# Supplementary material for: Comparative proteomics of the two T. brucei PABPs suggests that PABP2 controls bulk mRNA
Source: PLoS Negl Trop Dis. 2018 Jul 24;12(7):e0006679. doi: 10.1371/journal.pntd.0006679 (PMC6075789; doi:10.1371/journal.pntd.0006679)
Supplement: S1 Table — (A) Raw data: all proteins identified in at least one of the experiment are shown with all parameters. (B) List of proteins that were identified by more than two unique peptides in at least one of the experiments (C) List of proteins that are at least two-fold enriched in both replicates of the PABP1 pull-down done in low salt buffer (D) List of proteins that are at least two-fold enriched in both replicates of the PABP1 pull-down done in high salt buffer (E) List of proteins that are at least two-fold enriched in both replicates of the PABP2 pull-down done in low salt buffer (F) List of proteins that are at least two-fold enriched in both replicates of the PABP2 pull-down done in high salt buffer (G) High confidence list of proteins significantly enriched in either PABP1 or PABP2 pull-downs or in both. The table contains the average enrichment ratios for the individual PABPs and the comparison between PABP1 and PABP2 (PABP1/PABP2). All ratios ≥2 are shown in bold. Localisation to starvation stress granules indicated with respective reference. (XLSX) [file pntd.0006679.s001.xlsx]

## Sheet: S1a
RAW DATA						Protein IDs	Majority protein IDs	Peptide counts (all)	Peptide counts (razor+unique)	Peptide counts (unique)	Fasta headers		Number of proteins	Peptides	Razor + unique peptides	Unique peptides	Peptides 1	Peptides 10	Peptides 11	Peptides 12	Peptides 2	Peptides 3	Peptides 4	Peptides 5	Peptides 6	Peptides 7	Peptides 8	Peptides 9	Razor + unique peptides 1	Razor + unique peptides 10	Razor + unique peptides 11	Razor + unique peptides 12	Razor + unique peptides 2	Razor + unique peptides 3	Razor + unique peptides 4	Razor + unique peptides 5	Razor + unique peptides 6	Razor + unique peptides 7	Razor + unique peptides 8	Razor + unique peptides 9	Unique peptides 1	Unique peptides 10	Unique peptides 11	Unique peptides 12	Unique peptides 2	Unique peptides 3	Unique peptides 4	Unique peptides 5	Unique peptides 6
						Tb927.3.1800	Tb927.3.1800	3	3	3	>Tb927.3.1800 | organism=Trypanosoma_brucei_TREU927 | product=hypothetical protein, conserved | location=Tb927_03_v5.1:465260-469645(-) | length=1461 | sequence_SO=chromosome | SO=protein_coding		1	3	3	3	0	3	0	3	3	0	2	0	3	0	3	0	0	3	0	3	3	0	2	0	3	0	3	0	0	3	0	3	3	0	2	0	3
	Experiment 1	PABP1	high salt	replicate 1		Tb927.11.14950	Tb927.11.14950	5	5	5	>Tb927.11.14950 | organism=Trypanosoma_brucei_TREU927 | product=zinc finger protein 2 (ZFP2) | location=Tb927_11_v5.1:3977262-3977681(-) | length=139 | sequence_SO=chromosome | SO=protein_coding		1	5	5	5	2	4	4	4	3	0	1	4	4	1	4	3	2	4	4	4	3	0	1	4	4	1	4	3	2	4	4	4	3	0	1	4	4
	Experiment 2	PABP1	high salt	replicate 2		Tb927.11.1680	Tb927.11.1680	1	1	1	>Tb927.11.1680 | organism=Trypanosoma_brucei_TREU927 | product=vesicular-fusion protein SEC18, putative | location=Tb927_11_v5.1:514378-517044(-) | length=888 | sequence_SO=chromosome | SO=protein_coding		1	1	1	1	1	1	1	1	1	1	1	1	1	0	1	1	1	1	1	1	1	1	1	1	1	0	1	1	1	1	1	1	1	1	1	1	1
	Experiment 3	wild type	high salt	replicate 1		Tb927.9.7480	Tb927.9.7480	12	12	12	>Tb927.9.7480 | organism=Trypanosoma_brucei_TREU927 | product=hypothetical protein, conserved | location=Tb927_09_v5.1:1230067-1231581(-) | length=504 | sequence_SO=chromosome | SO=protein_coding		1	12	12	12	0	3	10	4	1	1	1	1	1	0	2	9	0	3	10	4	1	1	1	1	1	0	2	9	0	3	10	4	1	1	1	1	1
	Experiment 4	wild type	high salt	replicate 2		Tb927.10.8200	Tb927.10.8200	8	8	8	>Tb927.10.8200 | organism=Trypanosoma_brucei_TREU927 | product=hypothetical protein, conserved | location=Tb927_10_v5.1:2038373-2039182(-) | length=269 | sequence_SO=chromosome | SO=protein_coding		1	8	8	8	5	7	4	6	5	1	1	2	1	4	7	4	5	7	4	6	5	1	1	2	1	4	7	4	5	7	4	6	5	1	1	2	1
	Experiment 5	PABP1	low salt	replicate 1		Tb10.v4.0109	Tb10.v4.0109	1	1	1	>Tb10.v4.0109 | organism=Trypanosoma_brucei_TREU927 | product=variant surface glycoprotein (VSG, pseudogene), putative,chrX additional, unordered contig | location=tryp_X-254c10.q1c:15187-16779(-) | length=529 | sequence_SO=contig | SO=protein_coding		1	1	1	1	1	1	1	1	1	1	1	1	1	1	1	1	1	1	1	1	1	1	1	1	1	1	1	1	1	1	1	1	1	1	1	1	1
	Experiment 6	PABP1	low salt	replicate 2		Tb927.3.870	Tb927.3.870	11	11	11	>Tb927.3.870 | organism=Trypanosoma_brucei_TREU927 | product=hypothetical protein, conserved | location=Tb927_03_v5.1:206219-207517(+) | length=432 | sequence_SO=chromosome | SO=protein_coding		1	11	11	11	0	7	8	8	2	0	1	2	1	0	3	6	0	7	8	8	2	0	1	2	1	0	3	6	0	7	8	8	2	0	1	2	1
	Experiment 7	wild type	low salt	replicate 1		Tb927.6.1470	Tb927.6.1470	7	7	7	>Tb927.6.1470 | organism=Trypanosoma_brucei_TREU927 | product=hypothetical protein, conserved | location=Tb927_06_v5.1:516753-517433(-) | length=223 | sequence_SO=chromosome | SO=protein_coding		1	7	7	7	2	6	3	6	6	1	1	2	6	3	6	3	2	6	3	6	6	1	1	2	6	3	6	3	2	6	3	6	6	1	1	2	6
	Experiment 8	wild type	low salt	replicate 2		Tb927.5.3610	Tb927.5.3610	3	3	3	>Tb927.5.3610 | organism=Trypanosoma_brucei_TREU927 | product=adaptor complex protein (AP) 3 delta subunit 1, putative | location=Tb927_05_v5.1:1185761-1189144(+) | length=1127 | sequence_SO=chromosome | SO=protein_coding		1	3	3	3	0	3	1	2	2	1	1	0	0	0	1	1	0	3	1	2	2	1	1	0	0	0	1	1	0	3	1	2	2	1	1	0	0
	Experiment 9	PABP2	high salt	replicate 1		Tb927.7.2230	Tb927.7.2230	1	1	1	>Tb927.7.2230 | organism=Trypanosoma_brucei_TREU927 | product=hypothetical protein, conserved | location=Tb927_07_v5.1:576265-577416(-) | length=378 | sequence_SO=chromosome | SO=protein_coding		1	1	1	1	1	1	1	1	0	1	1	1	1	1	1	1	1	1	1	1	0	1	1	1	1	1	1	1	1	1	1	1	0	1	1	1	1
	Experiment 10	PABP2	high salt	replicate 2		Tb927.11.6790	Tb927.11.6790	8	8	8	>Tb927.11.6790 | organism=Trypanosoma_brucei_TREU927 | product=predicted WD40 repeat protein | location=Tb927_11_v5.1:1915231-1917576(-) | length=781 | sequence_SO=chromosome | SO=protein_coding		1	8	8	8	4	7	4	5	5	2	2	0	2	5	4	3	4	7	4	5	5	2	2	0	2	5	4	3	4	7	4	5	5	2	2	0	2
	Experiment 11	PABP2	low salt	replicate 1		Tb927.7.2650	Tb927.7.2650	12	6	6	>Tb927.7.2650 | organism=Trypanosoma_brucei_TREU927 | product=hypothetical protein, conserved | location=Tb927_07_v5.1:678884-680497(-) | length=537 | sequence_SO=chromosome | SO=protein_coding		1	12	6	6	5	8	4	11	9	2	5	4	11	4	11	5	2	4	2	5	4	2	0	1	5	2	5	3	2	4	2	5	4	2	0	1	5
	Experiment 12	PABP2	low salt	replicate 2		Tb09.v4.0067	Tb09.v4.0067	11	2	2	>Tb09.v4.0067 | organism=Trypanosoma_brucei_TREU927 | product=retrotransposon hot spot protein, pseudogene,chrIX additional, unordered contigs | location=tryp_IXb-217g08.q1c:5235-6881(-) | length=548 | sequence_SO=contig | SO=protein_coding		1	11	2	2	7	11	6	11	9	5	9	8	11	6	8	7	1	2	1	2	2	1	1	1	2	1	1	1	1	2	1	2	2	1	1	1	2
						Tb927.10.6220	Tb927.10.6220	7	7	7	>Tb927.10.6220 | organism=Trypanosoma_brucei_TREU927 | product=5-3 exoribonuclease 2, putative (XRND) | location=Tb927_10_v5.1:1575991-1578396(-) | length=801 | sequence_SO=chromosome | SO=protein_coding		1	7	7	7	2	7	2	3	6	2	0	1	0	3	3	2	2	7	2	3	6	2	0	1	0	3	3	2	2	7	2	3	6	2	0	1	0
						Tb927.6.2000	Tb927.6.2000	5	5	5	>Tb927.6.2000 | organism=Trypanosoma_brucei_TREU927 | product=spliceosome-associated protein, putative | location=Tb927_06_v5.1:651269-652702(-) | length=477 | sequence_SO=chromosome | SO=protein_coding		1	5	5	5	1	5	4	5	5	1	1	4	3	4	5	4	1	5	4	5	5	1	1	4	3	4	5	4	1	5	4	5	5	1	1	4	3
						Tb927.3.2050	Tb927.3.2050	8	8	8	>Tb927.3.2050 | organism=Trypanosoma_brucei_TREU927 | product=hypothetical protein, conserved | location=Tb927_03_v5.1:534244-538962(-) | length=1572 | sequence_SO=chromosome | SO=protein_coding		1	8	8	8	2	6	3	4	5	1	1	0	0	0	2	4	2	6	3	4	5	1	1	0	0	0	2	4	2	6	3	4	5	1	1	0	0
						Tb927.8.3020	Tb927.8.3020	8	8	8	>Tb927.8.3020 | organism=Trypanosoma_brucei_TREU927 | product=hypothetical protein, conserved | location=Tb927_08_v5.1:907053-909089(+) | length=678 | sequence_SO=chromosome | SO=protein_coding		1	8	8	8	0	6	7	6	5	0	1	7	4	4	4	1	0	6	7	6	5	0	1	7	4	4	4	1	0	6	7	6	5	0	1	7	4
						Tb927.4.3060	Tb927.4.3060	4	4	4	>Tb927.4.3060 | organism=Trypanosoma_brucei_TREU927 | product=hypothetical protein, conserved | location=Tb927_04_v5.1:810076-810522(+) | length=148 | sequence_SO=chromosome | SO=protein_coding		1	4	4	4	3	4	2	4	4	1	1	1	4	2	4	3	3	4	2	4	4	1	1	1	4	2	4	3	3	4	2	4	4	1	1	1	4
						Tb927.8.3820	Tb927.8.3820	4	4	4	>Tb927.8.3820 | organism=Trypanosoma_brucei_TREU927 | product=hypothetical protein, conserved | location=Tb927_08_v5.1:1135387-1136406(-) | length=339 | sequence_SO=chromosome | SO=protein_coding		1	4	4	4	0	3	2	4	2	0	1	2	3	1	2	1	0	3	2	4	2	0	1	2	3	1	2	1	0	3	2	4	2	0	1	2	3
						Tb927.11.530	Tb927.11.530	7	6	6	>Tb927.11.530 | organism=Trypanosoma_brucei_TREU927 | product=RNA-binding protein, putative (RBP3) | location=Tb927_11_v5.1:132186-132788(-) | length=200 | sequence_SO=chromosome | SO=protein_coding		1	7	6	6	6	4	5	5	4	2	1	5	3	1	3	7	5	3	4	4	3	1	0	4	2	0	2	6	5	3	4	4	3	1	0	4	2
						Tb927.7.450;Tb927.7.390	Tb927.7.450;Tb927.7.390	4;2	4;2	4;2	>Tb927.7.450 | organism=Trypanosoma_brucei_TREU927 | product=hypothetical protein, conserved | location=Tb927_07_v5.1:79823-82135(-) | length=770 | sequence_SO=chromosome | SO=protein_coding;>Tb927.7.390 | organism=Trypanosoma_brucei_TREU927 | product=hypo		2	4	4	4	4	2	1	1	2	2	1	2	1	3	1	3	4	2	1	1	2	2	1	2	1	3	1	3	4	2	1	1	2	2	1	2	1
						Tb927.2.3880	Tb927.2.3880	6	6	6	>Tb927.2.3880 | organism=Trypanosoma_brucei_TREU927 | product=heterogeneous nuclear ribonucleoprotein H/F, putative (HNRNPH) | location=Tb927_02_v5.1:684803-686266(-) | length=487 | sequence_SO=chromosome | SO=protein_coding		1	6	6	6	0	5	5	5	2	0	1	1	1	0	2	3	0	5	5	5	2	0	1	1	1	0	2	3	0	5	5	5	2	0	1	1	1
						Tb927.3.5240	Tb927.3.5240	4	4	4	>Tb927.3.5240 | organism=Trypanosoma_brucei_TREU927 | product=hypothetical protein, conserved | location=Tb927_03_v5.1:1470948-1472693(+) | length=581 | sequence_SO=chromosome | SO=protein_coding		1	4	4	4	0	4	0	3	4	0	1	0	1	0	3	0	0	4	0	3	4	0	1	0	1	0	3	0	0	4	0	3	4	0	1	0	1
						Tb927.4.5120	Tb927.4.5120	5	5	5	>Tb927.4.5120 | organism=Trypanosoma_brucei_TREU927 | product=hypothetical protein, conserved | location=Tb927_04_v5.1:1400337-1404473(-) | length=1378 | sequence_SO=chromosome | SO=protein_coding		1	5	5	5	1	5	1	3	5	1	0	1	3	0	3	1	1	5	1	3	5	1	0	1	3	0	3	1	1	5	1	3	5	1	0	1	3
						Tb927.10.12760	Tb927.10.12760	3	3	3	>Tb927.10.12760 | organism=Trypanosoma_brucei_TREU927 | product=zinc finger protein family member, putative (ZC3H36) | location=Tb927_10_v5.1:3097313-3098263(-) | length=316 | sequence_SO=chromosome | SO=protein_coding		1	3	3	3	3	2	3	2	1	1	1	3	0	0	1	3	3	2	3	2	1	1	1	3	0	0	1	3	3	2	3	2	1	1	1	3	0
						Tb927.10.9020;Tb11.v5.0508	Tb927.10.9020	6;1	6;1	6;1	>Tb927.10.9020 | organism=Trypanosoma_brucei_TREU927 | product=hypothetical protein, conserved | location=Tb927_10_v5.1:2236072-2237502(+) | length=476 | sequence_SO=chromosome | SO=protein_coding		2	6	6	6	0	5	4	4	6	0	0	3	2	0	0	0	0	5	4	4	6	0	0	3	2	0	0	0	0	5	4	4	6	0	0	3	2
						Tb927.10.11600;Tb11.v5.0856	Tb927.10.11600	6;1	6;1	6;1	>Tb927.10.11600 | organism=Trypanosoma_brucei_TREU927 | product=hypothetical protein, conserved | location=Tb927_10_v5.1:2830097-2831896(+) | length=599 | sequence_SO=chromosome | SO=protein_coding		2	6	6	6	3	4	1	2	1	2	1	1	3	1	3	3	3	4	1	2	1	2	1	1	3	1	3	3	3	4	1	2	1	2	1	1	3
						Tb927.10.3170;Tb11.v5.0791	Tb927.10.3170;Tb11.v5.0791	11;8	11;8	11;8	>Tb927.10.3170 | organism=Trypanosoma_brucei_TREU927 | product=ABC transporter, putative | location=Tb927_10_v5.1:824089-826260(+) | length=723 | sequence_SO=chromosome | SO=protein_coding;>Tb11.v5.0791 | organism=Trypanosoma_brucei_TREU927 | product=ABC t		2	11	11	11	1	9	4	10	3	1	2	0	7	2	10	1	1	9	4	10	3	1	2	0	7	2	10	1	1	9	4	10	3	1	2	0	7
						Tb927.5.4040	Tb927.5.4040	5	5	5	>Tb927.5.4040 | organism=Trypanosoma_brucei_TREU927 | product=hypothetical protein, conserved | location=Tb927_05_v5.1:1300804-1303260(-) | length=817 | sequence_SO=chromosome | SO=protein_coding		1	5	5	5	0	5	0	4	5	0	1	0	2	0	3	0	0	5	0	4	5	0	1	0	2	0	3	0	0	5	0	4	5	0	1	0	2
						Tb927.8.5260	Tb927.8.5260	3	3	3	>Tb927.8.5260 | organism=Trypanosoma_brucei_TREU927 | product=60S ribosomal protein L39, putative | location=Tb927_08_v5.1:1571668-1571823(+) | length=51 | sequence_SO=chromosome | SO=protein_coding		1	3	3	3	0	2	1	3	2	0	0	0	2	0	2	0	0	2	1	3	2	0	0	0	2	0	2	0	0	2	1	3	2	0	0	0	2
						Tb927.8.6440	Tb927.8.6440	5	5	5	>Tb927.8.6440 | organism=Trypanosoma_brucei_TREU927 | product=RNA-binding protein, putative (RPB20) | location=Tb927_08_v5.1:1863511-1864065(+) | length=184 | sequence_SO=chromosome | SO=protein_coding		1	5	5	5	1	5	2	5	5	0	1	2	3	2	5	1	1	5	2	5	5	0	1	2	3	2	5	1	1	5	2	5	5	0	1	2	3
						Tb927.6.5010	Tb927.6.5010	4	4	4	>Tb927.6.5010 | organism=Trypanosoma_brucei_TREU927 | product=hypothetical protein, conserved | location=Tb927_06_v5.1:1373762-1374916(+) | length=384 | sequence_SO=chromosome | SO=protein_coding		1	4	4	4	0	3	3	4	4	0	0	2	4	0	4	0	0	3	3	4	4	0	0	2	4	0	4	0	0	3	3	4	4	0	0	2	4
						Tb927.5.4320	Tb927.5.4320	5	5	5	>Tb927.5.4320 | organism=Trypanosoma_brucei_TREU927 | product=zinc finger protein family member, putative (FIP1) | location=Tb927_05_v5.1:1347631-1348473(-) | length=280 | sequence_SO=chromosome | SO=protein_coding		1	5	5	5	0	5	1	4	3	0	1	0	1	1	4	0	0	5	1	4	3	0	1	0	1	1	4	0	0	5	1	4	3	0	1	0	1
						Tb927.11.11010	Tb927.11.11010	2	2	2	>Tb927.11.11010 | organism=Trypanosoma_brucei_TREU927 | product=hypothetical protein, conserved | location=Tb927_11_v5.1:2943505-2944551(+) | length=348 | sequence_SO=chromosome | SO=protein_coding		1	2	2	2	2	2	1	1	2	1	1	0	1	2	1	2	2	2	1	1	2	1	1	0	1	2	1	2	2	2	1	1	2	1	1	0	1
						Tb927.2.4550	Tb927.2.4550	4	4	4	>Tb927.2.4550 | organism=Trypanosoma_brucei_TREU927 | product=FtsJ cell division protein, putative | location=Tb927_02_v5.1:808085-810802(-) | length=905 | sequence_SO=chromosome | SO=protein_coding		1	4	4	4	2	4	2	4	3	0	2	0	3	1	2	1	2	4	2	4	3	0	2	0	3	1	2	1	2	4	2	4	3	0	2	0	3
						Tb927.5.1710	Tb927.5.1710	4	4	4	>Tb927.5.1710 | organism=Trypanosoma_brucei_TREU927 | product=ribonucleoprotein p18, mitochondrial precursor, putative | location=Tb927_05_v5.1:597962-598528(+) | length=188 | sequence_SO=chromosome | SO=protein_coding		1	4	4	4	3	2	2	3	3	2	2	2	2	3	1	2	3	2	2	3	3	2	2	2	2	3	1	2	3	2	2	3	3	2	2	2	2
						Tb927.9.11120	Tb927.9.11120	4	4	4	>Tb927.9.11120 | organism=Trypanosoma_brucei_TREU927 | product=hypothetical protein, conserved | location=Tb927_09_v5.1:1760388-1762236(-) | length=602 | sequence_SO=chromosome | SO=protein_coding		1	4	4	4	0	4	0	4	3	1	2	0	4	0	3	1	0	4	0	4	3	1	2	0	4	0	3	1	0	4	0	4	3	1	2	0	4
						Tb927.10.3150	Tb927.10.3150	2	2	2	>Tb927.10.3150 | organism=Trypanosoma_brucei_TREU927 | product=N-acetyltransferase, putative | location=Tb927_10_v5.1:822204-822821(+) | length=205 | sequence_SO=chromosome | SO=protein_coding		1	2	2	2	0	2	1	2	1	0	1	0	1	0	1	1	0	2	1	2	1	0	1	0	1	0	1	1	0	2	1	2	1	0	1	0	1
						Tb927.9.5590	Tb927.9.5590	5	5	5	>Tb927.9.5590 | organism=Trypanosoma_brucei_TREU927 | product=DNA topoisomerase ii (TOP2) | location=Tb927_09_v5.1:961067-964732(+) | length=1221 | sequence_SO=chromosome | SO=protein_coding		1	5	5	5	4	1	3	2	2	1	1	1	0	1	2	5	4	1	3	2	2	1	1	1	0	1	2	5	4	1	3	2	2	1	1	1	0
						Tb927.6.740	Tb927.6.740	7	7	7	>Tb927.6.740 | organism=Trypanosoma_brucei_TREU927 | product=ATP-dependent DEAH-box RNA helicase, putative | location=Tb927_06_v5.1:301628-305383(-) | length=1251 | sequence_SO=chromosome | SO=protein_coding		1	7	7	7	1	6	2	5	5	0	1	1	2	0	3	1	1	6	2	5	5	0	1	1	2	0	3	1	1	6	2	5	5	0	1	1	2
						Tb927.10.15170	Tb927.10.15170	4	4	4	>Tb927.10.15170 | organism=Trypanosoma_brucei_TREU927 | product=hypothetical protein, conserved | location=Tb927_10_v5.1:3699405-3701492(+) | length=695 | sequence_SO=chromosome | SO=protein_coding		1	4	4	4	2	3	3	4	3	2	1	0	3	3	4	3	2	3	3	4	3	2	1	0	3	3	4	3	2	3	3	4	3	2	1	0	3
						Tb927.11.3340	Tb927.11.3340	2	2	2	>Tb927.11.3340 | organism=Trypanosoma_brucei_TREU927 | product=RNA-binding protein, putative (RBP34) | location=Tb927_11_v5.1:977380-978132(+) | length=250 | sequence_SO=chromosome | SO=protein_coding		1	2	2	2	1	2	1	1	2	1	1	0	1	1	1	2	1	2	1	1	2	1	1	0	1	1	1	2	1	2	1	1	2	1	1	0	1
						Tb927.8.8330	Tb927.8.8330	9	1	1	>Tb927.8.8330 | organism=Trypanosoma_brucei_TREU927 | product=calpain, putative,cysteine peptidase, putative | location=Tb927_08_v5.1:2466411-2469077(+) | length=888 | sequence_SO=chromosome | SO=protein_coding		1	9	1	1	7	8	5	9	9	7	9	6	9	5	9	7	1	1	1	1	1	1	1	1	1	1	1	1	1	1	1	1	1	1	1	1	1
						Tb927.10.14810	Tb927.10.14810	7	7	7	>Tb927.10.14810 | organism=Trypanosoma_brucei_TREU927 | product=hypothetical protein, conserved | location=Tb927_10_v5.1:3611012-3611494(-) | length=160 | sequence_SO=chromosome | SO=protein_coding		1	7	7	7	0	4	4	7	1	0	0	1	5	1	6	0	0	4	4	7	1	0	0	1	5	1	6	0	0	4	4	7	1	0	0	1	5
						Tb927.7.1100	Tb927.7.1100	9	9	9	>Tb927.7.1100 | organism=Trypanosoma_brucei_TREU927 | product=hypothetical protein, conserved | location=Tb927_07_v5.1:285386-287604(+) | length=737 | sequence_SO=chromosome | SO=protein_coding		1	9	9	9	0	8	6	7	3	0	0	1	4	3	7	1	0	8	6	7	3	0	0	1	4	3	7	1	0	8	6	7	3	0	0	1	4
						Tb927.7.5490	Tb927.7.5490	5	5	5	>Tb927.7.5490 | organism=Trypanosoma_brucei_TREU927 | product=arginine N-methyltransferase, type III (PRMT7) | location=Tb927_07_v5.1:1481945-1483117(+) | length=390 | sequence_SO=chromosome | SO=protein_coding		1	5	5	5	1	5	1	4	5	0	0	1	3	1	3	1	1	5	1	4	5	0	0	1	3	1	3	1	1	5	1	4	5	0	0	1	3
						Tb927.3.930	Tb927.3.930	7	7	6	>Tb927.3.930 | organism=Trypanosoma_brucei_TREU927 | product=dynein heavy chain, putative | location=Tb927_03_v5.1:217342-231261(+) | length=4639 | sequence_SO=chromosome | SO=protein_coding		1	7	7	6	5	3	1	3	4	4	1	1	3	1	3	4	5	3	1	3	4	4	1	1	3	1	3	4	4	2	0	3	3	3	1	0	3
						Tb927.10.1390	Tb927.10.1390	7	7	7	>Tb927.10.1390 | organism=Trypanosoma_brucei_TREU927 | product=hypoxanthine-guanine phosphoribosyltransferase, putative | location=Tb927_10_v5.1:366488-367192(-) | length=234 | sequence_SO=chromosome | SO=protein_coding		1	7	7	7	0	2	6	3	2	0	1	5	3	7	4	0	0	2	6	3	2	0	1	5	3	7	4	0	0	2	6	3	2	0	1	5	3
						Tb927.1.3910	Tb927.1.3910	6	6	6	>Tb927.1.3910 | organism=Trypanosoma_brucei_TREU927 | product=hypothetical protein, conserved | location=Tb927_01_v5.1:833797-836520(+) | length=907 | sequence_SO=chromosome | SO=protein_coding		1	6	6	6	1	6	5	5	4	1	1	2	0	5	4	1	1	6	5	5	4	1	1	2	0	5	4	1	1	6	5	5	4	1	1	2	0
						Tb927.11.11850	Tb927.11.11850	5	5	5	>Tb927.11.11850 | organism=Trypanosoma_brucei_TREU927 | product=splicing factor 3B subunit 1, putative | location=Tb927_11_v5.1:3175110-3178409(+) | length=1099 | sequence_SO=chromosome | SO=protein_coding		1	5	5	5	0	4	2	5	4	0	0	1	4	1	5	0	0	4	2	5	4	0	0	1	4	1	5	0	0	4	2	5	4	0	0	1	4
						Tb11.v5.0405;Tb927.11.16990	Tb11.v5.0405;Tb927.11.16990	1;1	1;1	1;1	>Tb11.v5.0405 | organism=Trypanosoma_brucei_TREU927 | product=hypothetical protein, conserved | location=Tb927_11_bin_v5.1:1497910-1499775(+) | length=621 | sequence_SO=random_sequence | SO=protein_coding;>Tb927.11.16990 | organism=Trypanosoma_brucei_TREU9		2	1	1	1	1	0	1	1	1	1	1	1	0	1	1	1	1	0	1	1	1	1	1	1	0	1	1	1	1	0	1	1	1	1	1	1	0
						Tb927.10.3790;Tb11.v5.0583	Tb927.10.3790	8;2	8;2	8;2	>Tb927.10.3790 | organism=Trypanosoma_brucei_TREU927 | product=hypothetical protein, conserved | location=Tb927_10_v5.1:986130-997835(-) | length=3901 | sequence_SO=chromosome | SO=protein_coding		2	8	8	8	4	2	2	0	3	1	0	0	1	2	0	7	4	2	2	0	3	1	0	0	1	2	0	7	4	2	2	0	3	1	0	0	1
						Tb927.10.5640	Tb927.10.5640	5	5	5	>Tb927.10.5640 | organism=Trypanosoma_brucei_TREU927 | product=hypothetical protein, conserved | location=Tb927_10_v5.1:1407195-1408682(+) | length=495 | sequence_SO=chromosome | SO=protein_coding		1	5	5	5	3	3	5	3	2	1	0	3	0	2	3	4	3	3	5	3	2	1	0	3	0	2	3	4	3	3	5	3	2	1	0	3	0
						Tb927.6.4970	Tb927.6.4970	5	5	5	>Tb927.6.4970 | organism=Trypanosoma_brucei_TREU927 | product=serine/arginine-rich protein specific kinase SRPK, putative,protein kinase, putative | location=Tb927_06_v5.1:1367566-1369737(+) | length=723 | sequence_SO=chromosome | SO=protein_coding		1	5	5	5	1	2	0	4	1	1	1	0	2	0	5	1	1	2	0	4	1	1	1	0	2	0	5	1	1	2	0	4	1	1	1	0	2
						Tb927.10.10400	Tb927.10.10400	4	4	4	>Tb927.10.10400 | organism=Trypanosoma_brucei_TREU927 | product=hypothetical protein, conserved | location=Tb927_10_v5.1:2564023-2565003(-) | length=326 | sequence_SO=chromosome | SO=protein_coding		1	4	4	4	1	4	1	2	2	0	0	1	3	1	2	1	1	4	1	2	2	0	0	1	3	1	2	1	1	4	1	2	2	0	0	1	3
						Tb927.11.10160;Tb927.10.9800	Tb927.11.10160;Tb927.10.9800	1;1	1;1	1;1	>Tb927.11.10160 | organism=Trypanosoma_brucei_TREU927 | product=60S ribosomal protein L22, putative | location=Tb927_11_v5.1:2720506-2720898(+) | length=130 | sequence_SO=chromosome | SO=protein_coding;>Tb927.10.9800 | organism=Trypanosoma_brucei_TREU927 |		2	1	1	1	1	1	0	1	1	1	1	0	1	0	1	1	1	1	0	1	1	1	1	0	1	0	1	1	1	1	0	1	1	1	1	0	1
						Tb927.8.7260	Tb927.8.7260	4	4	4	>Tb927.8.7260 | organism=Trypanosoma_brucei_TREU927 | product=kinetoplast-associated protein, putative | location=Tb927_08_v5.1:2082953-2086039(+) | length=1028 | sequence_SO=chromosome | SO=protein_coding		1	4	4	4	0	4	0	0	1	0	0	0	0	0	0	1	0	4	0	0	1	0	0	0	0	0	0	1	0	4	0	0	1	0	0	0	0
						Tb927.10.1590;REV__Tb927.11.400	Tb927.10.1590	14;1	1;0	1;0	>Tb927.10.1590 | organism=Trypanosoma_brucei_TREU927 | product=ribosomal protein L36, putative | location=Tb927_10_v5.1:434629-434958(-) | length=109 | sequence_SO=chromosome | SO=protein_coding		2	14	1	1	4	13	5	13	13	4	8	4	8	5	13	5	0	1	0	1	1	0	1	0	1	0	1	0	0	1	0	1	1	0	1	0	1
						Tb927.1.1700	Tb927.1.1700	4	4	4	>Tb927.1.1700 | organism=Trypanosoma_brucei_TREU927 | product=hypothetical protein, conserved | location=Tb927_01_v5.1:428873-430357(+) | length=493 | sequence_SO=chromosome | SO=protein_coding		1	4	4	4	2	3	3	2	2	1	1	0	1	2	2	2	2	3	3	2	2	1	1	0	1	2	2	2	2	3	3	2	2	1	1	0	1
						Tb927.10.170	Tb927.10.170	13	13	13	>Tb927.10.170 | organism=Trypanosoma_brucei_TREU927 | product=pseudouridine synthase, Cbf5p | location=Tb927_10_v5.1:70843-72126(+) | length=427 | sequence_SO=chromosome | SO=protein_coding		1	13	13	13	6	2	11	4	2	2	1	6	3	6	4	8	6	2	11	4	2	2	1	6	3	6	4	8	6	2	11	4	2	2	1	6	3
						Tb927.4.2630	Tb927.4.2630	4	4	4	>Tb927.4.2630 | organism=Trypanosoma_brucei_TREU927 | product=ATP-dependent DEAD/H RNA helicase, putative | location=Tb927_04_v5.1:694735-697266(+) | length=843 | sequence_SO=chromosome | SO=protein_coding		1	4	4	4	1	3	2	4	2	0	0	0	2	1	3	1	1	3	2	4	2	0	0	0	2	1	3	1	1	3	2	4	2	0	0	0	2
						Tb927.7.6980	Tb927.7.6980	6	6	6	>Tb927.7.6980 | organism=Trypanosoma_brucei_TREU927 | product=hypothetical protein, conserved | location=Tb927_07_v5.1:1990847-1996351(-) | length=1834 | sequence_SO=chromosome | SO=protein_coding		1	6	6	6	0	4	1	5	5	2	1	1	2	1	5	0	0	4	1	5	5	2	1	1	2	1	5	0	0	4	1	5	5	2	1	1	2
						Tb927.10.9970	Tb927.10.9970	9	9	9	>Tb927.10.9970 | organism=Trypanosoma_brucei_TREU927 | product=hypothetical protein, conserved | location=Tb927_10_v5.1:2460038-2463112(+) | length=1024 | sequence_SO=chromosome | SO=protein_coding		1	9	9	9	3	3	3	5	4	1	1	5	3	2	4	2	3	3	3	5	4	1	1	5	3	2	4	2	3	3	3	5	4	1	1	5	3
						Tb927.10.8850	Tb927.10.8850	4	4	4	>Tb927.10.8850 | organism=Trypanosoma_brucei_TREU927 | product=hypothetical protein, conserved | location=Tb927_10_v5.1:2190397-2192154(+) | length=585 | sequence_SO=chromosome | SO=protein_coding		1	4	4	4	0	3	0	4	4	0	1	0	2	0	2	0	0	3	0	4	4	0	1	0	2	0	2	0	0	3	0	4	4	0	1	0	2
						Tb927.11.1250	Tb927.11.1250	3	3	3	>Tb927.11.1250 | organism=Trypanosoma_brucei_TREU927 | product=kinteoplast poly(A) polymerase complex 1 subunit,mitochondrial edited mRNA stability factor 1 subunit | location=Tb927_11_v5.1:363919-366543(+) | length=874 | sequence_SO=chromosome | SO=protei		1	3	3	3	0	3	0	3	3	0	0	0	1	0	3	0	0	3	0	3	3	0	0	0	1	0	3	0	0	3	0	3	3	0	0	0	1
						Tb927.11.12750;Tb11.v5.0291	Tb927.11.12750;Tb11.v5.0291	5;5	5;5	5;5	>Tb927.11.12750 | organism=Trypanosoma_brucei_TREU927 | product=cleavage and polyadenylation specificity factor 30 kDa subunit,CPSF 30 kDa subunit,NS1 effector domain- binding protein 1 (CPSF30) | location=Tb927_11_v5.1:3412348-3413188(-) | length=277 | se		2	5	5	5	1	4	2	3	3	1	1	1	3	1	2	1	1	4	2	3	3	1	1	1	3	1	2	1	1	4	2	3	3	1	1	1	3
						Tb927.4.1340	Tb927.4.1340	2	2	2	>Tb927.4.1340 | organism=Trypanosoma_brucei_TREU927 | product=cleavage and polyadenylation specificity factor subunit, putative (CPSF3) | location=Tb927_04_v5.1:351645-353957(-) | length=770 | sequence_SO=chromosome | SO=protein_coding		1	2	2	2	1	2	1	2	2	1	1	0	1	0	2	0	1	2	1	2	2	1	1	0	1	0	2	0	1	2	1	2	2	1	1	0	1
						Tb927.3.3560	Tb927.3.3560	2	2	2	>Tb927.3.3560 | organism=Trypanosoma_brucei_TREU927 | product=hypothetical protein, conserved | location=Tb927_03_v5.1:1001768-1003642(+) | length=624 | sequence_SO=chromosome | SO=protein_coding		1	2	2	2	0	2	0	1	1	0	1	0	2	0	2	0	0	2	0	1	1	0	1	0	2	0	2	0	0	2	0	1	1	0	1	0	2
						Tb927.11.14780	Tb927.11.14780	2	2	2	>Tb927.11.14780 | organism=Trypanosoma_brucei_TREU927 | product=phosphomannose isomerase, putative | location=Tb927_11_v5.1:3928676-3929905(-) | length=409 | sequence_SO=chromosome | SO=protein_coding		1	2	2	2	1	2	1	2	2	1	1	1	2	1	2	1	1	2	1	2	2	1	1	1	2	1	2	1	1	2	1	2	2	1	1	1	2
						Tb927.3.5370	Tb927.3.5370	4	4	4	>Tb927.3.5370 | organism=Trypanosoma_brucei_TREU927 | product=hypothetical protein, conserved | location=Tb927_03_v5.1:1503347-1505067(+) | length=313 | sequence_SO=chromosome | SO=protein_coding		1	4	4	4	2	3	1	4	3	1	1	2	2	3	4	2	2	3	1	4	3	1	1	2	2	3	4	2	2	3	1	4	3	1	1	2	2
						Tb927.10.6300;Tb11.v5.0276	Tb927.10.6300;Tb11.v5.0276	3;3	3;3	3;3	>Tb927.10.6300 | organism=Trypanosoma_brucei_TREU927 | product=hypothetical protein, conserved | location=Tb927_10_v5.1:1593246-1594553(-) | length=435 | sequence_SO=chromosome | SO=protein_coding;>Tb11.v5.0276 | organism=Trypanosoma_brucei_TREU927 | produ		2	3	3	3	0	2	0	1	3	0	0	0	2	0	1	0	0	2	0	1	3	0	0	0	2	0	1	0	0	2	0	1	3	0	0	0	2
						Tb927.5.2770	Tb927.5.2770	4	4	4	>Tb927.5.2770 | organism=Trypanosoma_brucei_TREU927 | product=hypothetical protein, conserved | location=Tb927_05_v5.1:933959-935182(-) | length=407 | sequence_SO=chromosome | SO=protein_coding		1	4	4	4	3	3	1	3	2	0	0	2	2	2	1	2	3	3	1	3	2	0	0	2	2	2	1	2	3	3	1	3	2	0	0	2	2
						Tb927.8.4390	Tb927.8.4390	2	2	2	>Tb927.8.4390 | organism=Trypanosoma_brucei_TREU927 | product=guanine nucleotide exchange factor subunit GCD7,translation initiation factor 2b, delta subunit, putative,eIF-2B GDP-GTP exchange factor, putative (GCD7) | location=Tb927_08_v5.1:1307034-1308461		1	2	2	2	1	2	0	1	2	1	0	0	1	0	1	1	1	2	0	1	2	1	0	0	1	0	1	1	1	2	0	1	2	1	0	0	1
						Tb927.11.5850	Tb927.11.5850	7	7	7	>Tb927.11.5850 | organism=Trypanosoma_brucei_TREU927 | product=RNA-binding protein, putative (RBP38) | location=Tb927_11_v5.1:1657002-1658417(+) | length=471 | sequence_SO=chromosome | SO=protein_coding		1	7	7	7	1	5	3	7	7	0	1	3	6	1	6	2	1	5	3	7	7	0	1	3	6	1	6	2	1	5	3	7	7	0	1	3	6
						Tb927.11.11570	Tb927.11.11570	5	5	5	>Tb927.11.11570 | organism=Trypanosoma_brucei_TREU927 | product=guanine-nucleotide-exchange-factor,translation initiation factor eIF-2B subunit | location=Tb927_11_v5.1:3102890-3105292(+) | length=800 | sequence_SO=chromosome | SO=protein_coding		1	5	5	5	1	3	0	5	3	1	0	0	5	0	5	1	1	3	0	5	3	1	0	0	5	0	5	1	1	3	0	5	3	1	0	0	5
						Tb927.10.9080	Tb927.10.9080	1	1	1	>Tb927.10.9080 | organism=Trypanosoma_brucei_TREU927 | product=pteridine transporter, putative | location=Tb927_10_v5.1:2250745-2252667(+) | length=640 | sequence_SO=chromosome | SO=protein_coding		1	1	1	1	1	1	0	1	1	0	1	1	0	1	1	1	1	1	0	1	1	0	1	1	0	1	1	1	1	1	0	1	1	0	1	1	0
						Tb927.10.12780	Tb927.10.12780	2	2	2	>Tb927.10.12780 | organism=Trypanosoma_brucei_TREU927 | product=zinc finger protein family member, putative (ZC3H37) | location=Tb927_10_v5.1:3104080-3104940(-) | length=286 | sequence_SO=chromosome | SO=protein_coding		1	2	2	2	0	2	2	2	1	0	0	1	1	0	0	0	0	2	2	2	1	0	0	1	1	0	0	0	0	2	2	2	1	0	0	1	1
						Tb927.6.4960	Tb927.6.4960	3	3	3	>Tb927.6.4960 | organism=Trypanosoma_brucei_TREU927 | product=zinc finger-domain protein, putative | location=Tb927_06_v5.1:1366188-1366973(+) | length=261 | sequence_SO=chromosome | SO=protein_coding		1	3	3	3	0	2	2	2	2	1	1	0	0	0	2	2	0	2	2	2	2	1	1	0	0	0	2	2	0	2	2	2	2	1	1	0	0
						Tb927.9.9000	Tb927.9.9000	4	4	4	>Tb927.9.9000 | organism=Trypanosoma_brucei_TREU927 | product=isopentenyl-diphosphate delta-isomerase (type II), putative | location=Tb927_09_v5.1:1441678-1442748(-) | length=356 | sequence_SO=chromosome | SO=protein_coding		1	4	4	4	0	2	0	4	2	0	1	0	2	0	3	0	0	2	0	4	2	0	1	0	2	0	3	0	0	2	0	4	2	0	1	0	2
						Tb927.6.1830	Tb927.6.1830	3	3	3	>Tb927.6.1830 | organism=Trypanosoma_brucei_TREU927 | product=hypothetical protein, conserved | location=Tb927_06_v5.1:608132-609460(-) | length=442 | sequence_SO=chromosome | SO=protein_coding		1	3	3	3	0	2	1	3	2	0	0	1	2	0	3	0	0	2	1	3	2	0	0	1	2	0	3	0	0	2	1	3	2	0	0	1	2
						Tb927.7.3810	Tb927.7.3810	4	4	4	>Tb927.7.3810 | organism=Trypanosoma_brucei_TREU927 | product=hypothetical protein, conserved | location=Tb927_07_v5.1:994719-995864(-) | length=381 | sequence_SO=chromosome | SO=protein_coding		1	4	4	4	2	2	3	4	1	1	1	2	4	0	4	2	2	2	3	4	1	1	1	2	4	0	4	2	2	2	3	4	1	1	1	2	4
						Tb11.v5.0902;Tb927.10.6700	Tb11.v5.0902;Tb927.10.6700	2;2	2;2	2;2	>Tb11.v5.0902 | organism=Trypanosoma_brucei_TREU927 | product=hypothetical protein, conserved | location=Tb927_11_bin_v5.1:4705471-4706685(+) | length=404 | sequence_SO=random_sequence | SO=protein_coding;>Tb927.10.6700 | organism=Trypanosoma_brucei_TREU92		2	2	2	2	0	2	2	2	1	0	1	0	1	0	2	0	0	2	2	2	1	0	1	0	1	0	2	0	0	2	2	2	1	0	1	0	1
						Tb927.9.10920	Tb927.9.10920	5	5	5	>Tb927.9.10920 | organism=Trypanosoma_brucei_TREU927 | product=protein kinase, putative | location=Tb927_09_v5.1:1718064-1721240(-) | length=1058 | sequence_SO=chromosome | SO=protein_coding		1	5	5	5	2	5	1	3	4	1	1	0	0	0	2	1	2	5	1	3	4	1	1	0	0	0	2	1	2	5	1	3	4	1	1	0	0
						Tb927.9.7690	Tb927.9.7690	4	4	4	>Tb927.9.7690 | organism=Trypanosoma_brucei_TREU927 | product=hypothetical protein, conserved | location=Tb927_09_v5.1:1254519-1260092(-) | length=1857 | sequence_SO=chromosome | SO=protein_coding		1	4	4	4	0	4	0	3	4	0	1	0	3	0	3	0	0	4	0	3	4	0	1	0	3	0	3	0	0	4	0	3	4	0	1	0	3
						Tb927.8.5280	Tb927.8.5280	2	2	2	>Tb927.8.5280 | organism=Trypanosoma_brucei_TREU927 | product=hypothetical protein, conserved | location=Tb927_08_v5.1:1573771-1574544(+) | length=257 | sequence_SO=chromosome | SO=protein_coding		1	2	2	2	0	2	0	1	2	0	0	0	1	0	1	0	0	2	0	1	2	0	0	0	1	0	1	0	0	2	0	1	2	0	0	0	1
						Tb927.3.720	Tb927.3.720	2	2	2	>Tb927.3.720 | organism=Trypanosoma_brucei_TREU927 | product=zinc finger protein 2, putative (ZFP3) | location=Tb927_03_v5.1:176646-177038(-) | length=130 | sequence_SO=chromosome | SO=protein_coding		1	2	2	2	0	1	1	2	1	0	0	2	2	0	1	2	0	1	1	2	1	0	0	2	2	0	1	2	0	1	1	2	1	0	0	2	2
						Tb927.10.14740;Tb927.10.14620;Tb11.v5.1063	Tb927.10.14740;Tb927.10.14620;Tb11.v5.1063	2;1;1	2;1;1	2;1;1	>Tb927.10.14740 | organism=Trypanosoma_brucei_TREU927 | product=hypothetical protein, conserved | location=Tb927_10_v5.1:3596415-3597572(-) | length=385 | sequence_SO=chromosome | SO=protein_coding;>Tb927.10.14620 | organism=Trypanosoma_brucei_TREU927 | pr		3	2	2	2	1	2	1	1	1	1	1	1	1	2	2	1	1	2	1	1	1	1	1	1	1	2	2	1	1	2	1	1	1	1	1	1	1
						Tb927.6.4800	Tb927.6.4800	5	5	5	>Tb927.6.4800 | organism=Trypanosoma_brucei_TREU927 | product=hypothetical protein, conserved | location=Tb927_06_v5.1:1337604-1338860(+) | length=418 | sequence_SO=chromosome | SO=protein_coding		1	5	5	5	2	4	3	5	4	2	2	0	5	2	5	2	2	4	3	5	4	2	2	0	5	2	5	2	2	4	3	5	4	2	2	0	5
						Tb927.10.6020	Tb927.10.6020	2	2	2	>Tb927.10.6020 | organism=Trypanosoma_brucei_TREU927 | product=hypothetical protein, conserved | location=Tb927_10_v5.1:1516429-1516965(-) | length=178 | sequence_SO=chromosome | SO=protein_coding		1	2	2	2	1	2	1	2	1	0	1	1	2	1	2	1	1	2	1	2	1	0	1	1	2	1	2	1	1	2	1	2	1	0	1	1	2
						Tb927.7.2220	Tb927.7.2220	1	1	1	>Tb927.7.2220 | organism=Trypanosoma_brucei_TREU927 | product=hypothetical protein, conserved | location=Tb927_07_v5.1:572691-574700(-) | length=669 | sequence_SO=chromosome | SO=protein_coding		1	1	1	1	0	0	0	0	0	0	1	0	0	0	0	1	0	0	0	0	0	0	1	0	0	0	0	1	0	0	0	0	0	0	1	0	0
						Tb927.6.4530	Tb927.6.4530	1	1	1	>Tb927.6.4530 | organism=Trypanosoma_brucei_TREU927 | product=RNA-binding protein, putative (RBP17) | location=Tb927_06_v5.1:1267058-1267519(-) | length=153 | sequence_SO=chromosome | SO=protein_coding		1	1	1	1	0	1	1	0	1	0	0	0	0	0	1	1	0	1	1	0	1	0	0	0	0	0	1	1	0	1	1	0	1	0	0	0	0
						Tb927.10.12620	Tb927.10.12620	4	4	4	>Tb927.10.12620 | organism=Trypanosoma_brucei_TREU927 | product=hypothetical protein, conserved | location=Tb927_10_v5.1:3057716-3061078(-) | length=1120 | sequence_SO=chromosome | SO=protein_coding		1	4	4	4	0	2	1	4	2	0	0	0	1	0	2	0	0	2	1	4	2	0	0	0	1	0	2	0	0	2	1	4	2	0	0	0	1
						Tb927.11.15590	Tb927.11.15590	1	1	1	>Tb927.11.15590 | organism=Trypanosoma_brucei_TREU927 | product=hypothetical protein, conserved | location=Tb927_11_v5.1:4136285-4137148(-) | length=287 | sequence_SO=chromosome | SO=protein_coding		1	1	1	1	1	1	0	1	1	1	1	0	1	0	1	1	1	1	0	1	1	1	1	0	1	0	1	1	1	1	0	1	1	1	1	0	1
						Tb927.9.8950	Tb927.9.8950	1	1	1	>Tb927.9.8950 | organism=Trypanosoma_brucei_TREU927 | product=CAAX prenyl protease 1, putative,metallo- peptidase, Clan M- Family M48 | location=Tb927_09_v5.1:1437955-1439238(-) | length=427 | sequence_SO=chromosome | SO=protein_coding		1	1	1	1	1	1	0	1	0	1	0	0	0	0	0	1	1	1	0	1	0	1	0	0	0	0	0	1	1	1	0	1	0	1	0	0	0
						Tb927.10.7740	Tb927.10.7740	3	3	3	>Tb927.10.7740 | organism=Trypanosoma_brucei_TREU927 | product=protein transport protein SEC23 (SEC23.2) | location=Tb927_10_v5.1:1944430-1946664(-) | length=744 | sequence_SO=chromosome | SO=protein_coding		1	3	3	3	0	2	0	3	2	0	1	0	2	0	2	0	0	2	0	3	2	0	1	0	2	0	2	0	0	2	0	3	2	0	1	0	2
						Tb927.10.6850	Tb927.10.6850	2	2	2	>Tb927.10.6850 | organism=Trypanosoma_brucei_TREU927 | product=mitochondrial RNA binding complex 1 subunit,mitochondrial edited mRNA stability factor 1 subunit,kinteoplast poly(A) polymerase complex 1 subunit | location=Tb927_10_v5.1:1724701-1725663(+) | l		1	2	2	2	0	2	0	1	2	0	1	0	1	0	2	0	0	2	0	1	2	0	1	0	1	0	2	0	0	2	0	1	2	0	1	0	1
						Tb927.4.3670	Tb927.4.3670	2	2	2	>Tb927.4.3670 | organism=Trypanosoma_brucei_TREU927 | product=hypothetical protein, conserved | location=Tb927_04_v5.1:930086-931459(-) | length=457 | sequence_SO=chromosome | SO=protein_coding		1	2	2	2	2	1	0	0	1	1	1	0	1	0	0	2	2	1	0	0	1	1	1	0	1	0	0	2	2	1	0	0	1	1	1	0	1
						Tb927.10.14240;Tb11.v5.0859	Tb927.10.14240;Tb11.v5.0859	6;5	6;5	6;5	>Tb927.10.14240 | organism=Trypanosoma_brucei_TREU927 | product=N-myristoyltransferase (NMT) | location=Tb927_10_v5.1:3456872-3458212(-) | length=446 | sequence_SO=chromosome | SO=protein_coding;>Tb11.v5.0859 | organism=Trypanosoma_brucei_TREU927 | product		2	6	6	6	0	5	1	6	0	0	0	0	6	1	6	1	0	5	1	6	0	0	0	0	6	1	6	1	0	5	1	6	0	0	0	0	6
						Tb927.11.11250	Tb927.11.11250	2	2	2	>Tb927.11.11250 | organism=Trypanosoma_brucei_TREU927 | product=cytosolic malate dehydrogenase (cMDH) | location=Tb927_11_v5.1:3011678-3012664(+) | length=328 | sequence_SO=chromosome | SO=protein_coding		1	2	2	2	2	1	1	1	1	2	1	2	0	1	1	2	2	1	1	1	1	2	1	2	0	1	1	2	2	1	1	1	1	2	1	2	0
						Tb927.8.990	Tb927.8.990	5	5	5	>Tb927.8.990 | organism=Trypanosoma_brucei_TREU927 | product=RNA-binding protein, putative (RBP33) | location=Tb927_08_v5.1:316063-317019(-) | length=318 | sequence_SO=chromosome | SO=protein_coding		1	5	5	5	0	3	2	4	3	0	0	0	4	0	4	0	0	3	2	4	3	0	0	0	4	0	4	0	0	3	2	4	3	0	0	0	4
						Tb927.8.7480	Tb927.8.7480	4	3	3	>Tb927.8.7480 | organism=Trypanosoma_brucei_TREU927 | product=hypothetical protein, conserved | location=Tb927_08_v5.1:2152612-2154519(+) | length=635 | sequence_SO=chromosome | SO=protein_coding		1	4	3	3	2	3	3	3	2	2	1	2	0	1	3	3	2	2	2	2	1	1	0	1	0	1	2	2	2	2	2	2	1	1	0	1	0
						Tb927.8.1890	Tb927.8.1890	2	2	2	>Tb927.8.1890 | organism=Trypanosoma_brucei_TREU927 | product=cytochrome c1, heme protein, mitochondrial precursor | location=Tb927_08_v5.1:613669-614472(-) | length=258 | sequence_SO=chromosome | SO=protein_coding		1	2	2	2	2	0	2	0	0	2	1	1	0	1	0	2	2	0	2	0	0	2	1	1	0	1	0	2	2	0	2	0	0	2	1	1	0
						Tb927.10.600	Tb927.10.600	4	4	4	>Tb927.10.600 | organism=Trypanosoma_brucei_TREU927 | product=hypothetical protein, conserved | location=Tb927_10_v5.1:157880-159505(+) | length=541 | sequence_SO=chromosome | SO=protein_coding		1	4	4	4	1	2	2	0	2	1	2	1	0	2	1	1	1	2	2	0	2	1	2	1	0	2	1	1	1	2	2	0	2	1	2	1	0
						Tb927.7.5590	Tb927.7.5590	2	2	2	>Tb927.7.5590 | organism=Trypanosoma_brucei_TREU927 | product=hypothetical protein, conserved | location=Tb927_07_v5.1:1504697-1509634(+) | length=1645 | sequence_SO=chromosome | SO=protein_coding		1	2	2	2	0	0	1	0	0	1	0	0	0	0	0	2	0	0	1	0	0	1	0	0	0	0	0	2	0	0	1	0	0	1	0	0	0
						Tb927.10.8040	Tb927.10.8040	3	3	3	>Tb927.10.8040 | organism=Trypanosoma_brucei_TREU927 | product=adaptin complex 1 subunit, putative,beta-adaptin, fragment (BAD1) | location=Tb927_10_v5.1:2002267-2004354(-) | length=695 | sequence_SO=chromosome | SO=protein_coding		1	3	3	3	2	1	3	2	2	1	1	1	1	2	1	2	2	1	3	2	2	1	1	1	1	2	1	2	2	1	3	2	2	1	1	1	1
						Tb927.10.7380	Tb927.10.7380	2	2	2	>Tb927.10.7380 | organism=Trypanosoma_brucei_TREU927 | product=hypothetical protein, conserved | location=Tb927_10_v5.1:1863248-1864297(-) | length=349 | sequence_SO=chromosome | SO=protein_coding		1	2	2	2	1	2	1	2	2	0	2	0	1	0	2	1	1	2	1	2	2	0	2	0	1	0	2	1	1	2	1	2	2	0	2	0	1
						Tb927.10.15850;Tb11.v5.0427	Tb927.10.15850;Tb11.v5.0427	3;3	3;3	3;3	>Tb927.10.15850 | organism=Trypanosoma_brucei_TREU927 | product=peroxin 12 (PEX12) | location=Tb927_10_v5.1:3912283-3913470(+) | length=395 | sequence_SO=chromosome | SO=protein_coding;>Tb11.v5.0427 | organism=Trypanosoma_brucei_TREU927 | product=peroxisom		2	3	3	3	1	3	1	0	3	1	1	0	1	1	1	1	1	3	1	0	3	1	1	0	1	1	1	1	1	3	1	0	3	1	1	0	1
						Tb927.4.4690	Tb927.4.4690	1	1	1	>Tb927.4.4690 | organism=Trypanosoma_brucei_TREU927 | product=hypothetical protein, conserved | location=Tb927_04_v5.1:1292115-1292951(-) | length=278 | sequence_SO=chromosome | SO=protein_coding		1	1	1	1	1	0	1	0	0	0	0	1	0	0	0	1	1	0	1	0	0	0	0	1	0	0	0	1	1	0	1	0	0	0	0	1	0
						Tb927.10.7810	Tb927.10.7810	3	3	3	>Tb927.10.7810 | organism=Trypanosoma_brucei_TREU927 | product=hypothetical protein, conserved | location=Tb927_10_v5.1:1956827-1958965(-) | length=712 | sequence_SO=chromosome | SO=protein_coding		1	3	3	3	2	3	2	3	2	0	1	0	3	2	3	2	2	3	2	3	2	0	1	0	3	2	3	2	2	3	2	3	2	0	1	0	3
						Tb927.11.5500	Tb927.11.5500	3	3	3	>Tb927.11.5500 | organism=Trypanosoma_brucei_TREU927 | product=mitochondrial RNA binding protein 1,mitochondrial edited mRNA stability factor 1,Mitochondrial poly(A) polymerase 1 | location=Tb927_11_v5.1:1562754-1565192(+) | length=812 | sequence_SO=chromo		1	3	3	3	0	2	1	1	2	1	1	0	0	0	1	1	0	2	1	1	2	1	1	0	0	0	1	1	0	2	1	1	2	1	1	0	0
						Tb927.7.5280	Tb927.7.5280	3	3	3	>Tb927.7.5280 | organism=Trypanosoma_brucei_TREU927 | product=hypothetical protein, conserved | location=Tb927_07_v5.1:1395731-1401760(+) | length=2009 | sequence_SO=chromosome | SO=protein_coding		1	3	3	3	0	3	1	1	1	1	0	0	0	0	0	1	0	3	1	1	1	1	0	0	0	0	0	1	0	3	1	1	1	1	0	0	0
						Tb927.9.11110	Tb927.9.11110	4	4	4	>Tb927.9.11110 | organism=Trypanosoma_brucei_TREU927 | product=PRP8 protein homologue,U5 snRNA-associated splicing factor | location=Tb927_09_v5.1:1753411-1760622(-) | length=2403 | sequence_SO=chromosome | SO=protein_coding		1	4	4	4	0	2	0	4	2	0	1	0	3	0	4	1	0	2	0	4	2	0	1	0	3	0	4	1	0	2	0	4	2	0	1	0	3
						Tb927.11.15820	Tb927.11.15820	1	1	1	>Tb927.11.15820 | organism=Trypanosoma_brucei_TREU927 | product=superoxide dismutase, putative | location=Tb927_11_v5.1:4186129-4187058(-) | length=309 | sequence_SO=chromosome | SO=protein_coding		1	1	1	1	1	0	1	0	0	1	0	1	0	1	0	1	1	0	1	0	0	1	0	1	0	1	0	1	1	0	1	0	0	1	0	1	0
						Tb927.11.15350	Tb927.11.15350	2	2	2	>Tb927.11.15350 | organism=Trypanosoma_brucei_TREU927 | product=RNA-binding protein, putative (RBP39) | location=Tb927_11_v5.1:4070100-4070921(-) | length=273 | sequence_SO=chromosome | SO=protein_coding		1	2	2	2	0	2	0	2	2	0	0	0	1	0	2	0	0	2	0	2	2	0	0	0	1	0	2	0	0	2	0	2	2	0	0	0	1
						Tb927.2.2970	Tb927.2.2970	2	2	2	>Tb927.2.2970 | organism=Trypanosoma_brucei_TREU927 | product=mitochondrial carrier protein (MCP13) | location=Tb927_02_v5.1:564310-565248(+) | length=312 | sequence_SO=chromosome | SO=protein_coding		1	2	2	2	2	1	1	1	1	1	1	1	0	1	0	2	2	1	1	1	1	1	1	1	0	1	0	2	2	1	1	1	1	1	1	1	0
						Tb927.10.6610	Tb927.10.6610	2	2	2	>Tb927.10.6610 | organism=Trypanosoma_brucei_TREU927 | product=chaperone protein DNAj, putative | location=Tb927_10_v5.1:1674154-1674978(+) | length=274 | sequence_SO=chromosome | SO=protein_coding		1	2	2	2	1	2	2	2	2	1	1	0	0	2	2	2	1	2	2	2	2	1	1	0	0	2	2	2	1	2	2	2	2	1	1	0	0
						Tb927.11.7920	Tb927.11.7920	2	2	2	>Tb927.11.7920 | organism=Trypanosoma_brucei_TREU927 | product=hypothetical protein, conserved | location=Tb927_11_v5.1:2236781-2238025(-) | length=414 | sequence_SO=chromosome | SO=protein_coding		1	2	2	2	1	2	1	1	1	0	0	0	0	0	1	0	1	2	1	1	1	0	0	0	0	0	1	0	1	2	1	1	1	0	0	0	0
						Tb927.11.9170	Tb927.11.9170	4	4	4	>Tb927.11.9170 | organism=Trypanosoma_brucei_TREU927 | product=DNA topoisomerase III, putative | location=Tb927_11_v5.1:2512984-2515509(+) | length=841 | sequence_SO=chromosome | SO=protein_coding		1	4	4	4	0	3	2	4	3	0	0	0	1	0	4	0	0	3	2	4	3	0	0	0	1	0	4	0	0	3	2	4	3	0	0	0	1
						Tb927.10.5830	Tb927.10.5830	4	4	4	>Tb927.10.5830 | organism=Trypanosoma_brucei_TREU927 | product=hypothetical protein, conserved | location=Tb927_10_v5.1:1446589-1448229(-) | length=546 | sequence_SO=chromosome | SO=protein_coding		1	4	4	4	0	4	0	4	2	0	0	0	2	0	3	0	0	4	0	4	2	0	0	0	2	0	3	0	0	4	0	4	2	0	0	0	2
						Tb927.10.14010	Tb927.10.14010	3	3	3	>Tb927.10.14010 | organism=Trypanosoma_brucei_TREU927 | product=hypothetical protein, conserved | location=Tb927_10_v5.1:3413886-3415277(-) | length=463 | sequence_SO=chromosome | SO=protein_coding		1	3	3	3	2	1	0	2	2	1	2	0	0	0	1	2	2	1	0	2	2	1	2	0	0	0	1	2	2	1	0	2	2	1	2	0	0
						Tb927.1.700	Tb927.1.700	29	2	2	>Tb927.1.700 | organism=Trypanosoma_brucei_TREU927 | product=phosphoglycerate kinase (PGKC) | location=Tb927_01_v5.1:231788-233110(-) | length=440 | sequence_SO=chromosome | SO=protein_coding		1	29	2	2	14	25	12	22	25	15	27	9	20	9	22	16	1	2	0	1	2	1	1	2	0	0	1	1	1	2	0	1	2	1	1	2	0
						Tb11.v5.0773;Tb927.10.9700	Tb11.v5.0773;Tb927.10.9700	1;1	1;1	1;1	>Tb11.v5.0773 | organism=Trypanosoma_brucei_TREU927 | product=hypothetical protein, conserved | location=Tb927_11_bin_v5.1:4024301-4025560(+) | length=419 | sequence_SO=random_sequence | SO=protein_coding;>Tb927.10.9700 | organism=Trypanosoma_brucei_TREU92		2	1	1	1	1	1	1	0	1	1	0	1	0	1	0	1	1	1	1	0	1	1	0	1	0	1	0	1	1	1	1	0	1	1	0	1	0
						Tb927.5.3240	Tb927.5.3240	3	3	3	>Tb927.5.3240 | organism=Trypanosoma_brucei_TREU927 | product=hypothetical protein, conserved | location=Tb927_05_v5.1:1066169-1068562(-) | length=797 | sequence_SO=chromosome | SO=protein_coding		1	3	3	3	1	3	0	2	1	1	0	0	1	1	3	1	1	3	0	2	1	1	0	0	1	1	3	1	1	3	0	2	1	1	0	0	1
						Tb927.11.13920;Tb927.3.2040	Tb927.11.13920	11;1	11;1	11;1	>Tb927.11.13920 | organism=Trypanosoma_brucei_TREU927 | product=kinesin-II 85 Kd subunit, putative | location=Tb927_11_v5.1:3693490-3696837(+) | length=1115 | sequence_SO=chromosome | SO=protein_coding		2	11	11	11	1	5	1	10	4	1	2	0	9	3	9	0	1	5	1	10	4	1	2	0	9	3	9	0	1	5	1	10	4	1	2	0	9
						Tb927.10.12050	Tb927.10.12050	1	1	1	>Tb927.10.12050 | organism=Trypanosoma_brucei_TREU927 | product=hypothetical protein, conserved | location=Tb927_10_v5.1:2931995-2932864(+) | length=289 | sequence_SO=chromosome | SO=protein_coding		1	1	1	1	1	0	1	0	0	1	0	1	0	0	0	1	1	0	1	0	0	1	0	1	0	0	0	1	1	0	1	0	0	1	0	1	0
						Tb927.10.11630	Tb927.10.11630	3	3	3	>Tb927.10.11630 | organism=Trypanosoma_brucei_TREU927 | product=hypothetical protein, conserved | location=Tb927_10_v5.1:2838545-2840449(+) | length=634 | sequence_SO=chromosome | SO=protein_coding		1	3	3	3	1	3	2	3	0	1	0	1	0	0	1	1	1	3	2	3	0	1	0	1	0	0	1	1	1	3	2	3	0	1	0	1	0
						Tb927.3.1910	Tb927.3.1910	3	3	3	>Tb927.3.1910 | organism=Trypanosoma_brucei_TREU927 | product=hypothetical protein, conserved | location=Tb927_03_v5.1:497893-499668(-) | length=591 | sequence_SO=chromosome | SO=protein_coding		1	3	3	3	0	2	1	3	0	0	0	0	0	0	3	2	0	2	1	3	0	0	0	0	0	0	3	2	0	2	1	3	0	0	0	0	0
						Tb927.7.2780	Tb927.7.2780	3	3	3	>Tb927.7.2780 | organism=Trypanosoma_brucei_TREU927 | product=hypothetical protein, conserved | location=Tb927_07_v5.1:722307-722660(+) | length=117 | sequence_SO=chromosome | SO=protein_coding		1	3	3	3	0	1	2	3	2	1	0	1	2	0	2	0	0	1	2	3	2	1	0	1	2	0	2	0	0	1	2	3	2	1	0	1	2
						Tb927.8.2240	Tb927.8.2240	3	3	3	>Tb927.8.2240 | organism=Trypanosoma_brucei_TREU927 | product=Tryptophanyl-tRNA synthetase 2 | location=Tb927_08_v5.1:686483-687904(+) | length=473 | sequence_SO=chromosome | SO=protein_coding		1	3	3	3	1	2	0	2	2	1	0	0	0	1	1	2	1	2	0	2	2	1	0	0	0	1	1	2	1	2	0	2	2	1	0	0	0
						Tb927.7.1360	Tb927.7.1360	3	3	3	>Tb927.7.1360 | organism=Trypanosoma_brucei_TREU927 | product=hypothetical protein, conserved | location=Tb927_07_v5.1:345940-347040(+) | length=366 | sequence_SO=chromosome | SO=protein_coding		1	3	3	3	0	2	2	3	1	0	1	0	3	2	3	0	0	2	2	3	1	0	1	0	3	2	3	0	0	2	2	3	1	0	1	0	3
						Tb927.8.5490	Tb927.8.5490	4	4	4	>Tb927.8.5490 | organism=Trypanosoma_brucei_TREU927 | product=hypothetical protein, conserved | location=Tb927_08_v5.1:1624945-1626816(+) | length=623 | sequence_SO=chromosome | SO=protein_coding		1	4	4	4	1	2	1	2	2	0	2	0	0	0	3	1	1	2	1	2	2	0	2	0	0	0	3	1	1	2	1	2	2	0	2	0	0
						Tb927.10.16170;Tb11.v5.0396	Tb927.10.16170;Tb11.v5.0396	2;2	2;2	2;2	>Tb927.10.16170 | organism=Trypanosoma_brucei_TREU927 | product=potassium voltage-gated channel, putative | location=Tb927_10_v5.1:3973232-3974155(+) | length=307 | sequence_SO=chromosome | SO=protein_coding;>Tb11.v5.0396 | organism=Trypanosoma_brucei_TREU		2	2	2	2	0	2	0	1	1	0	1	0	1	0	1	0	0	2	0	1	1	0	1	0	1	0	1	0	0	2	0	1	1	0	1	0	1
						Tb927.3.5550	Tb927.3.5550	1	1	1	>Tb927.3.5550 | organism=Trypanosoma_brucei_TREU927 | product=small GTP-binding protein, putative (TbRX1) | location=Tb927_03_v5.1:1558311-1558862(+) | length=183 | sequence_SO=chromosome | SO=protein_coding		1	1	1	1	1	1	1	1	1	1	0	1	1	1	1	1	1	1	1	1	1	1	0	1	1	1	1	1	1	1	1	1	1	1	0	1	1
						Tb927.11.6600	Tb927.11.6600	4	4	4	>Tb927.11.6600 | organism=Trypanosoma_brucei_TREU927 | product=hypothetical protein, conserved | location=Tb927_11_v5.1:1864624-1866216(-) | length=530 | sequence_SO=chromosome | SO=protein_coding		1	4	4	4	0	2	1	4	1	0	0	0	4	0	4	1	0	2	1	4	1	0	0	0	4	0	4	1	0	2	1	4	1	0	0	0	4
						Tb927.11.4650	Tb927.11.4650	3	3	3	>Tb927.11.4650 | organism=Trypanosoma_brucei_TREU927 | product=hypothetical protein, conserved | location=Tb927_11_v5.1:1339544-1344112(+) | length=1522 | sequence_SO=chromosome | SO=protein_coding		1	3	3	3	0	2	1	1	1	0	0	1	1	1	0	0	0	2	1	1	1	0	0	1	1	1	0	0	0	2	1	1	1	0	0	1	1
						Tb927.11.4360	Tb927.11.4360	4	4	4	>Tb927.11.4360 | organism=Trypanosoma_brucei_TREU927 | product=hypothetical protein, conserved | location=Tb927_11_v5.1:1264935-1265708(-) | length=257 | sequence_SO=chromosome | SO=protein_coding		1	4	4	4	0	3	0	4	0	0	0	0	3	0	4	1	0	3	0	4	0	0	0	0	3	0	4	1	0	3	0	4	0	0	0	0	3
						Tb11.v5.0701;Tb927.10.2210	Tb11.v5.0701;Tb927.10.2210	2;2	2;2	2;2	>Tb11.v5.0701 | organism=Trypanosoma_brucei_TREU927 | product=ubiquitin carboxyl-terminal hydrolase, putative | location=Tb927_11_bin_v5.1:3544900-3546183(+) | length=427 | sequence_SO=random_sequence | SO=protein_coding;>Tb927.10.2210 | organism=Trypanoso		2	2	2	2	1	2	1	1	1	2	1	1	1	1	2	2	1	2	1	1	1	2	1	1	1	1	2	2	1	2	1	1	1	2	1	1	1
						Tb11.v5.0685;Tb927.8.3110	Tb11.v5.0685;Tb927.8.3110	2;2	2;2	2;2	>Tb11.v5.0685 | organism=Trypanosoma_brucei_TREU927 | product=hypothetical protein, conserved | location=Tb927_11_bin_v5.1:3441537-3442571(+) | length=344 | sequence_SO=random_sequence | SO=protein_coding;>Tb927.8.3110 | organism=Trypanosoma_brucei_TREU927		2	2	2	2	0	2	0	0	2	0	1	0	0	0	1	0	0	2	0	0	2	0	1	0	0	0	1	0	0	2	0	0	2	0	1	0	0
						Tb927.3.3450	Tb927.3.3450	1	1	1	>Tb927.3.3450 | organism=Trypanosoma_brucei_TREU927 | product=ADP-ribosylation factor-like protein 3A, putative | location=Tb927_03_v5.1:979573-980109(+) | length=178 | sequence_SO=chromosome | SO=protein_coding		1	1	1	1	1	1	1	1	1	1	1	1	1	1	1	1	1	1	1	1	1	1	1	1	1	1	1	1	1	1	1	1	1	1	1	1	1
						Tb927.9.6170	Tb927.9.6170	26	1	0	>Tb927.9.6170 | organism=Trypanosoma_brucei_TREU927 | product=arginine kinase (AK) | location=Tb927_09_v5.1:1027075-1028289(+) | length=404 | sequence_SO=chromosome | SO=protein_coding		1	26	1	0	20	24	18	22	23	20	23	18	23	20	22	19	1	1	1	1	1	1	1	1	1	1	1	1	0	0	0	0	0	0	0	0	0
						Tb927.6.1250	Tb927.6.1250	2	2	2	>Tb927.6.1250 | organism=Trypanosoma_brucei_TREU927 | product=hypothetical protein, conserved | location=Tb927_06_v5.1:467806-469302(-) | length=498 | sequence_SO=chromosome | SO=protein_coding		1	2	2	2	0	2	0	1	2	0	0	0	0	0	1	0	0	2	0	1	2	0	0	0	0	0	1	0	0	2	0	1	2	0	0	0	0
						Tb927.11.450	Tb927.11.450	1	1	1	>Tb927.11.450 | organism=Trypanosoma_brucei_TREU927 | product=hypothetical protein, conserved | location=Tb927_11_v5.1:100000-102465(-) | length=821 | sequence_SO=chromosome | SO=protein_coding		1	1	1	1	0	1	0	0	0	0	0	0	0	0	0	0	0	1	0	0	0	0	0	0	0	0	0	0	0	1	0	0	0	0	0	0	0
						Tb927.10.660;Tb11.v5.0500	Tb927.10.660;Tb11.v5.0500	3;3	3;3	3;3	>Tb927.10.660 | organism=Trypanosoma_brucei_TREU927 | product=2-oxoisovalerate dehydrogenase alpha subunit, putative | location=Tb927_10_v5.1:174738-175988(+) | length=416 | sequence_SO=chromosome | SO=protein_coding;>Tb11.v5.0500 | organism=Trypanosoma_br		2	3	3	3	1	2	1	3	3	1	1	0	3	1	3	1	1	2	1	3	3	1	1	0	3	1	3	1	1	2	1	3	3	1	1	0	3
						Tb927.10.6320;Tb11.v5.0274	Tb927.10.6320;Tb11.v5.0274	2;2	2;2	2;2	>Tb927.10.6320 | organism=Trypanosoma_brucei_TREU927 | product=hypothetical protein, conserved | location=Tb927_10_v5.1:1598372-1600213(-) | length=613 | sequence_SO=chromosome | SO=protein_coding;>Tb11.v5.0274 | organism=Trypanosoma_brucei_TREU927 | produ		2	2	2	2	1	2	2	1	2	1	1	2	1	2	1	1	1	2	2	1	2	1	1	2	1	2	1	1	1	2	2	1	2	1	1	2	1
						Tb927.10.7710	Tb927.10.7710	2	2	2	>Tb927.10.7710 | organism=Trypanosoma_brucei_TREU927 | product=40S ribosomal protein S8, putative | location=Tb927_10_v5.1:1940906-1941688(-) | length=260 | sequence_SO=chromosome | SO=protein_coding		1	2	2	2	0	2	0	2	2	0	1	0	2	0	2	0	0	2	0	2	2	0	1	0	2	0	2	0	0	2	0	2	2	0	1	0	2
						Tb927.9.1380	Tb927.9.1380	2	2	2	>Tb927.9.1380 | organism=Trypanosoma_brucei_TREU927 | product=hypothetical protein, conserved | location=Tb927_09_v5.1:343574-344767(-) | length=379 | sequence_SO=chromosome | SO=protein_coding		1	2	2	2	1	2	0	1	2	1	0	1	2	1	2	2	1	2	0	1	2	1	0	1	2	1	2	2	1	2	0	1	2	1	0	1	2
						Tb927.3.2830	Tb927.3.2830	1	1	1	>Tb927.3.2830 | organism=Trypanosoma_brucei_TREU927 | product=hypothetical protein, conserved | location=Tb927_03_v5.1:734207-735301(-) | length=364 | sequence_SO=chromosome | SO=protein_coding		1	1	1	1	1	0	1	0	0	0	0	1	0	1	0	1	1	0	1	0	0	0	0	1	0	1	0	1	1	0	1	0	0	0	0	1	0
						Tb927.3.1350	Tb927.3.1350	2	2	2	>Tb927.3.1350 | organism=Trypanosoma_brucei_TREU927 | product=hypothetical protein, conserved | location=Tb927_03_v5.1:338221-340581(+) | length=786 | sequence_SO=chromosome | SO=protein_coding		1	2	2	2	2	1	2	0	1	1	1	0	0	2	0	2	2	1	2	0	1	1	1	0	0	2	0	2	2	1	2	0	1	1	1	0	0
						Tb927.7.7450	Tb927.7.7450	2	2	2	>Tb927.7.7450 | organism=Trypanosoma_brucei_TREU927 | product=GTP-binding protein, putative | location=Tb927_07_v5.1:2137929-2139734(-) | length=601 | sequence_SO=chromosome | SO=protein_coding		1	2	2	2	1	2	0	2	2	1	0	0	0	0	2	1	1	2	0	2	2	1	0	0	0	0	2	1	1	2	0	2	2	1	0	0	0
						Tb927.11.15000	Tb927.11.15000	2	2	2	>Tb927.11.15000 | organism=Trypanosoma_brucei_TREU927 | product=survival of motor neuron (SMN)-like protein (TbSMN) | location=Tb927_11_v5.1:3990281-3991518(-) | length=157 | sequence_SO=chromosome | SO=protein_coding		1	2	2	2	2	0	2	0	1	0	1	2	0	0	0	2	2	0	2	0	1	0	1	2	0	0	0	2	2	0	2	0	1	0	1	2	0
						Tb927.10.5300;Tb11.v5.0246	Tb927.10.5300;Tb11.v5.0246	1;1	1;1	1;1	>Tb927.10.5300 | organism=Trypanosoma_brucei_TREU927 | product=eukaryotic translation initiation factor 6 (eIF-6), putative | location=Tb927_10_v5.1:1324711-1325457(+) | length=248 | sequence_SO=chromosome | SO=protein_coding;>Tb11.v5.0246 | organism=Trypa		2	1	1	1	1	1	1	1	1	1	1	1	0	1	1	1	1	1	1	1	1	1	1	1	0	1	1	1	1	1	1	1	1	1	1	1	0
						Tb927.8.7670;Tb927.8.7650;Tb927.8.7640;Tb927.8.7630;Tb927.8.7620;Tb927.8.7610;Tb927.8.7600	Tb927.8.7670;Tb927.8.7650;Tb927.8.7640;Tb927.8.7630;Tb927.8.7620;Tb927.8.7610;Tb927.8.7600	1;1;1;1;1;1;1	1;1;1;1;1;1;1	1;1;1;1;1;1;1	>Tb927.8.7670 | organism=Trypanosoma_brucei_TREU927 | product=amino acid transporter, putative | location=Tb927_08_v5.1:2209946-2211797(+) | length=466 | sequence_SO=chromosome | SO=protein_coding;>Tb927.8.7650 | organism=Trypanosoma_brucei_TREU927 | produ		7	1	1	1	1	0	0	0	1	1	1	0	0	1	1	1	1	0	0	0	1	1	1	0	0	1	1	1	1	0	0	0	1	1	1	0	0
						Tb927.11.10400	Tb927.11.10400	2	2	2	>Tb927.11.10400 | organism=Trypanosoma_brucei_TREU927 | product=hypothetical protein, conserved | location=Tb927_11_v5.1:2774545-2775084(+) | length=179 | sequence_SO=chromosome | SO=protein_coding		1	2	2	2	0	2	0	1	2	0	0	0	0	0	2	1	0	2	0	1	2	0	0	0	0	0	2	1	0	2	0	1	2	0	0	0	0
						Tb927.2.1100;Tb11.v5.0800	Tb927.2.1100;Tb11.v5.0800	7;6	1;1	1;1	>Tb927.2.1100 | organism=Trypanosoma_brucei_TREU927 | product=retrotransposon hot spot protein (RHS, pseudogene), putative,retrotransposon hot spot protein 3 (RHS3), degenerate | location=Tb927_02_v5.1:185097-186842(-) | length=582 | sequence_SO=chromosome		2	7	1	1	6	7	6	7	6	5	6	6	5	5	6	6	1	1	1	1	1	1	0	1	0	1	1	1	1	1	1	1	1	1	0	1	0
						Tb927.10.8230;Tb11.v5.0668	Tb927.10.8230;Tb11.v5.0668	2;2	2;2	2;2	>Tb927.10.8230 | organism=Trypanosoma_brucei_TREU927 | product=protein disulfide isomerase,bloodstream- specific protein 2 precursor | location=Tb927_10_v5.1:2043014-2044507(-) | length=497 | sequence_SO=chromosome | SO=protein_coding;>Tb11.v5.0668 | organ		2	2	2	2	1	1	1	1	1	1	1	1	1	1	2	1	1	1	1	1	1	1	1	1	1	1	2	1	1	1	1	1	1	1	1	1	1
						Tb927.7.7170	Tb927.7.7170	7	7	7	>Tb927.7.7170 | organism=Trypanosoma_brucei_TREU927 | product=CYC2-like cyclin, putative (CYC4) | location=Tb927_07_v5.1:2056131-2058305(-) | length=724 | sequence_SO=chromosome | SO=protein_coding		1	7	7	7	5	2	0	0	4	0	0	5	5	0	0	0	5	2	0	0	4	0	0	5	5	0	0	0	5	2	0	0	4	0	0	5	5
						Tb927.11.15070	Tb927.11.15070	2	2	2	>Tb927.11.15070 | organism=Trypanosoma_brucei_TREU927 | product=hypothetical protein, conserved | location=Tb927_11_v5.1:4005214-4008444(-) | length=1076 | sequence_SO=chromosome | SO=protein_coding		1	2	2	2	0	2	0	1	1	0	0	0	1	0	1	0	0	2	0	1	1	0	0	0	1	0	1	0	0	2	0	1	1	0	0	0	1
						Tb927.6.1550	Tb927.6.1550	1	1	1	>Tb927.6.1550 | organism=Trypanosoma_brucei_TREU927 | product=leucine-rich repeat protein (LRRP), putative | location=Tb927_06_v5.1:538593-539654(-) | length=353 | sequence_SO=chromosome | SO=protein_coding		1	1	1	1	1	0	0	0	0	1	0	0	0	0	0	1	1	0	0	0	0	1	0	0	0	0	0	1	1	0	0	0	0	1	0	0	0
						Tb927.1.3270	Tb927.1.3270	2	2	2	>Tb927.1.3270 | organism=Trypanosoma_brucei_TREU927 | product=hypothetical protein, conserved | location=Tb927_01_v5.1:709573-712308(+) | length=911 | sequence_SO=chromosome | SO=protein_coding		1	2	2	2	2	1	2	1	0	2	0	2	1	2	2	2	2	1	2	1	0	2	0	2	1	2	2	2	2	1	2	1	0	2	0	2	1
						Tb927.6.1680	Tb927.6.1680	2	2	2	>Tb927.6.1680 | organism=Trypanosoma_brucei_TREU927 | product=mitochondrial RNA binding protein 1 (MRB1680) | location=Tb927_06_v5.1:567733-569307(-) | length=524 | sequence_SO=chromosome | SO=protein_coding		1	2	2	2	1	2	0	2	1	0	0	0	2	0	1	1	1	2	0	2	1	0	0	0	2	0	1	1	1	2	0	2	1	0	0	0	2
						Tb927.10.8480;Tb927.10.8470;Tb927.10.8460;Tb927.10.8450;Tb927.10.8440;Tb11.v5.0330;Tb11.v5.0310;Tb11.v5.0309;Tb11.v5.0308;Tb11.v5.0307	Tb927.10.8480;Tb927.10.8470;Tb927.10.8460;Tb927.10.8450;Tb927.10.8440;Tb11.v5.0330;Tb11.v5.0310;Tb11.v5.0309;Tb11.v5.0308;Tb11.v5.0307	2;2;2;2;2;2;2;2;2;2	2;2;2;2;2;2;2;2;2;2	2;2;2;2;2;2;2;2;2;2	>Tb927.10.8480 | organism=Trypanosoma_brucei_TREU927 | product=glucose transporter, putative | location=Tb927_10_v5.1:2103019-2104602(+) | length=527 | sequence_SO=chromosome | SO=protein_coding;>Tb927.10.8470 | organism=Trypanosoma_brucei_TREU927 | produc		10	2	2	2	2	2	0	2	1	1	1	1	0	2	2	1	2	2	0	2	1	1	1	1	0	2	2	1	2	2	0	2	1	1	1	1	0
						Tb927.9.4210;Tb11.v5.0561	Tb927.9.4210	11;5	1;1	0;0	>Tb927.9.4210 | organism=Trypanosoma_brucei_TREU927 | product=fatty acyl CoA synthetase 3 (ACS3) | location=Tb927_09_v5.1:797487-800028(+) | length=702 | sequence_SO=chromosome | SO=protein_coding		2	11	1	0	7	8	8	8	10	9	6	7	3	9	8	8	1	0	1	1	1	1	1	1	0	1	1	1	0	0	0	0	0	0	0	0	0
						Tb927.10.8870	Tb927.10.8870	5	5	5	>Tb927.10.8870 | organism=Trypanosoma_brucei_TREU927 | product=hypothetical protein, conserved | location=Tb927_10_v5.1:2195915-2196781(+) | length=288 | sequence_SO=chromosome | SO=protein_coding		1	5	5	5	0	4	0	5	4	0	1	0	4	0	4	0	0	4	0	5	4	0	1	0	4	0	4	0	0	4	0	5	4	0	1	0	4
						Tb927.9.2730	Tb927.9.2730	2	2	2	>Tb927.9.2730 | organism=Trypanosoma_brucei_TREU927 | product=hypothetical protein, conserved | location=Tb927_09_v5.1:596635-600771(-) | length=1378 | sequence_SO=chromosome | SO=protein_coding		1	2	2	2	0	2	0	1	1	0	1	0	1	0	1	0	0	2	0	1	1	0	1	0	1	0	1	0	0	2	0	1	1	0	1	0	1
						Tb927.3.4030	Tb927.3.4030	4	4	4	>Tb927.3.4030 | organism=Trypanosoma_brucei_TREU927 | product=hypothetical protein, conserved | location=Tb927_03_v5.1:1135394-1139037(-) | length=1213 | sequence_SO=chromosome | SO=protein_coding		1	4	4	4	1	3	0	4	4	0	1	1	2	0	2	0	1	3	0	4	4	0	1	1	2	0	2	0	1	3	0	4	4	0	1	1	2
						Tb927.5.2290	Tb927.5.2290	4	4	4	>Tb927.5.2290 | organism=Trypanosoma_brucei_TREU927 | product=ATP-dependent RNA helicase, putative | location=Tb927_05_v5.1:766450-773163(+) | length=2237 | sequence_SO=chromosome | SO=protein_coding		1	4	4	4	1	3	1	4	3	0	1	0	2	0	3	1	1	3	1	4	3	0	1	0	2	0	3	1	1	3	1	4	3	0	1	0	2
						Tb927.11.14170	Tb927.11.14170	2	2	2	>Tb927.11.14170 | organism=Trypanosoma_brucei_TREU927 | product=hypothetical protein, conserved | location=Tb927_11_v5.1:3755632-3757488(+) | length=618 | sequence_SO=chromosome | SO=protein_coding		1	2	2	2	1	2	1	1	2	1	1	0	0	1	1	1	1	2	1	1	2	1	1	0	0	1	1	1	1	2	1	1	2	1	1	0	0
						Tb927.8.3100	Tb927.8.3100	2	2	2	>Tb927.8.3100 | organism=Trypanosoma_brucei_TREU927 | product=coronin, putative (CRN12) | location=Tb927_08_v5.1:929015-930586(+) | length=523 | sequence_SO=chromosome | SO=protein_coding		1	2	2	2	1	0	1	0	1	1	1	1	0	2	0	1	1	0	1	0	1	1	1	1	0	2	0	1	1	0	1	0	1	1	1	1	0
						Tb927.11.11700	Tb927.11.11700	2	2	2	>Tb927.11.11700 | organism=Trypanosoma_brucei_TREU927 | product=hypothetical protein, conserved | location=Tb927_11_v5.1:3138674-3140431(+) | length=585 | sequence_SO=chromosome | SO=protein_coding		1	2	2	2	2	1	1	1	1	1	1	1	2	0	2	2	2	1	1	1	1	1	1	1	2	0	2	2	2	1	1	1	1	1	1	1	2
						Tb927.10.6800	Tb927.10.6800	7	7	7	>Tb927.10.6800 | organism=Trypanosoma_brucei_TREU927 | product=developmentally regulated GTP-binding protein, putative | location=Tb927_10_v5.1:1715104-1716210(+) | length=368 | sequence_SO=chromosome | SO=protein_coding		1	7	7	7	0	3	1	7	2	1	1	0	7	0	7	0	0	3	1	7	2	1	1	0	7	0	7	0	0	3	1	7	2	1	1	0	7
						Tb927.10.8580	Tb927.10.8580	3	3	3	>Tb927.10.8580 | organism=Trypanosoma_brucei_TREU927 | product=ADP-ribosylation factor 3, putative,ADP-ribosylation factor-like protein, putative (ARL3) | location=Tb927_10_v5.1:2123858-2124430(+) | length=190 | sequence_SO=chromosome | SO=protein_coding		1	3	3	3	3	0	2	0	0	2	0	2	0	2	0	2	3	0	2	0	0	2	0	2	0	2	0	2	3	0	2	0	0	2	0	2	0
						Tb927.7.6350	Tb927.7.6350	3	3	3	>Tb927.7.6350 | organism=Trypanosoma_brucei_TREU927 | product=NADH-ubiquinone oxidoreductase, mitochondrial, putative | location=Tb927_07_v5.1:1725485-1726306(-) | length=273 | sequence_SO=chromosome | SO=protein_coding		1	3	3	3	2	1	0	1	1	2	1	1	1	1	0	2	2	1	0	1	1	2	1	1	1	1	0	2	2	1	0	1	1	2	1	1	1
						Tb927.10.1960	Tb927.10.1960	4	4	4	>Tb927.10.1960 | organism=Trypanosoma_brucei_TREU927 | product=hypothetical protein, conserved | location=Tb927_10_v5.1:511172-513418(+) | length=748 | sequence_SO=chromosome | SO=protein_coding		1	4	4	4	2	1	2	2	1	1	0	3	1	2	2	3	2	1	2	2	1	1	0	3	1	2	2	3	2	1	2	2	1	1	0	3	1
						Tb927.10.15330;Tb11.v5.0348	Tb927.10.15330;Tb11.v5.0348	4;3	4;3	4;3	>Tb927.10.15330 | organism=Trypanosoma_brucei_TREU927 | product=hypothetical protein, conserved | location=Tb927_10_v5.1:3753481-3755298(+) | length=605 | sequence_SO=chromosome | SO=protein_coding;>Tb11.v5.0348 | organism=Trypanosoma_brucei_TREU927 | prod		2	4	4	4	0	3	0	2	2	0	1	0	1	0	3	0	0	3	0	2	2	0	1	0	1	0	3	0	0	3	0	2	2	0	1	0	1
						Tb927.9.12740	Tb927.9.12740	2	2	2	>Tb927.9.12740 | organism=Trypanosoma_brucei_TREU927 | product=hypothetical protein, conserved | location=Tb927_09_v5.1:2004644-2005885(+) | length=413 | sequence_SO=chromosome | SO=protein_coding		1	2	2	2	1	2	0	1	0	0	0	0	0	0	0	1	1	2	0	1	0	0	0	0	0	0	0	1	1	2	0	1	0	0	0	0	0
						Tb927.1.2260	Tb927.1.2260	4	2	2	>Tb927.1.2260 | organism=Trypanosoma_brucei_TREU927 | product=calpain-like protein fragment, putative | location=Tb927_01_v5.1:564977-565366(+) | length=129 | sequence_SO=chromosome | SO=protein_coding		1	4	2	2	3	1	2	0	2	2	2	4	0	2	2	3	2	1	1	0	1	1	1	2	0	1	1	2	2	1	1	0	1	1	1	2	0
						Tb927.1.3950	Tb927.1.3950	1	1	1	>Tb927.1.3950 | organism=Trypanosoma_brucei_TREU927 | product=alanine aminotransferase (ALAT) | location=Tb927_01_v5.1:840877-842391(+) | length=504 | sequence_SO=chromosome | SO=protein_coding		1	1	1	1	1	1	1	1	1	1	1	0	0	1	1	1	1	1	1	1	1	1	1	0	0	1	1	1	1	1	1	1	1	1	1	0	0
						Tb927.1.1960	Tb927.1.1960	7	7	7	>Tb927.1.1960 | organism=Trypanosoma_brucei_TREU927 | product=chaperone protein DNAj, putative | location=Tb927_01_v5.1:513948-516015(+) | length=658 | sequence_SO=chromosome | SO=protein_coding		1	7	7	7	0	2	0	6	3	0	1	0	5	0	4	0	0	2	0	6	3	0	1	0	5	0	4	0	0	2	0	6	3	0	1	0	5
						Tb927.11.7560	Tb927.11.7560	1	1	1	>Tb927.11.7560 | organism=Trypanosoma_brucei_TREU927 | product=predicted WD40 repeat protein | location=Tb927_11_v5.1:2137935-2140597(-) | length=629 | sequence_SO=chromosome | SO=protein_coding		1	1	1	1	1	1	0	1	1	1	1	0	0	0	1	1	1	1	0	1	1	1	1	0	0	0	1	1	1	1	0	1	1	1	1	0	0
						Tb927.11.1020	Tb927.11.1020	2	2	2	>Tb927.11.1020 | organism=Trypanosoma_brucei_TREU927 | product=ribokinase, putative | location=Tb927_11_v5.1:260682-261683(+) | length=333 | sequence_SO=chromosome | SO=protein_coding		1	2	2	2	1	2	1	1	2	1	0	1	1	0	0	1	1	2	1	1	2	1	0	1	1	0	0	1	1	2	1	1	2	1	0	1	1
						Tb927.10.1610	Tb927.10.1610	2	2	2	>Tb927.10.1610 | organism=Trypanosoma_brucei_TREU927 | product=hypothetical protein, conserved | location=Tb927_10_v5.1:438154-438597(-) | length=147 | sequence_SO=chromosome | SO=protein_coding		1	2	2	2	1	0	1	0	0	1	0	1	0	2	0	1	1	0	1	0	0	1	0	1	0	2	0	1	1	0	1	0	0	1	0	1	0
						Tb927.9.12770	Tb927.9.12770	2	2	2	>Tb927.9.12770 | organism=Trypanosoma_brucei_TREU927 | product=hypothetical protein, conserved | location=Tb927_09_v5.1:2009518-2012586(+) | length=1022 | sequence_SO=chromosome | SO=protein_coding		1	2	2	2	1	1	1	1	1	2	1	0	0	0	1	2	1	1	1	1	1	2	1	0	0	0	1	2	1	1	1	1	1	2	1	0	0
						Tb927.10.13730	Tb927.10.13730	1	1	1	>Tb927.10.13730 | organism=Trypanosoma_brucei_TREU927 | product=60S ribosomal protein L7, putative | location=Tb927_10_v5.1:3353805-3354701(-) | length=298 | sequence_SO=chromosome | SO=protein_coding		1	1	1	1	1	1	1	1	1	0	0	1	1	1	1	1	1	1	1	1	1	0	0	1	1	1	1	1	1	1	1	1	1	0	0	1	1
						Tb927.11.13520	Tb927.11.13520	4	4	4	>Tb927.11.13520 | organism=Trypanosoma_brucei_TREU927 | product=hypothetical protein, conserved | location=Tb927_11_v5.1:3614758-3617607(-) | length=949 | sequence_SO=chromosome | SO=protein_coding		1	4	4	4	2	3	1	2	3	1	1	2	0	1	2	2	2	3	1	2	3	1	1	2	0	1	2	2	2	3	1	2	3	1	1	2	0
						Tb927.11.7070	Tb927.11.7070	1	1	1	>Tb927.11.7070 | organism=Trypanosoma_brucei_TREU927 | product=ATP-dependent DEAD/H RNA helicase, putative | location=Tb927_11_v5.1:1984888-1986540(-) | length=550 | sequence_SO=chromosome | SO=protein_coding		1	1	1	1	1	0	1	0	0	1	0	1	0	1	0	1	1	0	1	0	0	1	0	1	0	1	0	1	1	0	1	0	0	1	0	1	0
						Tb927.9.8260	Tb927.9.8260	1	1	1	>Tb927.9.8260 | organism=Trypanosoma_brucei_TREU927 | product=rhomboid-like protein,serine peptidase, Clan S- , family S54, putative | location=Tb927_09_v5.1:1353882-1354871(-) | length=329 | sequence_SO=chromosome | SO=protein_coding		1	1	1	1	1	1	1	0	1	0	1	0	0	1	1	1	1	1	1	0	1	0	1	0	0	1	1	1	1	1	1	0	1	0	1	0	0
						Tb927.4.4650	Tb927.4.4650	3	3	3	>Tb927.4.4650 | organism=Trypanosoma_brucei_TREU927 | product=diphthine synthase, putative | location=Tb927_04_v5.1:1279393-1280202(-) | length=269 | sequence_SO=chromosome | SO=protein_coding		1	3	3	3	0	3	0	2	1	1	1	0	3	0	2	1	0	3	0	2	1	1	1	0	3	0	2	1	0	3	0	2	1	1	1	0	3
						Tb11.v5.1036;Tb927.11.11340	Tb11.v5.1036;Tb927.11.11340	3;3	3;3	3;3	>Tb11.v5.1036 | organism=Trypanosoma_brucei_TREU927 | product=gamma-tubulin complex subunit, putative | location=Tb927_11_bin_v5.1:5479917-5480966(+) | length=349 | sequence_SO=random_sequence | SO=protein_coding;>Tb927.11.11340 | organism=Trypanosoma_bruc		2	3	3	3	0	1	0	1	2	1	1	0	0	0	0	2	0	1	0	1	2	1	1	0	0	0	0	2	0	1	0	1	2	1	1	0	0
						Tb927.10.10830	Tb927.10.10830	1	1	1	>Tb927.10.10830 | organism=Trypanosoma_brucei_TREU927 | product=RGG2 (RGG2) | location=Tb927_10_v5.1:2630304-2631266(-) | length=320 | sequence_SO=chromosome | SO=protein_coding		1	1	1	1	0	1	1	1	0	0	0	0	1	1	1	1	0	1	1	1	0	0	0	0	1	1	1	1	0	1	1	1	0	0	0	0	1
						Tb927.3.3520	Tb927.3.3520	1	1	1	>Tb927.3.3520 | organism=Trypanosoma_brucei_TREU927 | product=hypothetical protein, conserved | location=Tb927_03_v5.1:991358-992641(+) | length=427 | sequence_SO=chromosome | SO=protein_coding		1	1	1	1	1	0	1	0	0	1	0	1	0	1	0	1	1	0	1	0	0	1	0	1	0	1	0	1	1	0	1	0	0	1	0	1	0
						Tb927.3.1930	Tb927.3.1930	1	1	1	>Tb927.3.1930 | organism=Trypanosoma_brucei_TREU927 | product=hypothetical protein, conserved | location=Tb927_03_v5.1:507936-509375(-) | length=479 | sequence_SO=chromosome | SO=protein_coding		1	1	1	1	1	1	0	0	1	1	0	0	0	1	0	1	1	1	0	0	1	1	0	0	0	1	0	1	1	1	0	0	1	1	0	0	0
						Tb11.v5.0602;Tb11.v5.0838;Tb927.9.14540;Tb927.1.370	Tb11.v5.0602;Tb11.v5.0838;Tb927.9.14540;Tb927.1.370	4;3;2;2	1;1;1;1	0;0;0;0	>Tb11.v5.0602 | organism=Trypanosoma_brucei_TREU927 | product=leucine-rich repeat protein 1 (LRRP1), putative | location=Tb927_11_bin_v5.1:2835148-2836974(+) | length=608 | sequence_SO=random_sequence | SO=protein_coding;>Tb11.v5.0838 | organism=Trypanosom		4	4	1	0	3	0	1	0	0	3	0	1	0	1	0	4	1	0	0	0	0	1	0	0	0	0	0	1	0	0	0	0	0	0	0	0	0
						Tb927.8.880	Tb927.8.880	1	1	1	>Tb927.8.880 | organism=Trypanosoma_brucei_TREU927 | product=hypothetical protein | location=Tb927_08_v5.1:261079-263328(-) | length=749 | sequence_SO=chromosome | SO=protein_coding		1	1	1	1	1	0	1	0	0	1	1	1	0	1	0	1	1	0	1	0	0	1	1	1	0	1	0	1	1	0	1	0	0	1	1	1	0
						Tb927.11.4570	Tb927.11.4570	1	1	1	>Tb927.11.4570 | organism=Trypanosoma_brucei_TREU927 | product=small GTPase, putative,small GTP-binding protein Rab5b, putative (RAB5B) | location=Tb927_11_v5.1:1322602-1323213(+) | length=203 | sequence_SO=chromosome | SO=protein_coding		1	1	1	1	1	0	1	1	1	1	1	1	0	1	1	1	1	0	1	1	1	1	1	1	0	1	1	1	1	0	1	1	1	1	1	1	0
						Tb09.v4.0182	Tb09.v4.0182	1	1	1	>Tb09.v4.0182 | organism=Trypanosoma_brucei_TREU927 | product=variant surface glycoprotein (VSG, pseudogene), putative,chrIX additional, unordered contigs | location=tryp_IXb-6g03.q1c:10340-11812(+) | length=490 | sequence_SO=contig | SO=protein_coding		1	1	1	1	1	0	0	0	0	0	0	0	0	0	0	1	1	0	0	0	0	0	0	0	0	0	0	1	1	0	0	0	0	0	0	0	0
						Tb927.7.4790;Tb11.v5.0162	Tb927.7.4790;Tb11.v5.0162	1;1	1;1	1;1	>Tb927.7.4790 | organism=Trypanosoma_brucei_TREU927 | product=proteasome beta 6 subunit,20S proteasome beta 6 subunit, putative (BETA6) | location=Tb927_07_v5.1:1266772-1267570(-) | length=258 | sequence_SO=chromosome | SO=protein_coding;>Tb11.v5.0162 | or		2	1	1	1	1	0	0	0	0	0	0	0	0	0	0	1	1	0	0	0	0	0	0	0	0	0	0	1	1	0	0	0	0	0	0	0	0
						Tb927.9.3400	Tb927.9.3400	3	3	3	>Tb927.9.3400 | organism=Trypanosoma_brucei_TREU927 | product=endo-beta-N-acetylglucosaminidase, putative | location=Tb927_09_v5.1:704087-707242(+) | length=1051 | sequence_SO=chromosome | SO=protein_coding		1	3	3	3	1	2	0	3	2	1	2	1	0	2	3	0	1	2	0	3	2	1	2	1	0	2	3	0	1	2	0	3	2	1	2	1	0
						Tb927.5.4150	Tb927.5.4150	2	2	2	>Tb927.5.4150 | organism=Trypanosoma_brucei_TREU927 | product=hypothetical protein, conserved | location=Tb927_05_v5.1:1324845-1326005(-) | length=386 | sequence_SO=chromosome | SO=protein_coding		1	2	2	2	2	1	1	0	2	2	1	1	1	2	0	2	2	1	1	0	2	2	1	1	1	2	0	2	2	1	1	0	2	2	1	1	1
						Tb927.9.10560	Tb927.9.10560	1	1	1	>Tb927.9.10560 | organism=Trypanosoma_brucei_TREU927 | product=hypothetical protein, conserved | location=Tb927_09_v5.1:1660453-1660959(-) | length=168 | sequence_SO=chromosome | SO=protein_coding		1	1	1	1	1	0	0	0	0	1	0	1	0	0	0	1	1	0	0	0	0	1	0	1	0	0	0	1	1	0	0	0	0	1	0	1	0
						Tb927.6.4210	Tb927.6.4210	1	1	1	>Tb927.6.4210 | organism=Trypanosoma_brucei_TREU927 | product=aldehyde dehydrogenase, putative (ALDH) | location=Tb927_06_v5.1:1206332-1208119(-) | length=595 | sequence_SO=chromosome | SO=protein_coding		1	1	1	1	1	1	1	1	1	1	1	0	1	1	1	1	1	1	1	1	1	1	1	0	1	1	1	1	1	1	1	1	1	1	1	0	1
						Tb927.7.2740	Tb927.7.2740	1	1	1	>Tb927.7.2740 | organism=Trypanosoma_brucei_TREU927 | product=hypothetical protein, conserved | location=Tb927_07_v5.1:716953-717495(+) | length=180 | sequence_SO=chromosome | SO=protein_coding		1	1	1	1	1	0	0	0	0	1	0	0	0	0	0	1	1	0	0	0	0	1	0	0	0	0	0	1	1	0	0	0	0	1	0	0	0
						Tb927.9.4310	Tb927.9.4310	1	1	1	>Tb927.9.4310 | organism=Trypanosoma_brucei_TREU927 | product=tricarboxylate carrier, putative | location=Tb927_09_v5.1:810382-811365(+) | length=327 | sequence_SO=chromosome | SO=protein_coding		1	1	1	1	1	0	0	0	0	1	0	1	0	1	0	1	1	0	0	0	0	1	0	1	0	1	0	1	1	0	0	0	0	1	0	1	0
						Tb927.11.14580	Tb927.11.14580	2	2	2	>Tb927.11.14580 | organism=Trypanosoma_brucei_TREU927 | product=RNA guanylyltransferase | location=Tb927_11_v5.1:3870012-3871772(+) | length=586 | sequence_SO=chromosome | SO=protein_coding		1	2	2	2	0	2	0	2	2	0	1	1	2	0	2	0	0	2	0	2	2	0	1	1	2	0	2	0	0	2	0	2	2	0	1	1	2
						Tb927.4.1920	Tb927.4.1920	1	1	1	>Tb927.4.1920 | organism=Trypanosoma_brucei_TREU927 | product=GPI transamidase, putative (TbGPI16) | location=Tb927_04_v5.1:487062-489796(-) | length=686 | sequence_SO=chromosome | SO=protein_coding		1	1	1	1	1	1	1	1	1	1	1	0	1	1	1	1	1	1	1	1	1	1	1	0	1	1	1	1	1	1	1	1	1	1	1	0	1
						Tb927.8.5310	Tb927.8.5310	3	3	3	>Tb927.8.5310 | organism=Trypanosoma_brucei_TREU927 | product=hypothetical protein, conserved | location=Tb927_08_v5.1:1581890-1582936(+) | length=348 | sequence_SO=chromosome | SO=protein_coding		1	3	3	3	1	1	1	0	1	2	1	1	0	2	1	1	1	1	1	0	1	2	1	1	0	2	1	1	1	1	1	0	1	2	1	1	0
						Tb927.4.4070	Tb927.4.4070	4	4	4	>Tb927.4.4070 | organism=Trypanosoma_brucei_TREU927 | product=mevalonate kinase, putative | location=Tb927_04_v5.1:1081421-1082410(-) | length=329 | sequence_SO=chromosome | SO=protein_coding		1	4	4	4	1	2	1	4	3	1	0	2	4	1	4	1	1	2	1	4	3	1	0	2	4	1	4	1	1	2	1	4	3	1	0	2	4
						Tb927.5.3210	Tb927.5.3210	1	1	1	>Tb927.5.3210 | organism=Trypanosoma_brucei_TREU927 | product=small ubiquitin-related modifier, putative (TbSUMO) | location=Tb927_05_v5.1:1055767-1056111(-) | length=114 | sequence_SO=chromosome | SO=protein_coding		1	1	1	1	1	1	0	1	1	0	1	1	0	1	1	1	1	1	0	1	1	0	1	1	0	1	1	1	1	1	0	1	1	0	1	1	0
						Tb927.9.210	Tb927.9.210	1	1	1	>Tb927.9.210 | organism=Trypanosoma_brucei_TREU927 | product=variant surface glycoprotein (VSG, pseudogene), putative | location=Tb927_09_v5.1:33178-34744(+) | length=521 | sequence_SO=chromosome | SO=protein_coding		1	1	1	1	1	0	1	0	1	1	0	1	0	1	0	1	1	0	1	0	1	1	0	1	0	1	0	1	1	0	1	0	1	1	0	1	0
						Tb927.11.9510	Tb927.11.9510	3	3	3	>Tb927.11.9510 | organism=Trypanosoma_brucei_TREU927 | product=nucleic acid binding protein, putative | location=Tb927_11_v5.1:2594276-2595826(-) | length=516 | sequence_SO=chromosome | SO=protein_coding		1	3	3	3	1	2	2	3	1	0	0	1	2	0	2	1	1	2	2	3	1	0	0	1	2	0	2	1	1	2	2	3	1	0	0	1	2
						Tb927.4.1980	Tb927.4.1980	1	1	1	>Tb927.4.1980 | organism=Trypanosoma_brucei_TREU927 | product=hypothetical protein, conserved | location=Tb927_04_v5.1:499908-502403(-) | length=831 | sequence_SO=chromosome | SO=protein_coding		1	1	1	1	1	0	1	0	0	1	0	1	0	1	0	1	1	0	1	0	0	1	0	1	0	1	0	1	1	0	1	0	0	1	0	1	0
						Tb927.8.4010	Tb927.8.4010	1	1	1	>Tb927.8.4010 | organism=Trypanosoma_brucei_TREU927 | product=flagellum-adhesion glycoprotein (fla1) | location=Tb927_08_v5.1:1195614-1197254(-) | length=546 | sequence_SO=chromosome | SO=protein_coding		1	1	1	1	1	0	0	0	0	0	1	0	0	1	1	1	1	0	0	0	0	0	1	0	0	1	1	1	1	0	0	0	0	0	1	0	0
						Tb927.11.2260	Tb927.11.2260	5	5	5	>Tb927.11.2260 | organism=Trypanosoma_brucei_TREU927 | product=eukaryotic translation initiation factor 4e, putative (eIF4E) | location=Tb927_11_v5.1:640550-641251(+) | length=233 | sequence_SO=chromosome | SO=protein_coding		1	5	5	5	1	2	4	2	1	0	1	5	2	1	2	0	1	2	4	2	1	0	1	5	2	1	2	0	1	2	4	2	1	0	1	5	2
						Tb927.9.6620	Tb927.9.6620	1	1	1	>Tb927.9.6620 | organism=Trypanosoma_brucei_TREU927 | product=unspecified product | location=Tb927_09_v5.1:1087090-1087719(+) | length=209 | sequence_SO=chromosome | SO=protein_coding		1	1	1	1	1	0	1	0	0	1	0	1	0	1	0	1	1	0	1	0	0	1	0	1	0	1	0	1	1	0	1	0	0	1	0	1	0
						Tb11.0400	Tb11.0400	1	1	1	>Tb11.0400 | organism=Trypanosoma_brucei_TREU927 | product=P27 protein, putative (P27) | location=tryp_XI-1036e06.p1k:31081-31806(+) | length=241 | sequence_SO=contig | SO=protein_coding		1	1	1	1	1	1	0	0	1	1	0	1	0	1	0	1	1	1	0	0	1	1	0	1	0	1	0	1	1	1	0	0	1	1	0	1	0
						Tb927.11.1270	Tb927.11.1270	1	1	1	>Tb927.11.1270 | organism=Trypanosoma_brucei_TREU927 | product=hypothetical protein, conserved | location=Tb927_11_v5.1:371334-371843(+) | length=169 | sequence_SO=chromosome | SO=protein_coding		1	1	1	1	1	1	1	1	1	0	1	0	0	1	1	1	1	1	1	1	1	0	1	0	0	1	1	1	1	1	1	1	1	0	1	0	0
						Tb927.11.11220;Tb927.7.920	Tb927.11.11220;Tb927.7.920	2;1	1;0	1;0	>Tb927.11.11220 | organism=Trypanosoma_brucei_TREU927 | product=dynein heavy chain, putative | location=Tb927_11_v5.1:2996095-3008823(+) | length=4242 | sequence_SO=chromosome | SO=protein_coding;>Tb927.7.920 | organism=Trypanosoma_brucei_TREU927 | product		2	2	1	1	2	1	1	0	2	1	1	1	0	2	0	2	1	0	0	0	1	0	1	0	0	1	0	1	1	0	0	0	1	0	1	0	0
						Tb927.1.4050	Tb927.1.4050	1	1	1	>Tb927.1.4050 | organism=Trypanosoma_brucei_TREU927 | product=protein phosphatase with EF-Hand domains (PPEF),ser/thr protein phosphatase, putative | location=Tb927_01_v5.1:856511-859288(+) | length=925 | sequence_SO=chromosome | SO=protein_coding		1	1	1	1	1	0	0	0	0	1	0	0	0	0	0	1	1	0	0	0	0	1	0	0	0	0	0	1	1	0	0	0	0	1	0	0	0
						Tb927.8.8180;Tb927.4.4150	Tb927.8.8180;Tb927.4.4150	1;1	1;1	1;1	>Tb927.8.8180 | organism=Trypanosoma_brucei_TREU927 | product=mitochondrial RNA binding complex 1 subunit (MRB8180) | location=Tb927_08_v5.1:2419530-2422334(+) | length=934 | sequence_SO=chromosome | SO=protein_coding;>Tb927.4.4150 | organism=Trypanosoma_b		2	1	1	1	0	1	1	1	0	0	0	0	0	0	0	1	0	1	1	1	0	0	0	0	0	0	0	1	0	1	1	1	0	0	0	0	0
						Tb927.11.230	Tb927.11.230	1	1	1	>Tb927.11.230 | organism=Trypanosoma_brucei_TREU927 | product=cleavage and polyadenylation specificity factor, putative | location=Tb927_11_v5.1:49716-52172(-) | length=818 | sequence_SO=chromosome | SO=protein_coding		1	1	1	1	0	0	1	0	0	1	0	0	0	1	0	1	0	0	1	0	0	1	0	0	0	1	0	1	0	0	1	0	0	1	0	0	0
						Tb927.4.5130	Tb927.4.5130	1	1	1	>Tb927.4.5130 | organism=Trypanosoma_brucei_TREU927 | product=hypothetical protein, conserved | location=Tb927_04_v5.1:1405167-1405964(-) | length=265 | sequence_SO=chromosome | SO=protein_coding		1	1	1	1	1	1	1	0	0	1	0	1	0	1	0	1	1	1	1	0	0	1	0	1	0	1	0	1	1	1	1	0	0	1	0	1	0
						Tb927.4.4990	Tb927.4.4990	1	1	1	>Tb927.4.4990 | organism=Trypanosoma_brucei_TREU927 | product=ubiquinol-cytochrome c reductase, putative | location=Tb927_04_v5.1:1367355-1367570(-) | length=71 | sequence_SO=chromosome | SO=protein_coding		1	1	1	1	1	0	1	1	0	1	1	1	1	0	1	1	1	0	1	1	0	1	1	1	1	0	1	1	1	0	1	1	0	1	1	1	1
						Tb927.11.7150	Tb927.11.7150	1	1	1	>Tb927.11.7150 | organism=Trypanosoma_brucei_TREU927 | product=NGG1 interacting factor 3-like | location=Tb927_11_v5.1:2001908-2002862(-) | length=281 | sequence_SO=chromosome | SO=protein_coding		1	1	1	1	1	1	1	1	1	1	1	1	1	1	1	1	1	1	1	1	1	1	1	1	1	1	1	1	1	1	1	1	1	1	1	1	1
						Tb11.v5.0433;Tb927.11.12720	Tb11.v5.0433;Tb927.11.12720	1;1	1;1	1;1	>Tb11.v5.0433 | organism=Trypanosoma_brucei_TREU927 | product=hypothetical protein, conserved | location=Tb927_11_bin_v5.1:1708167-1709480(-) | length=437 | sequence_SO=random_sequence | SO=protein_coding;>Tb927.11.12720 | organism=Trypanosoma_brucei_TREU9		2	1	1	1	1	0	1	1	1	1	0	0	0	0	0	1	1	0	1	1	1	1	0	0	0	0	0	1	1	0	1	1	1	1	0	0	0
						Tb927.4.2400	Tb927.4.2400	3	3	3	>Tb927.4.2400 | organism=Trypanosoma_brucei_TREU927 | product=hypothetical protein, conserved | location=Tb927_04_v5.1:619314-623600(+) | length=1428 | sequence_SO=chromosome | SO=protein_coding		1	3	3	3	1	0	0	0	0	1	1	0	0	0	0	2	1	0	0	0	0	1	1	0	0	0	0	2	1	0	0	0	0	1	1	0	0
						Tb927.11.5960;Tb927.11.5950	Tb927.11.5960;Tb927.11.5950	1;1	1;1	1;1	>Tb927.11.5960 | organism=Trypanosoma_brucei_TREU927 | product=hypothetical protein, conserved | location=Tb927_11_v5.1:1691983-1692306(-) | length=107 | sequence_SO=chromosome | SO=protein_coding;>Tb927.11.5950 | organism=Trypanosoma_brucei_TREU927 | prod		2	1	1	1	1	0	0	0	0	1	0	0	0	0	0	1	1	0	0	0	0	1	0	0	0	0	0	1	1	0	0	0	0	1	0	0	0
						Tb927.10.14500	Tb927.10.14500	1	1	1	>Tb927.10.14500 | organism=Trypanosoma_brucei_TREU927 | product=hypothetical protein, conserved | location=Tb927_10_v5.1:3544230-3545243(-) | length=337 | sequence_SO=chromosome | SO=protein_coding		1	1	1	1	0	0	0	0	0	0	0	0	0	0	0	1	0	0	0	0	0	0	0	0	0	0	0	1	0	0	0	0	0	0	0	0	0
						Tb927.10.14080;Tb927.10.13570	Tb927.10.14080;Tb927.10.13570	2;2	2;2	2;2	>Tb927.10.14080 | organism=Trypanosoma_brucei_TREU927 | product=RNA-binding protein, putative,RBP27 | location=Tb927_10_v5.1:3426847-3427872(-) | length=341 | sequence_SO=chromosome | SO=protein_coding;>Tb927.10.13570 | organism=Trypanosoma_brucei_TREU927		2	2	2	2	0	1	1	1	1	0	0	0	1	0	1	1	0	1	1	1	1	0	0	0	1	0	1	1	0	1	1	1	1	0	0	0	1
						Tb927.3.640	Tb927.3.640	1	1	1	>Tb927.3.640 | organism=Trypanosoma_brucei_TREU927 | product=hypothetical protein, conserved | location=Tb927_03_v5.1:160377-161267(-) | length=296 | sequence_SO=chromosome | SO=protein_coding		1	1	1	1	1	1	1	1	1	1	1	1	1	1	1	1	1	1	1	1	1	1	1	1	1	1	1	1	1	1	1	1	1	1	1	1	1
						Tb927.11.5900	Tb927.11.5900	2	2	2	>Tb927.11.5900 | organism=Trypanosoma_brucei_TREU927 | product=hypothetical protein, conserved | location=Tb927_11_v5.1:1672175-1673140(+) | length=321 | sequence_SO=chromosome | SO=protein_coding		1	2	2	2	0	2	1	2	2	0	0	0	2	0	2	0	0	2	1	2	2	0	0	0	2	0	2	0	0	2	1	2	2	0	0	0	2
						Tb927.1.3050	Tb927.1.3050	1	1	1	>Tb927.1.3050 | organism=Trypanosoma_brucei_TREU927 | product=hypothetical protein, conserved | location=Tb927_01_v5.1:672935-674727(+) | length=559 | sequence_SO=chromosome | SO=protein_coding		1	1	1	1	0	1	1	1	1	0	0	1	1	1	1	1	0	1	1	1	1	0	0	1	1	1	1	1	0	1	1	1	1	0	0	1	1
						Tb927.9.15810	Tb927.9.15810	4	1	1	>Tb927.9.15810 | organism=Trypanosoma_brucei_TREU927 | product=retrotransposon hot spot protein 3 (RHS3), putative | location=Tb927_09_v5.1:2500454-2502226(-) | length=590 | sequence_SO=chromosome | SO=protein_coding		1	4	1	1	2	4	1	3	3	1	3	2	4	3	3	3	0	1	1	1	1	0	0	1	1	1	1	1	0	1	1	1	1	0	0	1	1
						Tb11.1420;Tb11.1370;Tb927.11.1850	Tb11.1420;Tb11.1370;Tb927.11.1850	2;2;2	2;2;2	2;2;2	>Tb11.1420 | organism=Trypanosoma_brucei_TREU927 | product=hypothetical protein,chrXI additional, unordered contigs | location=tryp_XI-476g10.q2k4126:19599-20921(+) | length=440 | sequence_SO=contig | SO=protein_coding;>Tb11.1370 | organism=Trypanosoma_bru		3	2	2	2	1	2	0	1	1	1	1	1	0	1	1	1	1	2	0	1	1	1	1	1	0	1	1	1	1	2	0	1	1	1	1	1	0
						Tb927.7.2590	Tb927.7.2590	2	2	2	>Tb927.7.2590 | organism=Trypanosoma_brucei_TREU927 | product=prefoldin, putative | location=Tb927_07_v5.1:666527-667039(-) | length=170 | sequence_SO=chromosome | SO=protein_coding		1	2	2	2	0	2	1	2	2	0	0	0	1	0	2	0	0	2	1	2	2	0	0	0	1	0	2	0	0	2	1	2	2	0	0	0	1
						Tb11.0840	Tb11.0840	11	1	1	>Tb11.0840 | organism=Trypanosoma_brucei_TREU927 | product=hypothetical protein,chrXI additional, unordered contigs | location=tryp_XI-147f01.q1ca:1458-2243(+) | length=261 | sequence_SO=contig | SO=protein_coding		1	11	1	1	10	8	5	7	8	10	8	7	4	9	7	9	1	1	0	1	1	1	1	0	0	0	1	1	1	1	0	1	1	1	1	0	0
						Tb927.9.4500	Tb927.9.4500	1	1	1	>Tb927.9.4500 | organism=Trypanosoma_brucei_TREU927 | product=heat shock protein, putative,HSP70-like protein | location=Tb927_09_v5.1:834143-836666(+) | length=835 | sequence_SO=chromosome | SO=protein_coding		1	1	1	1	0	0	0	0	0	0	0	0	0	0	0	1	0	0	0	0	0	0	0	0	0	0	0	1	0	0	0	0	0	0	0	0	0
						Tb927.10.10410	Tb927.10.10410	1	1	1	>Tb927.10.10410 | organism=Trypanosoma_brucei_TREU927 | product=DNA replication licensing factor MCM8, putative | location=Tb927_10_v5.1:2565456-2567591(-) | length=711 | sequence_SO=chromosome | SO=protein_coding		1	1	1	1	1	0	0	0	0	1	0	0	0	0	0	1	1	0	0	0	0	1	0	0	0	0	0	1	1	0	0	0	0	1	0	0	0
						Tb927.11.16620	Tb927.11.16620	2	2	2	>Tb927.11.16620 | organism=Trypanosoma_brucei_TREU927 | product=hypothetical protein, conserved | location=Tb927_11_v5.1:4411709-4413532(-) | length=607 | sequence_SO=chromosome | SO=protein_coding		1	2	2	2	1	1	1	1	1	1	0	1	1	0	1	1	1	1	1	1	1	1	0	1	1	0	1	1	1	1	1	1	1	1	0	1	1
						Tb927.10.15800	Tb927.10.15800	1	1	1	>Tb927.10.15800 | organism=Trypanosoma_brucei_TREU927 | product=actin related protein 2, putative | location=Tb927_10_v5.1:3903839-3905041(+) | length=400 | sequence_SO=chromosome | SO=protein_coding		1	1	1	1	1	1	0	1	1	1	1	0	1	0	1	1	1	1	0	1	1	1	1	0	1	0	1	1	1	1	0	1	1	1	1	0	1
						Tb927.4.3540	Tb927.4.3540	1	1	1	>Tb927.4.3540 | organism=Trypanosoma_brucei_TREU927 | product=hypothetical protein, conserved | location=Tb927_04_v5.1:910312-911456(-) | length=379 | sequence_SO=chromosome | SO=protein_coding		1	1	1	1	1	0	0	0	0	1	0	0	0	0	0	1	1	0	0	0	0	1	0	0	0	0	0	1	1	0	0	0	0	1	0	0	0
						Tb927.11.17020	Tb927.11.17020	1	1	1	>Tb927.11.17020 | organism=Trypanosoma_brucei_TREU927 | product=hypothetical protein, conserved | location=Tb927_11_v5.1:4538017-4540590(-) | length=857 | sequence_SO=chromosome | SO=protein_coding		1	1	1	1	1	0	0	1	0	1	0	1	0	1	0	1	1	0	0	1	0	1	0	1	0	1	0	1	1	0	0	1	0	1	0	1	0
						Tb927.1.2190	Tb927.1.2190	1	1	1	>Tb927.1.2190 | organism=Trypanosoma_brucei_TREU927 | product=hypothetical protein, conserved | location=Tb927_01_v5.1:553230-558473(+) | length=1747 | sequence_SO=chromosome | SO=protein_coding		1	1	1	1	1	0	0	0	1	1	1	1	0	0	0	1	1	0	0	0	1	1	1	1	0	0	0	1	1	0	0	0	1	1	1	1	0
						Tb927.8.1080	Tb927.8.1080	1	1	1	>Tb927.8.1080 | organism=Trypanosoma_brucei_TREU927 | product=centrin, putative,caltractin, putative | location=Tb927_08_v5.1:345412-346002(-) | length=196 | sequence_SO=chromosome | SO=protein_coding		1	1	1	1	0	1	1	1	0	1	0	1	0	1	0	1	0	1	1	1	0	1	0	1	0	1	0	1	0	1	1	1	0	1	0	1	0
						Tb927.7.4180	Tb927.7.4180	1	1	1	>Tb927.7.4180 | organism=Trypanosoma_brucei_TREU927 | product=fatty acid elongase, putative | location=Tb927_07_v5.1:1114698-1115615(+) | length=305 | sequence_SO=chromosome | SO=protein_coding		1	1	1	1	1	0	1	0	0	1	0	0	0	1	1	1	1	0	1	0	0	1	0	0	0	1	1	1	1	0	1	0	0	1	0	0	0
						Tb927.10.2870	Tb927.10.2870	1	1	1	>Tb927.10.2870 | organism=Trypanosoma_brucei_TREU927 | product=hypothetical protein, conserved | location=Tb927_10_v5.1:732774-735263(+) | length=829 | sequence_SO=chromosome | SO=protein_coding		1	1	1	1	1	0	1	0	0	0	0	0	0	1	0	1	1	0	1	0	0	0	0	0	0	1	0	1	1	0	1	0	0	0	0	0	0
						Tb927.4.1900	Tb927.4.1900	1	1	1	>Tb927.4.1900 | organism=Trypanosoma_brucei_TREU927 | product=hypothetical protein, conserved | location=Tb927_04_v5.1:475844-476983(-) | length=379 | sequence_SO=chromosome | SO=protein_coding		1	1	1	1	0	0	0	1	1	0	0	0	1	0	1	1	0	0	0	1	1	0	0	0	1	0	1	1	0	0	0	1	1	0	0	0	1
						Tb927.10.13130	Tb927.10.13130	1	1	1	>Tb927.10.13130 | organism=Trypanosoma_brucei_TREU927 | product=UTP-glucose-1-phosphate uridylyltransferase | location=Tb927_10_v5.1:3194106-3195563(-) | length=485 | sequence_SO=chromosome | SO=protein_coding		1	1	1	1	0	0	0	0	0	0	0	0	0	0	0	1	0	0	0	0	0	0	0	0	0	0	0	1	0	0	0	0	0	0	0	0	0
						Tb927.10.11800	Tb927.10.11800	1	1	1	>Tb927.10.11800 | organism=Trypanosoma_brucei_TREU927 | product=33 kDa inner dynein arm light chain, axonemal, putative,dynein light chain, putative | location=Tb927_10_v5.1:2883245-2884366(+) | length=373 | sequence_SO=chromosome | SO=protein_coding		1	1	1	1	1	0	0	0	1	1	1	0	0	1	0	1	1	0	0	0	1	1	1	0	0	1	0	1	1	0	0	0	1	1	1	0	0
						Tb927.1.4690	Tb927.1.4690	1	1	1	>Tb927.1.4690 | organism=Trypanosoma_brucei_TREU927 | product=arginine N-methyltransferase (PRMT1) | location=Tb927_01_v5.1:964186-965223(+) | length=345 | sequence_SO=chromosome | SO=protein_coding		1	1	1	1	0	1	0	1	1	0	0	1	1	1	1	1	0	1	0	1	1	0	0	1	1	1	1	1	0	1	0	1	1	0	0	1	1
						Tb927.11.9750	Tb927.11.9750	1	1	1	>Tb927.11.9750 | organism=Trypanosoma_brucei_TREU927 | product=hypothetical protein, conserved | location=Tb927_11_v5.1:2636602-2638491(-) | length=629 | sequence_SO=chromosome | SO=protein_coding		1	1	1	1	1	1	0	1	1	1	1	0	0	1	1	1	1	1	0	1	1	1	1	0	0	1	1	1	1	1	0	1	1	1	1	0	0
						Tb927.9.9770	Tb927.9.9770	1	1	1	>Tb927.9.9770 | organism=Trypanosoma_brucei_TREU927 | product=hypothetical protein, unlikely | location=Tb927_09_v5.1:1554684-1554974(-) | length=96 | sequence_SO=chromosome | SO=protein_coding		1	1	1	1	1	1	0	1	1	0	0	0	1	0	0	1	1	1	0	1	1	0	0	0	1	0	0	1	1	1	0	1	1	0	0	0	1
						Tb927.3.4920	Tb927.3.4920	1	1	1	>Tb927.3.4920 | organism=Trypanosoma_brucei_TREU927 | product=LETM1 and EF-hand domain-containing protein 1, putative | location=Tb927_03_v5.1:1379439-1380575(+) | length=378 | sequence_SO=chromosome | SO=protein_coding		1	1	1	1	1	0	0	0	1	0	0	0	0	0	0	1	1	0	0	0	1	0	0	0	0	0	0	1	1	0	0	0	1	0	0	0	0
						Tb927.7.4970;Tb11.v5.0178	Tb927.7.4970;Tb11.v5.0178	2;2	2;2	2;2	>Tb927.7.4970 | organism=Trypanosoma_brucei_TREU927 | product=glutamine synthetase, putative | location=Tb927_07_v5.1:1318106-1319251(+) | length=381 | sequence_SO=chromosome | SO=protein_coding;>Tb11.v5.0178 | organism=Trypanosoma_brucei_TREU927 | product		2	2	2	2	1	0	0	0	0	0	0	0	0	1	0	1	1	0	0	0	0	0	0	0	0	1	0	1	1	0	0	0	0	0	0	0	0
						Tb927.7.4030	Tb927.7.4030	1	1	1	>Tb927.7.4030 | organism=Trypanosoma_brucei_TREU927 | product=hypothetical protein, conserved | location=Tb927_07_v5.1:1067412-1069028(+) | length=538 | sequence_SO=chromosome | SO=protein_coding		1	1	1	1	1	1	0	1	1	0	0	0	1	0	1	1	1	1	0	1	1	0	0	0	1	0	1	1	1	1	0	1	1	0	0	0	1
						Tb927.7.1060	Tb927.7.1060	1	1	1	>Tb927.7.1060 | organism=Trypanosoma_brucei_TREU927 | product=hypothetical protein, conserved | location=Tb927_07_v5.1:270035-271519(+) | length=494 | sequence_SO=chromosome | SO=protein_coding		1	1	1	1	1	1	0	1	1	1	1	0	1	0	1	1	1	1	0	1	1	1	1	0	1	0	1	1	1	1	0	1	1	1	1	0	1
						Tb927.11.16700	Tb927.11.16700	1	1	1	>Tb927.11.16700 | organism=Trypanosoma_brucei_TREU927 | product=hypothetical protein, conserved | location=Tb927_11_v5.1:4440715-4443606(-) | length=963 | sequence_SO=chromosome | SO=protein_coding		1	1	1	1	1	0	0	0	0	0	0	0	0	1	0	1	1	0	0	0	0	0	0	0	0	1	0	1	1	0	0	0	0	0	0	0	0
						Tb927.6.2080	Tb927.6.2080	1	1	1	>Tb927.6.2080 | organism=Trypanosoma_brucei_TREU927 | product=hypothetical protein, conserved | location=Tb927_06_v5.1:674321-675539(-) | length=396 | sequence_SO=chromosome | SO=protein_coding		1	1	1	1	0	1	0	1	1	1	0	0	0	1	1	1	0	1	0	1	1	1	0	0	0	1	1	1	0	1	0	1	1	1	0	0	0
						Tb927.10.830	Tb927.10.830	2	2	2	>Tb927.10.830 | organism=Trypanosoma_brucei_TREU927 | product=adenylate kinase, putative | location=Tb927_10_v5.1:215236-216018(+) | length=260 | sequence_SO=chromosome | SO=protein_coding		1	2	2	2	1	0	0	1	0	1	1	0	0	1	1	1	1	0	0	1	0	1	1	0	0	1	1	1	1	0	0	1	0	1	1	0	0
						Tb927.4.3130	Tb927.4.3130	1	1	1	>Tb927.4.3130 | organism=Trypanosoma_brucei_TREU927 | product=Spef1 | location=Tb927_04_v5.1:824258-825085(+) | length=275 | sequence_SO=chromosome | SO=protein_coding		1	1	1	1	1	1	1	1	1	1	1	0	0	0	1	1	1	1	1	1	1	1	1	0	0	0	1	1	1	1	1	1	1	1	1	0	0
						Tb927.11.16380	Tb927.11.16380	1	1	1	>Tb927.11.16380 | organism=Trypanosoma_brucei_TREU927 | product=hypothetical protein, conserved | location=Tb927_11_v5.1:4348395-4349048(-) | length=211 | sequence_SO=chromosome | SO=protein_coding		1	1	1	1	1	0	1	0	0	1	0	1	0	1	0	1	1	0	1	0	0	1	0	1	0	1	0	1	1	0	1	0	0	1	0	1	0
						Tb927.10.2520	Tb927.10.2520	1	1	1	>Tb927.10.2520 | organism=Trypanosoma_brucei_TREU927 | product=hypothetical protein, conserved | location=Tb927_10_v5.1:655423-657621(+) | length=732 | sequence_SO=chromosome | SO=protein_coding		1	1	1	1	1	0	0	0	0	1	1	0	0	0	0	1	1	0	0	0	0	1	1	0	0	0	0	1	1	0	0	0	0	1	1	0	0
						Tb927.7.3380	Tb927.7.3380	1	1	1	>Tb927.7.3380 | organism=Trypanosoma_brucei_TREU927 | product=hypothetical protein, conserved | location=Tb927_07_v5.1:882496-883365(-) | length=276 | sequence_SO=chromosome | SO=protein_coding		1	1	1	1	1	1	1	0	0	0	0	0	0	1	0	1	1	1	1	0	0	0	0	0	0	1	0	1	1	1	1	0	0	0	0	0	0
						Tb927.5.3620	Tb927.5.3620	2	2	2	>Tb927.5.3620 | organism=Trypanosoma_brucei_TREU927 | product=kinetoplastid-specific dual specificity phosphatase, putative | location=Tb927_05_v5.1:1189885-1191830(+) | length=445 | sequence_SO=chromosome | SO=protein_coding		1	2	2	2	1	0	0	0	1	1	1	1	1	1	0	1	1	0	0	0	1	1	1	1	1	1	0	1	1	0	0	0	1	1	1	1	1
						Tb927.10.8590	Tb927.10.8590	1	1	1	>Tb927.10.8590 | organism=Trypanosoma_brucei_TREU927 | product=flagellum transition zone component (FTZC) | location=Tb927_10_v5.1:2125600-2129436(+) | length=1278 | sequence_SO=chromosome | SO=protein_coding		1	1	1	1	1	0	0	0	0	1	0	0	0	1	0	1	1	0	0	0	0	1	0	0	0	1	0	1	1	0	0	0	0	1	0	0	0
						Tb927.2.510;Tb927.4.240	Tb927.2.510	9;3	1;1	0;0	>Tb927.2.510 | organism=Trypanosoma_brucei_TREU927 | product=retrotransposon hot spot protein 4 (RHS4), putative | location=Tb927_02_v5.1:98073-100586(-) | length=837 | sequence_SO=chromosome | SO=protein_coding		2	9	1	0	6	8	6	9	6	6	7	8	8	7	9	8	0	1	1	1	0	1	0	1	1	1	1	1	0	0	0	0	0	0	0	0	0
						Tb927.5.4310	Tb927.5.4310	2	2	2	>Tb927.5.4310 | organism=Trypanosoma_brucei_TREU927 | product=GTP-binding protein, putative | location=Tb927_05_v5.1:1344895-1347380(-) | length=814 | sequence_SO=chromosome | SO=protein_coding		1	2	2	2	0	2	0	2	1	0	0	0	2	0	2	0	0	2	0	2	1	0	0	0	2	0	2	0	0	2	0	2	1	0	0	0	2
						Tb927.10.10230	Tb927.10.10230	1	1	1	>Tb927.10.10230 | organism=Trypanosoma_brucei_TREU927 | product=procyclin-associated gene 5 (PAG5) protein (PAG5) | location=Tb927_10_v5.1:2514260-2515372(-) | length=370 | sequence_SO=chromosome | SO=protein_coding		1	1	1	1	0	1	1	1	0	0	0	0	0	0	0	1	0	1	1	1	0	0	0	0	0	0	0	1	0	1	1	1	0	0	0	0	0
						Tb927.11.10200	Tb927.11.10200	1	1	1	>Tb927.11.10200 | organism=Trypanosoma_brucei_TREU927 | product=hypothetical protein, conserved | location=Tb927_11_v5.1:2728749-2730221(+) | length=490 | sequence_SO=chromosome | SO=protein_coding		1	1	1	1	1	1	1	1	1	0	1	0	1	0	1	1	1	1	1	1	1	0	1	0	1	0	1	1	1	1	1	1	1	0	1	0	1
						Tb927.9.2420	Tb927.9.2420	1	1	1	>Tb927.9.2420 | organism=Trypanosoma_brucei_TREU927 | product=hypothetical protein, conserved | location=Tb927_09_v5.1:522945-523577(-) | length=210 | sequence_SO=chromosome | SO=protein_coding		1	1	1	1	1	0	0	0	0	1	0	0	0	0	0	1	1	0	0	0	0	1	0	0	0	0	0	1	1	0	0	0	0	1	0	0	0
						Tb927.10.8830	Tb927.10.8830	1	1	1	>Tb927.10.8830 | organism=Trypanosoma_brucei_TREU927 | product=hypothetical protein, conserved | location=Tb927_10_v5.1:2183969-2185726(+) | length=585 | sequence_SO=chromosome | SO=protein_coding		1	1	1	1	1	0	0	1	1	1	1	0	0	1	1	1	1	0	0	1	1	1	1	0	0	1	1	1	1	0	0	1	1	1	1	0	0
						Tb927.5.2660	Tb927.5.2660	1	1	1	>Tb927.5.2660 | organism=Trypanosoma_brucei_TREU927 | product=hypothetical protein, conserved | location=Tb927_05_v5.1:905756-908338(+) | length=860 | sequence_SO=chromosome | SO=protein_coding		1	1	1	1	1	0	0	0	0	0	0	0	0	0	0	1	1	0	0	0	0	0	0	0	0	0	0	1	1	0	0	0	0	0	0	0	0
						Tb927.10.1420	Tb927.10.1420	3	3	3	>Tb927.10.1420 | organism=Trypanosoma_brucei_TREU927 | product=methionine aminopeptidase 2, putative,metallo- peptidase, Clan MG, Family M24 (MetAP2) | location=Tb927_10_v5.1:370835-372226(-) | length=463 | sequence_SO=chromosome | SO=protein_coding		1	3	3	3	0	2	0	3	1	0	1	0	1	0	3	0	0	2	0	3	1	0	1	0	1	0	3	0	0	2	0	3	1	0	1	0	1
						Tb927.8.2290	Tb927.8.2290	1	1	1	>Tb927.8.2290 | organism=Trypanosoma_brucei_TREU927 | product=hypothetical protein, conserved | location=Tb927_08_v5.1:697189-697848(+) | length=219 | sequence_SO=chromosome | SO=protein_coding		1	1	1	1	1	0	0	0	1	1	0	0	0	0	0	1	1	0	0	0	1	1	0	0	0	0	0	1	1	0	0	0	1	1	0	0	0
						Tb927.9.8240	Tb927.9.8240	1	1	1	>Tb927.9.8240 | organism=Trypanosoma_brucei_TREU927 | product=hypothetical protein, conserved | location=Tb927_09_v5.1:1350253-1351749(-) | length=498 | sequence_SO=chromosome | SO=protein_coding		1	1	1	1	1	1	0	0	1	1	0	0	1	0	0	1	1	1	0	0	1	1	0	0	1	0	0	1	1	1	0	0	1	1	0	0	1
						Tb927.7.3450	Tb927.7.3450	7	1	1	>Tb927.7.3450 | organism=Trypanosoma_brucei_TREU927 | product=I/6 autoantigen | location=Tb927_07_v5.1:892417-893004(-) | length=195 | sequence_SO=chromosome | SO=protein_coding		1	7	1	1	6	6	4	5	5	6	3	4	4	5	5	5	1	1	0	1	1	1	0	0	1	1	1	1	1	1	0	1	1	1	0	0	1
						Tb927.1.1580	Tb927.1.1580	1	1	1	>Tb927.1.1580 | organism=Trypanosoma_brucei_TREU927 | product=cytochrome c oxidase assembly factor, putative,electron transport protein SCO1/2, putative | location=Tb927_01_v5.1:403775-404680(+) | length=301 | sequence_SO=chromosome | SO=protein_coding		1	1	1	1	0	1	0	0	1	1	1	0	0	1	1	1	0	1	0	0	1	1	1	0	0	1	1	1	0	1	0	0	1	1	1	0	0
						Tb927.11.5600	Tb927.11.5600	1	1	1	>Tb927.11.5600 | organism=Trypanosoma_brucei_TREU927 | product=hypothetical protein, conserved | location=Tb927_11_v5.1:1585675-1586034(+) | length=119 | sequence_SO=chromosome | SO=protein_coding		1	1	1	1	1	1	0	1	1	1	1	1	1	1	1	1	1	1	0	1	1	1	1	1	1	1	1	1	1	1	0	1	1	1	1	1	1
						Tb927.7.880	Tb927.7.880	2	2	2	>Tb927.7.880 | organism=Trypanosoma_brucei_TREU927 | product=RNA-binding protein, putative (RPB25) | location=Tb927_07_v5.1:208230-209063(-) | length=277 | sequence_SO=chromosome | SO=protein_coding		1	2	2	2	0	1	1	1	0	0	0	0	1	0	1	1	0	1	1	1	0	0	0	0	1	0	1	1	0	1	1	1	0	0	0	0	1
						Tb927.9.7520	Tb927.9.7520	1	1	1	>Tb927.9.7520 | organism=Trypanosoma_brucei_TREU927 | product=hypothetical protein, conserved | location=Tb927_09_v5.1:1235234-1236274(-) | length=346 | sequence_SO=chromosome | SO=protein_coding		1	1	1	1	1	1	0	0	1	1	1	0	0	1	1	1	1	1	0	0	1	1	1	0	0	1	1	1	1	1	0	0	1	1	1	0	0
						Tb927.11.14010	Tb927.11.14010	1	1	1	>Tb927.11.14010 | organism=Trypanosoma_brucei_TREU927 | product=hypothetical protein, conserved | location=Tb927_11_v5.1:3710570-3711328(+) | length=252 | sequence_SO=chromosome | SO=protein_coding		1	1	1	1	1	0	0	0	0	1	0	1	0	0	0	1	1	0	0	0	0	1	0	1	0	0	0	1	1	0	0	0	0	1	0	1	0
						Tb927.4.5040	Tb927.4.5040	1	1	1	>Tb927.4.5040 | organism=Trypanosoma_brucei_TREU927 | product=dihydrolipoamide dehydrogenase, putative | location=Tb927_04_v5.1:1381738-1383555(-) | length=605 | sequence_SO=chromosome | SO=protein_coding		1	1	1	1	1	1	0	0	1	1	1	0	0	0	0	1	1	1	0	0	1	1	1	0	0	0	0	1	1	1	0	0	1	1	1	0	0
						Tb927.7.1630	Tb927.7.1630	1	1	1	>Tb927.7.1630 | organism=Trypanosoma_brucei_TREU927 | product=hypothetical protein, conserved | location=Tb927_07_v5.1:408581-409177(+) | length=198 | sequence_SO=chromosome | SO=protein_coding		1	1	1	1	1	0	1	0	0	1	0	1	0	1	0	1	1	0	1	0	0	1	0	1	0	1	0	1	1	0	1	0	0	1	0	1	0
						Tb927.4.5330	Tb927.4.5330	1	1	1	>Tb927.4.5330 | organism=Trypanosoma_brucei_TREU927 | product=hypothetical protein | location=Tb927_04_v5.1:1447834-1451183(-) | length=883 | sequence_SO=chromosome | SO=protein_coding		1	1	1	1	1	0	0	0	0	1	0	0	0	0	0	1	1	0	0	0	0	1	0	0	0	0	0	1	1	0	0	0	0	1	0	0	0
						Tb927.10.15660	Tb927.10.15660	2	2	2	>Tb927.10.15660 | organism=Trypanosoma_brucei_TREU927 | product=hypothetical protein, conserved | location=Tb927_10_v5.1:3839256-3841595(+) | length=779 | sequence_SO=chromosome | SO=protein_coding		1	2	2	2	1	1	0	0	1	1	1	0	0	0	0	1	1	1	0	0	1	1	1	0	0	0	0	1	1	1	0	0	1	1	1	0	0
						Tb927.10.14720	Tb927.10.14720	3	3	3	>Tb927.10.14720 | organism=Trypanosoma_brucei_TREU927 | product=peroxin 13 (PEX13) | location=Tb927_10_v5.1:3593077-3594252(-) | length=391 | sequence_SO=chromosome | SO=protein_coding		1	3	3	3	0	2	0	0	3	0	0	0	0	0	0	0	0	2	0	0	3	0	0	0	0	0	0	0	0	2	0	0	3	0	0	0	0
						Tb927.11.11150	Tb927.11.11150	1	1	1	>Tb927.11.11150 | organism=Trypanosoma_brucei_TREU927 | product=U5 snRNP-specific 40 kDa protein | location=Tb927_11_v5.1:2985149-2986129(+) | length=326 | sequence_SO=chromosome | SO=protein_coding		1	1	1	1	0	1	1	1	1	0	1	0	1	0	1	1	0	1	1	1	1	0	1	0	1	0	1	1	0	1	1	1	1	0	1	0	1
						Tb11.v5.0458;Tb927.10.9890	Tb11.v5.0458;Tb927.10.9890	1;1	1;1	1;1	>Tb11.v5.0458 | organism=Trypanosoma_brucei_TREU927 | product=hypothetical protein, conserved | location=Tb927_11_bin_v5.1:1850875-1851504(-) | length=209 | sequence_SO=random_sequence | SO=protein_coding;>Tb927.10.9890 | organism=Trypanosoma_brucei_TREU92		2	1	1	1	1	1	1	1	1	0	0	1	1	0	1	1	1	1	1	1	1	0	0	1	1	0	1	1	1	1	1	1	1	0	0	1	1
						Tb927.10.14490;Tb11.v5.0420	Tb927.10.14490;Tb11.v5.0420	1;1	1;1	1;1	>Tb927.10.14490 | organism=Trypanosoma_brucei_TREU927 | product=hypothetical protein, conserved | location=Tb927_10_v5.1:3541133-3542395(-) | length=420 | sequence_SO=chromosome | SO=protein_coding;>Tb11.v5.0420 | organism=Trypanosoma_brucei_TREU927 | prod		2	1	1	1	1	1	0	0	1	0	0	0	0	0	0	1	1	1	0	0	1	0	0	0	0	0	0	1	1	1	0	0	1	0	0	0	0
						Tb927.11.7590	Tb927.11.7590	1	1	1	>Tb927.11.7590 | organism=Trypanosoma_brucei_TREU927 | product=hypothetical protein, conserved | location=Tb927_11_v5.1:2148498-2151422(-) | length=974 | sequence_SO=chromosome | SO=protein_coding		1	1	1	1	1	1	0	1	1	0	1	0	0	0	1	1	1	1	0	1	1	0	1	0	0	0	1	1	1	1	0	1	1	0	1	0	0
						Tb927.6.4170	Tb927.6.4170	1	1	1	>Tb927.6.4170 | organism=Trypanosoma_brucei_TREU927 | product=hypothetical protein, conserved | location=Tb927_06_v5.1:1199398-1200591(-) | length=397 | sequence_SO=chromosome | SO=protein_coding		1	1	1	1	1	0	0	0	0	1	0	1	0	1	0	1	1	0	0	0	0	1	0	1	0	1	0	1	1	0	0	0	0	1	0	1	0
						Tb927.11.15230	Tb927.11.15230	2	2	2	>Tb927.11.15230 | organism=Trypanosoma_brucei_TREU927 | product=cytosolic coat protein, putative | location=Tb927_11_v5.1:4043487-4044173(-) | length=228 | sequence_SO=chromosome | SO=protein_coding		1	2	2	2	1	2	1	1	1	1	1	1	1	1	1	1	1	2	1	1	1	1	1	1	1	1	1	1	1	2	1	1	1	1	1	1	1
						Tb11.v5.0740;Tb927.5.1690	Tb11.v5.0740;Tb927.5.1690	1;1	1;1	1;1	>Tb11.v5.0740 | organism=Trypanosoma_brucei_TREU927 | product=hypothetical protein, conserved | location=Tb927_11_bin_v5.1:3813317-3814423(-) | length=368 | sequence_SO=random_sequence | SO=protein_coding;>Tb927.5.1690 | organism=Trypanosoma_brucei_TREU927		2	1	1	1	1	1	0	1	1	1	1	1	1	0	0	1	1	1	0	1	1	1	1	1	1	0	0	1	1	1	0	1	1	1	1	1	1
						Tb927.11.16160	Tb927.11.16160	2	2	2	>Tb927.11.16160 | organism=Trypanosoma_brucei_TREU927 | product=ATP binding protein-like protein | location=Tb927_11_v5.1:4278038-4278607(-) | length=189 | sequence_SO=chromosome | SO=protein_coding		1	2	2	2	1	0	0	1	0	1	1	1	0	1	2	1	1	0	0	1	0	1	1	1	0	1	2	1	1	0	0	1	0	1	1	1	0
						Tb927.10.11570	Tb927.10.11570	1	1	1	>Tb927.10.11570 | organism=Trypanosoma_brucei_TREU927 | product=hypothetical protein, conserved | location=Tb927_10_v5.1:2818339-2820498(+) | length=719 | sequence_SO=chromosome | SO=protein_coding		1	1	1	1	1	1	0	1	1	1	1	1	0	0	1	1	1	1	0	1	1	1	1	1	0	0	1	1	1	1	0	1	1	1	1	1	0
						Tb927.10.8920	Tb927.10.8920	1	1	1	>Tb927.10.8920 | organism=Trypanosoma_brucei_TREU927 | product=ras-like small GTPase, putative (TbGRP) | location=Tb927_10_v5.1:2213812-2214831(+) | length=339 | sequence_SO=chromosome | SO=protein_coding		1	1	1	1	1	0	0	0	0	1	0	0	0	1	0	1	1	0	0	0	0	1	0	0	0	1	0	1	1	0	0	0	0	1	0	0	0
						Tb927.10.4240	Tb927.10.4240	1	1	1	>Tb927.10.4240 | organism=Trypanosoma_brucei_TREU927 | product=hypothetical protein, conserved | location=Tb927_10_v5.1:1112059-1112421(+) | length=120 | sequence_SO=chromosome | SO=protein_coding		1	1	1	1	0	1	1	0	0	1	1	1	0	0	1	1	0	1	1	0	0	1	1	1	0	0	1	1	0	1	1	0	0	1	1	1	0
						Tb927.9.10230	Tb927.9.10230	2	2	2	>Tb927.9.10230 | organism=Trypanosoma_brucei_TREU927 | product=hypothetical protein, conserved | location=Tb927_09_v5.1:1608745-1609251(-) | length=168 | sequence_SO=chromosome | SO=protein_coding		1	2	2	2	2	1	0	0	1	1	1	1	0	1	0	2	2	1	0	0	1	1	1	1	0	1	0	2	2	1	0	0	1	1	1	1	0
						Tb927.9.15090	Tb927.9.15090	1	1	1	>Tb927.9.15090 | organism=Trypanosoma_brucei_TREU927 | product=cytosolic coat protein, putative | location=Tb927_09_v5.1:2356154-2356813(+) | length=219 | sequence_SO=chromosome | SO=protein_coding		1	1	1	1	1	0	1	0	1	1	0	1	0	1	0	1	1	0	1	0	1	1	0	1	0	1	0	1	1	0	1	0	1	1	0	1	0
						Tb927.10.11160	Tb927.10.11160	1	1	1	>Tb927.10.11160 | organism=Trypanosoma_brucei_TREU927 | product=HIRA-interacting protein 5, putative | location=Tb927_10_v5.1:2730133-2730864(-) | length=243 | sequence_SO=chromosome | SO=protein_coding		1	1	1	1	1	1	0	1	1	1	1	0	0	0	1	1	1	1	0	1	1	1	1	0	0	0	1	1	1	1	0	1	1	1	1	0	0
						Tb927.10.2860	Tb927.10.2860	1	1	1	>Tb927.10.2860 | organism=Trypanosoma_brucei_TREU927 | product=hypothetical protein, conserved | location=Tb927_10_v5.1:729287-731629(+) | length=780 | sequence_SO=chromosome | SO=protein_coding		1	1	1	1	1	0	0	0	0	1	0	1	0	1	0	1	1	0	0	0	0	1	0	1	0	1	0	1	1	0	0	0	0	1	0	1	0
						Tb927.4.4280;Tb927.4.4260;Tb927.4.4240	Tb927.4.4280;Tb927.4.4260;Tb927.4.4240	1;1;1	1;1;1	1;1;1	>Tb927.4.4280 | organism=Trypanosoma_brucei_TREU927 | product=hypothetical protein, conserved | location=Tb927_04_v5.1:1133662-1134654(-) | length=330 | sequence_SO=chromosome | SO=protein_coding;>Tb927.4.4260 | organism=Trypanosoma_brucei_TREU927 | produc		3	1	1	1	1	0	0	0	0	1	0	0	1	0	0	1	1	0	0	0	0	1	0	0	1	0	0	1	1	0	0	0	0	1	0	0	1
						Tb927.5.1330	Tb927.5.1330	1	1	1	>Tb927.5.1330 | organism=Trypanosoma_brucei_TREU927 | product=hypothetical protein, conserved | location=Tb927_05_v5.1:490397-493354(+) | length=985 | sequence_SO=chromosome | SO=protein_coding		1	1	1	1	1	1	1	1	0	1	0	1	0	1	0	1	1	1	1	1	0	1	0	1	0	1	0	1	1	1	1	1	0	1	0	1	0
						Tb927.6.4200	Tb927.6.4200	1	1	1	>Tb927.6.4200 | organism=Trypanosoma_brucei_TREU927 | product=hypothetical protein, conserved | location=Tb927_06_v5.1:1204503-1205837(-) | length=444 | sequence_SO=chromosome | SO=protein_coding		1	1	1	1	0	1	0	1	1	0	1	0	0	1	1	1	0	1	0	1	1	0	1	0	0	1	1	1	0	1	0	1	1	0	1	0	0
						Tb927.4.750	Tb927.4.750	3	3	3	>Tb927.4.750 | organism=Trypanosoma_brucei_TREU927 | product=50S ribosomal protein L7Ae, putative | location=Tb927_04_v5.1:207302-207739(-) | length=145 | sequence_SO=chromosome | SO=protein_coding		1	3	3	3	0	1	3	2	1	0	1	1	1	2	0	2	0	1	3	2	1	0	1	1	1	2	0	2	0	1	3	2	1	0	1	1	1
						Tb927.10.12000	Tb927.10.12000	1	1	1	>Tb927.10.12000 | organism=Trypanosoma_brucei_TREU927 | product=iron-sulfur cluster assembly protein, putative | location=Tb927_10_v5.1:2919886-2920185(+) | length=99 | sequence_SO=chromosome | SO=protein_coding		1	1	1	1	1	1	1	1	1	1	1	1	1	0	1	1	1	1	1	1	1	1	1	1	1	0	1	1	1	1	1	1	1	1	1	1	1
						Tb927.11.4660	Tb927.11.4660	2	2	2	>Tb927.11.4660 | organism=Trypanosoma_brucei_TREU927 | product=kinesin, putative,MCAK-like kinesin, putative,kinesin family member 6, putative (Kif13-2) | location=Tb927_11_v5.1:1344647-1346719(+) | length=690 | sequence_SO=chromosome | SO=protein_coding		1	2	2	2	2	0	1	1	1	1	1	1	0	1	0	2	2	0	1	1	1	1	1	1	0	1	0	2	2	0	1	1	1	1	1	1	0
						Tb927.3.800	Tb927.3.800	1	1	1	>Tb927.3.800 | organism=Trypanosoma_brucei_TREU927 | product=hypothetical protein, conserved | location=Tb927_03_v5.1:189613-190458(-) | length=281 | sequence_SO=chromosome | SO=protein_coding		1	1	1	1	1	0	0	0	1	1	1	0	1	1	0	1	1	0	0	0	1	1	1	0	1	1	0	1	1	0	0	0	1	1	1	0	1
						Tb927.6.1610	Tb927.6.1610	1	1	1	>Tb927.6.1610 | organism=Trypanosoma_brucei_TREU927 | product=ribosomal RNA adenine dimethylase family protein, conserved | location=Tb927_06_v5.1:549451-550485(-) | length=344 | sequence_SO=chromosome | SO=protein_coding		1	1	1	1	0	1	1	1	1	1	0	0	0	0	1	1	0	1	1	1	1	1	0	0	0	0	1	1	0	1	1	1	1	1	0	0	0
						Tb927.11.7500;Tb927.11.7490	Tb927.11.7500;Tb927.11.7490	1;1	1;1	1;1	>Tb927.11.7500 | organism=Trypanosoma_brucei_TREU927 | product=hypothetical protein, conserved | location=Tb927_11_v5.1:2124538-2124927(-) | length=129 | sequence_SO=chromosome | SO=protein_coding;>Tb927.11.7490 | organism=Trypanosoma_brucei_TREU927 | prod		2	1	1	1	1	1	0	0	0	1	0	0	0	0	0	1	1	1	0	0	0	1	0	0	0	0	0	1	1	1	0	0	0	1	0	0	0
						Tb927.11.1400	Tb927.11.1400	1	1	1	>Tb927.11.1400 | organism=Trypanosoma_brucei_TREU927 | product=hypothetical protein, conserved | location=Tb927_11_v5.1:412195-414732(+) | length=845 | sequence_SO=chromosome | SO=protein_coding		1	1	1	1	1	1	1	1	1	1	1	1	0	0	1	1	1	1	1	1	1	1	1	1	0	0	1	1	1	1	1	1	1	1	1	1	0
						Tb927.6.670	Tb927.6.670	2	1	1	>Tb927.6.670 | organism=Trypanosoma_brucei_TREU927 | product=ribosomal RNA processing protein 45,exosome complex exonuclease (RRP45) | location=Tb927_06_v5.1:281974-283065(-) | length=363 | sequence_SO=chromosome | SO=protein_coding		1	2	1	1	1	1	1	2	1	2	2	1	1	1	2	2	0	0	0	1	0	1	1	0	1	0	1	1	0	0	0	1	0	1	1	0	1
						Tb927.11.2280	Tb927.11.2280	1	1	1	>Tb927.11.2280 | organism=Trypanosoma_brucei_TREU927 | product=hypothetical protein, conserved | location=Tb927_11_v5.1:648084-650672(+) | length=862 | sequence_SO=chromosome | SO=protein_coding		1	1	1	1	1	1	0	1	1	1	1	0	1	1	1	1	1	1	0	1	1	1	1	0	1	1	1	1	1	1	0	1	1	1	1	0	1
						Tb927.11.10070	Tb927.11.10070	1	1	1	>Tb927.11.10070 | organism=Trypanosoma_brucei_TREU927 | product=hypothetical protein, conserved | location=Tb927_11_v5.1:2702266-2702931(+) | length=221 | sequence_SO=chromosome | SO=protein_coding		1	1	1	1	1	1	0	0	1	1	1	0	0	0	0	1	1	1	0	0	1	1	1	0	0	0	0	1	1	1	0	0	1	1	1	0	0
						Tb11.v5.0600;Tb927.11.7450	Tb11.v5.0600;Tb927.11.7450	1;1	1;1	1;1	>Tb11.v5.0600 | organism=Trypanosoma_brucei_TREU927 | product=hypothetical protein, conserved | location=Tb927_11_bin_v5.1:2828665-2830089(-) | length=474 | sequence_SO=random_sequence | SO=protein_coding;>Tb927.11.7450 | organism=Trypanosoma_brucei_TREU92		2	1	1	1	0	1	0	1	1	0	0	0	1	0	1	1	0	1	0	1	1	0	0	0	1	0	1	1	0	1	0	1	1	0	0	0	1
						Tb927.10.13870	Tb927.10.13870	2	2	2	>Tb927.10.13870 | organism=Trypanosoma_brucei_TREU927 | product=tubulin tyrosine ligase protein, putative | location=Tb927_10_v5.1:3384164-3385468(-) | length=434 | sequence_SO=chromosome | SO=protein_coding		1	2	2	2	1	0	1	1	0	1	0	1	0	1	0	1	1	0	1	1	0	1	0	1	0	1	0	1	1	0	1	1	0	1	0	1	0
						Tb927.9.3800	Tb927.9.3800	1	1	1	>Tb927.9.3800 | organism=Trypanosoma_brucei_TREU927 | product=hypothetical protein, conserved | location=Tb927_09_v5.1:752798-754594(+) | length=598 | sequence_SO=chromosome | SO=protein_coding		1	1	1	1	1	1	1	1	1	1	1	1	0	1	1	1	1	1	1	1	1	1	1	1	0	1	1	1	1	1	1	1	1	1	1	1	0
						Tb927.6.3180	Tb927.6.3180	1	1	1	>Tb927.6.3180 | organism=Trypanosoma_brucei_TREU927 | product=hypothetical protein, conserved | location=Tb927_06_v5.1:946793-948271(+) | length=492 | sequence_SO=chromosome | SO=protein_coding		1	1	1	1	1	1	1	0	1	1	0	0	0	1	0	1	1	1	1	0	1	1	0	0	0	1	0	1	1	1	1	0	1	1	0	0	0
						Tb927.5.570	Tb927.5.570	1	1	1	>Tb927.5.570 | organism=Trypanosoma_brucei_TREU927 | product=hypothetical protein, conserved | location=Tb927_05_v5.1:232810-239193(-) | length=2127 | sequence_SO=chromosome | SO=protein_coding		1	1	1	1	1	0	0	0	0	1	0	0	0	0	0	1	1	0	0	0	0	1	0	0	0	0	0	1	1	0	0	0	0	1	0	0	0
						Tb927.3.5330	Tb927.3.5330	1	1	1	>Tb927.3.5330 | organism=Trypanosoma_brucei_TREU927 | product=centaurin beta 5 (Cnt-b5) | location=Tb927_03_v5.1:1497803-1498630(+) | length=275 | sequence_SO=chromosome | SO=protein_coding		1	1	1	1	1	1	0	1	1	0	1	1	0	0	1	1	1	1	0	1	1	0	1	1	0	0	1	1	1	1	0	1	1	0	1	1	0
						Tb927.6.4600	Tb927.6.4600	1	1	1	>Tb927.6.4600 | organism=Trypanosoma_brucei_TREU927 | product=pre-mRNA splicing factor ATP-dependent RNA helicase, putative,ATP-dependent RNA helicase, putative | location=Tb927_06_v5.1:1287787-1290687(+) | length=966 | sequence_SO=chromosome | SO=protein_		1	1	1	1	0	1	1	1	1	1	1	1	1	1	1	1	0	1	1	1	1	1	1	1	1	1	1	1	0	1	1	1	1	1	1	1	1
						Tb927.8.1930	Tb927.8.1930	1	1	1	>Tb927.8.1930 | organism=Trypanosoma_brucei_TREU927 | product=hypothetical protein, conserved | location=Tb927_08_v5.1:621083-621913(-) | length=276 | sequence_SO=chromosome | SO=protein_coding		1	1	1	1	0	1	1	1	1	1	1	1	0	0	1	1	0	1	1	1	1	1	1	1	0	0	1	1	0	1	1	1	1	1	1	1	0
						Tb927.1.1380	Tb927.1.1380	1	1	1	>Tb927.1.1380 | organism=Trypanosoma_brucei_TREU927 | product=serine/threonine protein phosphatase 2A regulatory subunit, putative | location=Tb927_01_v5.1:353241-354962(+) | length=573 | sequence_SO=chromosome | SO=protein_coding		1	1	1	1	0	1	1	1	0	0	1	0	0	0	1	1	0	1	1	1	0	0	1	0	0	0	1	1	0	1	1	1	0	0	1	0	0
						Tb927.9.8610	Tb927.9.8610	1	1	1	>Tb927.9.8610 | organism=Trypanosoma_brucei_TREU927 | product=hypothetical protein, conserved | location=Tb927_09_v5.1:1389419-1391914(-) | length=831 | sequence_SO=chromosome | SO=protein_coding		1	1	1	1	0	1	0	1	0	1	1	0	0	0	1	1	0	1	0	1	0	1	1	0	0	0	1	1	0	1	0	1	0	1	1	0	0
						Tb11.v5.0846;Tb927.10.13260	Tb11.v5.0846;Tb927.10.13260	1;1	1;1	1;1	>Tb11.v5.0846 | organism=Trypanosoma_brucei_TREU927 | product=hypothetical protein, conserved | location=Tb927_11_bin_v5.1:4414055-4414918(+) | length=287 | sequence_SO=random_sequence | SO=protein_coding;>Tb927.10.13260 | organism=Trypanosoma_brucei_TREU9		2	1	1	1	1	1	1	1	1	1	1	1	1	0	1	1	1	1	1	1	1	1	1	1	1	0	1	1	1	1	1	1	1	1	1	1	1
						Tb927.5.3650	Tb927.5.3650	1	1	1	>Tb927.5.3650 | organism=Trypanosoma_brucei_TREU927 | product=hypothetical protein, conserved | location=Tb927_05_v5.1:1202328-1204742(+) | length=804 | sequence_SO=chromosome | SO=protein_coding		1	1	1	1	1	0	0	0	0	1	0	1	0	0	0	1	1	0	0	0	0	1	0	1	0	0	0	1	1	0	0	0	0	1	0	1	0
						Tb927.5.2130	Tb927.5.2130	2	2	2	>Tb927.5.2130 | organism=Trypanosoma_brucei_TREU927 | product=hypothetical protein, conserved | location=Tb927_05_v5.1:727337-728902(-) | length=521 | sequence_SO=chromosome | SO=protein_coding		1	2	2	2	0	1	0	1	1	0	0	0	1	0	0	1	0	1	0	1	1	0	0	0	1	0	0	1	0	1	0	1	1	0	0	0	1
						Tb927.8.4560	Tb927.8.4560	1	1	1	>Tb927.8.4560 | organism=Trypanosoma_brucei_TREU927 | product=hypothetical protein, conserved | location=Tb927_08_v5.1:1351074-1354829(-) | length=1251 | sequence_SO=chromosome | SO=protein_coding		1	1	1	1	1	0	1	0	0	1	0	1	0	1	0	1	1	0	1	0	0	1	0	1	0	1	0	1	1	0	1	0	0	1	0	1	0
						Tb927.1.4760	Tb927.1.4760	1	1	1	>Tb927.1.4760 | organism=Trypanosoma_brucei_TREU927 | product=hypothetical protein, conserved | location=Tb927_01_v5.1:975844-978930(+) | length=1028 | sequence_SO=chromosome | SO=protein_coding		1	1	1	1	1	0	1	0	0	1	0	1	0	1	0	1	1	0	1	0	0	1	0	1	0	1	0	1	1	0	1	0	0	1	0	1	0
						Tb927.8.6230	Tb927.8.6230	1	1	1	>Tb927.8.6230 | organism=Trypanosoma_brucei_TREU927 | product=hypothetical protein, conserved | location=Tb927_08_v5.1:1812959-1813948(+) | length=329 | sequence_SO=chromosome | SO=protein_coding		1	1	1	1	1	0	1	0	0	1	0	1	0	1	0	1	1	0	1	0	0	1	0	1	0	1	0	1	1	0	1	0	0	1	0	1	0
						Tb927.11.12220	Tb927.11.12220	1	1	1	>Tb927.11.12220 | organism=Trypanosoma_brucei_TREU927 | product=catalytic subunit of the vacuolar transporter chaperone 4 | location=Tb927_11_v5.1:3267280-3269661(+) | length=793 | sequence_SO=chromosome | SO=protein_coding		1	1	1	1	0	0	0	0	0	0	1	0	0	1	0	1	0	0	0	0	0	0	1	0	0	1	0	1	0	0	0	0	0	0	1	0	0
						Tb927.5.590	Tb927.5.590	1	1	1	>Tb927.5.590 | organism=Trypanosoma_brucei_TREU927 | product=protein phosphatase 1, regulatory subunit, putative | location=Tb927_05_v5.1:240048-241259(-) | length=403 | sequence_SO=chromosome | SO=protein_coding		1	1	1	1	1	1	1	1	1	1	0	1	0	1	1	1	1	1	1	1	1	1	0	1	0	1	1	1	1	1	1	1	1	1	0	1	0
						Tb927.9.13780	Tb927.9.13780	1	1	1	>Tb927.9.13780 | organism=Trypanosoma_brucei_TREU927 | product=hypothetical protein, conserved | location=Tb927_09_v5.1:2178554-2179435(-) | length=293 | sequence_SO=chromosome | SO=protein_coding		1	1	1	1	0	1	0	0	1	1	0	0	0	1	0	1	0	1	0	0	1	1	0	0	0	1	0	1	0	1	0	0	1	1	0	0	0
						Tb927.8.3710	Tb927.8.3710	1	1	1	>Tb927.8.3710 | organism=Trypanosoma_brucei_TREU927 | product=hypothetical protein, conserved | location=Tb927_08_v5.1:1112595-1114964(-) | length=789 | sequence_SO=chromosome | SO=protein_coding		1	1	1	1	1	1	0	1	0	0	0	1	0	0	0	1	1	1	0	1	0	0	0	1	0	0	0	1	1	1	0	1	0	0	0	1	0
						Tb927.11.6530	Tb927.11.6530	1	1	1	>Tb927.11.6530 | organism=Trypanosoma_brucei_TREU927 | product=hypothetical protein, conserved | location=Tb927_11_v5.1:1836373-1837620(-) | length=415 | sequence_SO=chromosome | SO=protein_coding		1	1	1	1	1	0	0	0	0	1	0	1	0	0	0	1	1	0	0	0	0	1	0	1	0	0	0	1	1	0	0	0	0	1	0	1	0
						Tb11.0980;Tb11.v5.0136	Tb11.0980;Tb11.v5.0136	1;1	1;1	1;1	>Tb11.0980 | organism=Trypanosoma_brucei_TREU927 | product=variant surface glycoprotein (VSG), putative,chrXI additional, unordered contigs | location=tryp_XI-266b02.p1c:5849-7267(-) | length=472 | sequence_SO=contig | SO=protein_coding;>Tb11.v5.0136 | org		2	1	1	1	0	0	1	0	0	1	0	1	1	1	1	1	0	0	1	0	0	1	0	1	1	1	1	1	0	0	1	0	0	1	0	1	1
						Tb11.v5.0619;Tb927.1.3450	Tb11.v5.0619;Tb927.1.3450	3;2	2;2	2;2	>Tb11.v5.0619 | organism=Trypanosoma_brucei_TREU927 | product=hypothetical protein, conserved | location=Tb927_11_bin_v5.1:2970555-2972831(-) | length=758 | sequence_SO=random_sequence | SO=protein_coding;>Tb927.1.3450 | organism=Trypanosoma_brucei_TREU927		2	3	2	2	2	1	0	0	0	2	0	0	0	0	1	2	1	1	0	0	0	1	0	0	0	0	1	1	1	1	0	0	0	1	0	0	0
						Tb927.11.4710	Tb927.11.4710	1	1	1	>Tb927.11.4710 | organism=Trypanosoma_brucei_TREU927 | product=hypothetical protein, conserved | location=Tb927_11_v5.1:1358135-1359463(+) | length=442 | sequence_SO=chromosome | SO=protein_coding		1	1	1	1	1	0	0	0	1	1	0	1	0	0	0	1	1	0	0	0	1	1	0	1	0	0	0	1	1	0	0	0	1	1	0	1	0
						Tb927.6.3170	Tb927.6.3170	1	1	1	>Tb927.6.3170 | organism=Trypanosoma_brucei_TREU927 | product=hypothetical protein, conserved | location=Tb927_06_v5.1:944393-945766(+) | length=457 | sequence_SO=chromosome | SO=protein_coding		1	1	1	1	1	1	1	1	1	0	0	0	0	0	0	1	1	1	1	1	1	0	0	0	0	0	0	1	1	1	1	1	1	0	0	0	0
						Tb927.11.9880	Tb927.11.9880	1	1	1	>Tb927.11.9880 | organism=Trypanosoma_brucei_TREU927 | product=hypothetical protein, conserved | location=Tb927_11_v5.1:2666967-2668322(+) | length=451 | sequence_SO=chromosome | SO=protein_coding		1	1	1	1	0	0	1	1	1	1	0	1	1	1	1	1	0	0	1	1	1	1	0	1	1	1	1	1	0	0	1	1	1	1	0	1	1
						Tb927.5.2990	Tb927.5.2990	1	1	1	>Tb927.5.2990 | organism=Trypanosoma_brucei_TREU927 | product=hypothetical protein, conserved | location=Tb927_05_v5.1:998317-999081(+) | length=254 | sequence_SO=chromosome | SO=protein_coding		1	1	1	1	1	0	1	0	0	1	0	0	0	0	0	1	1	0	1	0	0	1	0	0	0	0	0	1	1	0	1	0	0	1	0	0	0
						Tb927.4.4930	Tb927.4.4930	12	1	1	>Tb927.4.4930 | organism=Trypanosoma_brucei_TREU927 | product=hypothetical protein, conserved | location=Tb927_04_v5.1:1348458-1352811(-) | length=1445 | sequence_SO=chromosome | SO=protein_coding		1	12	1	1	1	12	2	12	11	1	9	0	10	2	11	1	0	1	0	1	0	0	0	0	1	0	1	1	0	1	0	1	0	0	0	0	1
						Tb927.5.560	Tb927.5.560	1	1	1	>Tb927.5.560 | organism=Trypanosoma_brucei_TREU927 | product=hypothetical protein, conserved | location=Tb927_05_v5.1:230203-231684(-) | length=493 | sequence_SO=chromosome | SO=protein_coding		1	1	1	1	1	0	0	0	0	1	0	0	0	1	0	1	1	0	0	0	0	1	0	0	0	1	0	1	1	0	0	0	0	1	0	0	0
						Tb927.9.6060	Tb927.9.6060	1	1	1	>Tb927.9.6060 | organism=Trypanosoma_brucei_TREU927 | product=2Fe-2S iron-sulfur cluster binding domain containing protein, putative | location=Tb927_09_v5.1:1006528-1007404(+) | length=273 | sequence_SO=chromosome | SO=protein_coding		1	1	1	1	1	0	1	0	0	0	0	1	0	0	0	1	1	0	1	0	0	0	0	1	0	0	0	1	1	0	1	0	0	0	0	1	0
						Tb927.8.2730	Tb927.8.2730	2	2	2	>Tb927.8.2730 | organism=Trypanosoma_brucei_TREU927 | product=hypothetical protein, conserved | location=Tb927_08_v5.1:808373-809521(+) | length=382 | sequence_SO=chromosome | SO=protein_coding		1	2	2	2	0	1	1	1	0	1	1	0	1	0	1	1	0	1	1	1	0	1	1	0	1	0	1	1	0	1	1	1	0	1	1	0	1
						Tb927.11.10930	Tb927.11.10930	1	1	1	>Tb927.11.10930 | organism=Trypanosoma_brucei_TREU927 | product=delta tubulin,tubulin delta chain (TUBD1) | location=Tb927_11_v5.1:2915245-2916714(+) | length=489 | sequence_SO=chromosome | SO=protein_coding		1	1	1	1	1	0	1	0	0	1	0	1	0	0	0	1	1	0	1	0	0	1	0	1	0	0	0	1	1	0	1	0	0	1	0	1	0
						Tb927.10.850	Tb927.10.850	1	1	1	>Tb927.10.850 | organism=Trypanosoma_brucei_TREU927 | product=hypothetical protein, conserved | location=Tb927_10_v5.1:225146-229654(+) | length=1502 | sequence_SO=chromosome | SO=protein_coding		1	1	1	1	1	0	1	0	0	1	0	0	0	0	0	1	1	0	1	0	0	1	0	0	0	0	0	1	1	0	1	0	0	1	0	0	0
						Tb927.3.1310	Tb927.3.1310	1	1	1	>Tb927.3.1310 | organism=Trypanosoma_brucei_TREU927 | product=hypothetical protein, conserved | location=Tb927_03_v5.1:323362-327123(+) | length=1253 | sequence_SO=chromosome | SO=protein_coding		1	1	1	1	1	0	0	0	0	1	0	0	0	0	0	1	1	0	0	0	0	1	0	0	0	0	0	1	1	0	0	0	0	1	0	0	0
						Tb927.6.5090	Tb927.6.5090	1	1	1	>Tb927.6.5090 | organism=Trypanosoma_brucei_TREU927 | product=hypothetical protein, conserved | location=Tb927_06_v5.1:1390185-1392644(+) | length=819 | sequence_SO=chromosome | SO=protein_coding		1	1	1	1	1	0	0	0	0	1	0	0	0	0	0	1	1	0	0	0	0	1	0	0	0	0	0	1	1	0	0	0	0	1	0	0	0
						Tb927.2.2410	Tb927.2.2410	1	1	1	>Tb927.2.2410 | organism=Trypanosoma_brucei_TREU927 | product=hypothetical protein, conserved | location=Tb927_02_v5.1:474032-475975(-) | length=647 | sequence_SO=chromosome | SO=protein_coding		1	1	1	1	1	0	1	0	0	1	0	0	0	0	0	1	1	0	1	0	0	1	0	0	0	0	0	1	1	0	1	0	0	1	0	0	0
						Tb927.10.12670	Tb927.10.12670	2	2	2	>Tb927.10.12670 | organism=Trypanosoma_brucei_TREU927 | product=hypothetical protein, conserved | location=Tb927_10_v5.1:3076001-3077611(-) | length=536 | sequence_SO=chromosome | SO=protein_coding		1	2	2	2	1	1	0	1	1	1	0	0	0	0	1	1	1	1	0	1	1	1	0	0	0	0	1	1	1	1	0	1	1	1	0	0	0
						Tb927.8.6790	Tb927.8.6790	1	1	1	>Tb927.8.6790 | organism=Trypanosoma_brucei_TREU927 | product=hypothetical protein, conserved | location=Tb927_08_v5.1:1959423-1963775(-) | length=1450 | sequence_SO=chromosome | SO=protein_coding		1	1	1	1	0	0	0	0	0	1	0	0	0	0	0	1	0	0	0	0	0	1	0	0	0	0	0	1	0	0	0	0	0	1	0	0	0
						Tb927.5.3230	Tb927.5.3230	1	1	1	>Tb927.5.3230 | organism=Trypanosoma_brucei_TREU927 | product=hypothetical protein, conserved | location=Tb927_05_v5.1:1058323-1064868(-) | length=2181 | sequence_SO=chromosome | SO=protein_coding		1	1	1	1	0	0	1	0	0	0	0	1	0	1	0	1	0	0	1	0	0	0	0	1	0	1	0	1	0	0	1	0	0	0	0	1	0
						Tb927.11.15250	Tb927.11.15250	1	1	1	>Tb927.11.15250 | organism=Trypanosoma_brucei_TREU927 | product=hypothetical protein, conserved | location=Tb927_11_v5.1:4048421-4050286(-) | length=621 | sequence_SO=chromosome | SO=protein_coding		1	1	1	1	1	0	0	0	0	1	0	0	0	0	0	1	1	0	0	0	0	1	0	0	0	0	0	1	1	0	0	0	0	1	0	0	0
						Tb927.11.6840	Tb927.11.6840	1	1	1	>Tb927.11.6840 | organism=Trypanosoma_brucei_TREU927 | product=hypothetical protein, conserved | location=Tb927_11_v5.1:1929525-1931159(-) | length=544 | sequence_SO=chromosome | SO=protein_coding		1	1	1	1	0	0	0	0	0	0	0	0	0	0	0	1	0	0	0	0	0	0	0	0	0	0	0	1	0	0	0	0	0	0	0	0	0
						Tb927.4.1160	Tb927.4.1160	1	1	1	>Tb927.4.1160 | organism=Trypanosoma_brucei_TREU927 | product=hypothetical protein, conserved | location=Tb927_04_v5.1:306804-309530(-) | length=908 | sequence_SO=chromosome | SO=protein_coding		1	1	1	1	1	0	0	0	0	0	0	0	0	0	0	1	1	0	0	0	0	0	0	0	0	0	0	1	1	0	0	0	0	0	0	0	0
						Tb927.11.10840	Tb927.11.10840	1	1	1	>Tb927.11.10840 | organism=Trypanosoma_brucei_TREU927 | product=hypothetical protein, conserved | location=Tb927_11_v5.1:2897192-2898691(+) | length=499 | sequence_SO=chromosome | SO=protein_coding		1	1	1	1	0	1	0	1	1	1	1	0	1	0	1	1	0	1	0	1	1	1	1	0	1	0	1	1	0	1	0	1	1	1	1	0	1
						Tb927.5.1930	Tb927.5.1930	1	1	1	>Tb927.5.1930 | organism=Trypanosoma_brucei_TREU927 | product=hypothetical protein, conserved | location=Tb927_05_v5.1:655448-656095(+) | length=215 | sequence_SO=chromosome | SO=protein_coding		1	1	1	1	0	0	0	0	0	1	0	0	0	1	0	1	0	0	0	0	0	1	0	0	0	1	0	1	0	0	0	0	0	1	0	0	0
						Tb927.11.810	Tb927.11.810	1	1	1	>Tb927.11.810 | organism=Trypanosoma_brucei_TREU927 | product=hypothetical protein, conserved | location=Tb927_11_v5.1:205093-207483(+) | length=796 | sequence_SO=chromosome | SO=protein_coding		1	1	1	1	1	0	1	1	0	0	0	1	1	1	1	1	1	0	1	1	0	0	0	1	1	1	1	1	1	0	1	1	0	0	0	1	1
						Tb927.3.2730	Tb927.3.2730	1	1	1	>Tb927.3.2730 | organism=Trypanosoma_brucei_TREU927 | product=hypothetical protein, conserved | location=Tb927_03_v5.1:695984-701068(-) | length=1694 | sequence_SO=chromosome | SO=protein_coding		1	1	1	1	1	0	0	0	0	1	0	0	0	0	0	1	1	0	0	0	0	1	0	0	0	0	0	1	1	0	0	0	0	1	0	0	0
						Tb927.9.2760	Tb927.9.2760	1	1	1	>Tb927.9.2760 | organism=Trypanosoma_brucei_TREU927 | product=hypothetical protein, conserved | location=Tb927_09_v5.1:603042-604652(-) | length=536 | sequence_SO=chromosome | SO=protein_coding		1	1	1	1	0	1	1	1	1	1	1	1	1	1	1	1	0	1	1	1	1	1	1	1	1	1	1	1	0	1	1	1	1	1	1	1	1
						Tb927.9.10770	Tb927.9.10770	76	76	76	>Tb927.9.10770 | organism=Trypanosoma_brucei_TREU927 | product=Polyadenylate-binding protein 2 (Poly(A)-binding protein 2) (Poly(A)-binding protein II) (PABII) (Polyadenylate-binding nuclear protein 1) (Nuclear poly(A)-binding protein 1) (PABP2), putative		1	76	76	76	55	72	68	70	62	36	36	56	53	43	55	67	55	72	68	70	62	36	36	56	53	43	55	67	55	72	68	70	62	36	36	56	53
						Tb927.9.12240;Tb927.9.12200	Tb927.9.12240;Tb927.9.12200	15;15	15;15	15;15	>Tb927.9.12240 | organism=Trypanosoma_brucei_TREU927 | product=unspecified product | location=Tb927_09_v5.1:1908465-1909031(+) | length=188 | sequence_SO=chromosome | SO=protein_coding;>Tb927.9.12200 | organism=Trypanosoma_brucei_TREU927 | product=unspecif		2	15	15	15	6	15	6	14	14	3	7	2	11	4	12	7	6	15	6	14	14	3	7	2	11	4	12	7	6	15	6	14	14	3	7	2	11
						Tb927.10.2990;Tb11.v5.1039	Tb927.10.2990;Tb11.v5.1039	21;19	21;19	21;19	>Tb927.10.2990 | organism=Trypanosoma_brucei_TREU927 | product=hypothetical protein, conserved | location=Tb927_10_v5.1:779644-782658(+) | length=1004 | sequence_SO=chromosome | SO=protein_coding;>Tb11.v5.1039 | organism=Trypanosoma_brucei_TREU927 | produc		2	21	21	21	1	19	7	19	16	2	4	2	4	0	11	4	1	19	7	19	16	2	4	2	4	0	11	4	1	19	7	19	16	2	4	2	4
						Tb927.3.3320;Tb927.3.3310	Tb927.3.3320;Tb927.3.3310	24;24	24;24	24;24	>Tb927.3.3320 | organism=Trypanosoma_brucei_TREU927 | product=60S ribosomal protein L13, putative | location=Tb927_03_v5.1:851696-852352(-) | length=218 | sequence_SO=chromosome | SO=protein_coding;>Tb927.3.3310 | organism=Trypanosoma_brucei_TREU927 | prod		2	24	24	24	10	20	12	23	18	5	13	3	18	5	23	11	10	20	12	23	18	5	13	3	18	5	23	11	10	20	12	23	18	5	13	3	18
						Tb927.10.1490;Tb11.v5.0875	Tb927.10.1490	27;5	27;5	27;5	>Tb927.10.1490 | organism=Trypanosoma_brucei_TREU927 | product=hypothetical protein, conserved | location=Tb927_10_v5.1:394070-397732(-) | length=1220 | sequence_SO=chromosome | SO=protein_coding		2	27	27	27	3	24	18	24	23	3	5	12	10	6	17	5	3	24	18	24	23	3	5	12	10	6	17	5	3	24	18	24	23	3	5	12	10
						Tb927.7.7030	Tb927.7.7030	14	14	14	>Tb927.7.7030 | organism=Trypanosoma_brucei_TREU927 | product=hypothetical protein, conserved | location=Tb927_07_v5.1:2009899-2011854(-) | length=651 | sequence_SO=chromosome | SO=protein_coding		1	14	14	14	0	13	9	5	9	1	4	5	4	5	8	2	0	13	9	5	9	1	4	5	4	5	8	2	0	13	9	5	9	1	4	5	4
						Tb927.10.12330	Tb927.10.12330	11	11	11	>Tb927.10.12330 | organism=Trypanosoma_brucei_TREU927 | product=zinc finger protein family member, putative (ZC3H34) | location=Tb927_10_v5.1:2992296-2992904(-) | length=202 | sequence_SO=chromosome | SO=protein_coding		1	11	11	11	8	9	8	8	9	2	5	8	6	3	7	7	8	9	8	8	9	2	5	8	6	3	7	7	8	9	8	8	9	2	5	8	6
						Tb927.9.15360	Tb927.9.15360	22	10	10	>Tb927.9.15360 | organism=Trypanosoma_brucei_TREU927 | product=40S ribosomal protein S6, putative | location=Tb927_09_v5.1:2384274-2385098(+) | length=250 | sequence_SO=chromosome | SO=protein_coding		1	22	10	10	9	19	15	21	20	9	14	3	19	4	19	16	3	8	6	9	8	3	6	1	9	1	9	5	3	8	6	9	8	3	6	1	9
						Tb927.6.1870	Tb927.6.1870	40	40	40	>Tb927.6.1870 | organism=Trypanosoma_brucei_TREU927 | product=eukaryotic translation initiation factor 4e, putative | location=Tb927_06_v5.1:621138-622421(-) | length=427 | sequence_SO=chromosome | SO=protein_coding		1	40	40	40	34	31	26	30	39	7	16	34	35	7	22	27	34	31	26	30	39	7	16	34	35	7	22	27	34	31	26	30	39	7	16	34	35
						Tb927.9.8130;Tb927.9.8100	Tb927.9.8130;Tb927.9.8100	10;10	10;10	10;10	>Tb927.9.8130 | organism=Trypanosoma_brucei_TREU927 | product=nascent polypeptide associated complex subunit, putative | location=Tb927_09_v5.1:1337494-1338060(-) | length=188 | sequence_SO=chromosome | SO=protein_coding;>Tb927.9.8100 | organism=Trypanosom		2	10	10	10	3	9	6	8	5	2	4	6	9	5	9	5	3	9	6	8	5	2	4	6	9	5	9	5	3	9	6	8	5	2	4	6	9
						Tb927.10.190;REV__Tb927.3.5050	Tb927.10.190	24;1	24;1	12;1	>Tb927.10.190 | organism=Trypanosoma_brucei_TREU927 | product=40S ribosomal protein S6, putative | location=Tb927_10_v5.1:73558-74310(+) | length=250 | sequence_SO=chromosome | SO=protein_coding		2	24	24	12	12	22	17	24	19	7	13	2	20	4	20	19	12	22	17	24	19	7	13	2	20	4	20	19	6	11	8	12	7	1	5	0	10
						Tb927.10.15210	Tb927.10.15210	7	7	7	>Tb927.10.15210 | organism=Trypanosoma_brucei_TREU927 | product=nuclear cap binding complex subunit CBP30 (CBP30) | location=Tb927_10_v5.1:3708384-3709196(+) | length=270 | sequence_SO=chromosome | SO=protein_coding		1	7	7	7	0	7	3	6	6	0	2	0	3	0	4	0	0	7	3	6	6	0	2	0	3	0	4	0	0	7	3	6	6	0	2	0	3
						Tb927.11.6610	Tb927.11.6610	13	13	13	>Tb927.11.6610 | organism=Trypanosoma_brucei_TREU927 | product=hypothetical protein, conserved | location=Tb927_11_v5.1:1866721-1867815(-) | length=364 | sequence_SO=chromosome | SO=protein_coding		1	13	13	13	1	11	0	7	11	0	2	0	5	0	6	0	1	11	0	7	11	0	2	0	5	0	6	0	1	11	0	7	11	0	2	0	5
						Tb927.11.9730;Tb927.10.12680	Tb927.11.9730;Tb927.10.12680	9;9	9;9	9;9	>Tb927.11.9730 | organism=Trypanosoma_brucei_TREU927 | product=60S ribosomal protein L34, putative | location=Tb927_11_v5.1:2634550-2635062(-) | length=170 | sequence_SO=chromosome | SO=protein_coding;>Tb927.10.12680 | organism=Trypanosoma_brucei_TREU927 |		2	9	9	9	6	7	6	7	7	4	3	2	6	1	7	4	6	7	6	7	7	4	3	2	6	1	7	4	6	7	6	7	7	4	3	2	6
						Tb927.9.13990	Tb927.9.13990	24	24	24	>Tb927.9.13990 | organism=Trypanosoma_brucei_TREU927 | product=RNA-binding protein, putative (DRBD2) | location=Tb927_09_v5.1:2183754-2185266(-) | length=305 | sequence_SO=chromosome | SO=protein_coding		1	24	24	24	15	21	19	19	18	11	14	16	12	17	16	18	15	21	19	19	18	11	14	16	12	17	16	18	15	21	19	19	18	11	14	16	12
						Tb927.9.15420;Tb927.10.270	Tb927.9.15420;Tb927.10.270	13;12	13;12	13;12	>Tb927.9.15420 | organism=Trypanosoma_brucei_TREU927 | product=unspecified product | location=Tb927_09_v5.1:2399675-2400073(+) | length=132 | sequence_SO=chromosome | SO=protein_coding;>Tb927.10.270 | organism=Trypanosoma_brucei_TREU927 | product=60S ribos		2	13	13	13	3	11	5	11	11	2	7	2	10	3	13	7	3	11	5	11	11	2	7	2	10	3	13	7	3	11	5	11	11	2	7	2	10
						Tb927.1.2600	Tb927.1.2600	24	24	24	>Tb927.1.2600 | organism=Trypanosoma_brucei_TREU927 | product=pumilio/PUF RNA binding protein 9 (PUF9) | location=Tb927_01_v5.1:610030-612033(+) | length=667 | sequence_SO=chromosome | SO=protein_coding		1	24	24	24	6	15	20	15	13	7	2	12	5	7	12	12	6	15	20	15	13	7	2	12	5	7	12	12	6	15	20	15	13	7	2	12	5
						Tb927.10.5670;REV__Tb927.11.4780	Tb927.10.5670	18;1	18;1	18;1	>Tb927.10.5670 | organism=Trypanosoma_brucei_TREU927 | product=N-acetyltransferase subunit Nat1, putative (NAT1) | location=Tb927_10_v5.1:1413412-1415547(+) | length=711 | sequence_SO=chromosome | SO=protein_coding		2	18	18	18	1	17	4	17	14	1	10	2	12	4	16	2	1	17	4	17	14	1	10	2	12	4	16	2	1	17	4	17	14	1	10	2	12
						Tb927.8.4540;Tb927.11.2870	Tb927.8.4540	17;1	17;1	17;1	>Tb927.8.4540 | organism=Trypanosoma_brucei_TREU927 | product=PAB1-binding protein , putative | location=Tb927_08_v5.1:1342648-1344300(-) | length=550 | sequence_SO=chromosome | SO=protein_coding		2	17	17	17	3	16	13	17	13	3	12	10	12	9	17	8	3	16	13	17	13	3	12	10	12	9	17	8	3	16	13	17	13	3	12	10	12
						Tb927.9.9450	Tb927.9.9450	34	34	34	>Tb927.9.9450 | organism=Trypanosoma_brucei_TREU927 | product=zinc finger protein family member, putative (ZC3H28) | location=Tb927_09_v5.1:1510030-1513122(-) | length=1030 | sequence_SO=chromosome | SO=protein_coding		1	34	34	34	6	31	25	31	30	9	15	16	19	16	26	11	6	31	25	31	30	9	15	16	19	16	26	11	6	31	25	31	30	9	15	16	19
						Tb927.5.2140	Tb927.5.2140	18	18	18	>Tb927.5.2140 | organism=Trypanosoma_brucei_TREU927 | product=regulator of nonsense transcripts UPF1 | location=Tb927_05_v5.1:732744-735318(-) | length=842 | sequence_SO=chromosome | SO=protein_coding		1	18	18	18	7	13	11	16	10	2	8	6	6	2	12	12	7	13	11	16	10	2	8	6	6	2	12	12	7	13	11	16	10	2	8	6	6
						Tb927.4.1800;Tb927.4.1790	Tb927.4.1800;Tb927.4.1790	42;42	42;42	42;42	>Tb927.4.1800 | organism=Trypanosoma_brucei_TREU927 | product=ribosomal protein L3, mitochondrial, putative | location=Tb927_04_v5.1:449991-451280(-) | length=429 | sequence_SO=chromosome | SO=protein_coding;>Tb927.4.1790 | organism=Trypanosoma_brucei_TREU		2	42	42	42	20	38	23	38	38	17	28	12	29	15	40	23	20	38	23	38	38	17	28	12	29	15	40	23	20	38	23	38	38	17	28	12	29
						Tb927.11.6720	Tb927.11.6720	52	52	52	>Tb927.11.6720 | organism=Trypanosoma_brucei_TREU927 | product=hypothetical protein, conserved | location=Tb927_11_v5.1:1894038-1897211(-) | length=1057 | sequence_SO=chromosome | SO=protein_coding		1	52	52	52	11	37	48	37	24	14	15	24	9	11	21	25	11	37	48	37	24	14	15	24	9	11	21	25	11	37	48	37	24	14	15	24	9
						Tb927.9.15190	Tb927.9.15190	4	4	1	>Tb927.9.15190 | organism=Trypanosoma_brucei_TREU927 | product=ribosomal protein L15, putative | location=Tb927_09_v5.1:2361569-2362183(+) | length=204 | sequence_SO=chromosome | SO=protein_coding		1	4	4	1	3	4	3	4	4	2	2	2	3	2	2	3	3	4	3	4	4	2	2	2	3	2	2	3	1	1	1	1	1	0	0	0	1
						Tb927.9.9290;REV__Tb927.8.5240	Tb927.9.9290	76;1	76;1	76;1	>Tb927.9.9290 | organism=Trypanosoma_brucei_TREU927 | product=Polyadenylate-binding protein 1 (Poly(A)-binding protein 1) (PABP 1) (PABP1) | location=Tb927_09_v5.1:1478262-1479962(-) | length=566 | sequence_SO=chromosome | SO=protein_coding		2	76	76	76	63	58	46	56	73	29	30	66	65	21	42	46	63	58	46	56	73	29	30	66	65	21	42	46	63	58	46	56	73	29	30	66	65
						Tb927.10.12740	Tb927.10.12740	14	14	14	>Tb927.10.12740 | organism=Trypanosoma_brucei_TREU927 | product=zinc finger protein family memeber, putative (ZC3H35) | location=Tb927_10_v5.1:3093176-3094600(-) | length=474 | sequence_SO=chromosome | SO=protein_coding		1	14	14	14	10	14	10	12	11	5	6	8	7	6	8	10	10	14	10	12	11	5	6	8	7	6	8	10	10	14	10	12	11	5	6	8	7
						Tb927.2.3800	Tb927.2.3800	8	8	8	>Tb927.2.3800 | organism=Trypanosoma_brucei_TREU927 | product=guide RNA associated protein, GAP1,MRB1-associated protein | location=Tb927_02_v5.1:676599-678077(-) | length=492 | sequence_SO=chromosome | SO=protein_coding		1	8	8	8	1	7	8	6	6	1	4	3	4	3	5	8	1	7	8	6	6	1	4	3	4	3	5	8	1	7	8	6	6	1	4	3	4
						Tb927.9.9210;Tb927.11.3000	Tb927.9.9210;Tb927.11.3000	5;5	5;5	5;5	>Tb927.9.9210 | organism=Trypanosoma_brucei_TREU927 | product=60S ribosomal protein L37, putative | location=Tb927_09_v5.1:1469109-1469363(-) | length=84 | sequence_SO=chromosome | SO=protein_coding;>Tb927.11.3000 | organism=Trypanosoma_brucei_TREU927 | pr		2	5	5	5	1	5	3	5	5	1	5	3	4	1	4	3	1	5	3	5	5	1	5	3	4	1	4	3	1	5	3	5	5	1	5	3	4
						Tb927.11.14750	Tb927.11.14750	12	12	12	>Tb927.11.14750 | organism=Trypanosoma_brucei_TREU927 | product=hypothetical protein, conserved | location=Tb927_11_v5.1:3922759-3923877(-) | length=372 | sequence_SO=chromosome | SO=protein_coding		1	12	12	12	2	9	12	8	7	2	4	7	7	9	5	4	2	9	12	8	7	2	4	7	7	9	5	4	2	9	12	8	7	2	4	7	7
						Tb927.11.15900;Tb927.11.15880	Tb927.11.15900;Tb927.11.15880	14;14	14;14	14;14	>Tb927.11.15900 | organism=Trypanosoma_brucei_TREU927 | product=60S ribosomal protein L27, putative | location=Tb927_11_v5.1:4209843-4210244(-) | length=133 | sequence_SO=chromosome | SO=protein_coding;>Tb927.11.15880 | organism=Trypanosoma_brucei_TREU927		2	14	14	14	5	12	6	12	13	5	9	2	10	4	9	10	5	12	6	12	13	5	9	2	10	4	9	10	5	12	6	12	13	5	9	2	10
						Tb927.9.2120	Tb927.9.2120	3	3	3	>Tb927.9.2120 | organism=Trypanosoma_brucei_TREU927 | product=hypothetical protein, conserved | location=Tb927_09_v5.1:480361-481191(-) | length=276 | sequence_SO=chromosome | SO=protein_coding		1	3	3	3	1	3	2	3	3	0	2	1	2	3	3	3	1	3	2	3	3	0	2	1	2	3	3	3	1	3	2	3	3	0	2	1	2
						Tb927.5.760	Tb927.5.760	8	8	8	>Tb927.5.760 | organism=Trypanosoma_brucei_TREU927 | product=cell cycle sequence binding phosphoprotein (RBP33), putative | location=Tb927_05_v5.1:314952-317174(+) | length=740 | sequence_SO=chromosome | SO=protein_coding		1	8	8	8	1	6	3	7	5	0	2	0	4	0	5	2	1	6	3	7	5	0	2	0	4	0	5	2	1	6	3	7	5	0	2	0	4
						Tb927.10.14930	Tb927.10.14930	19	19	19	>Tb927.10.14930 | organism=Trypanosoma_brucei_TREU927 | product=zinc finger protein family member, putative (ZC3H39) | location=Tb927_10_v5.1:3649025-3649882(+) | length=285 | sequence_SO=chromosome | SO=protein_coding		1	19	19	19	4	18	15	17	16	1	12	7	9	2	15	6	4	18	15	17	16	1	12	7	9	2	15	6	4	18	15	17	16	1	12	7	9
						Tb927.4.4940	Tb927.4.4940	21	21	20	>Tb927.4.4940 | organism=Trypanosoma_brucei_TREU927 | product=hypothetical protein, conserved | location=Tb927_04_v5.1:1353423-1355432(-) | length=669 | sequence_SO=chromosome | SO=protein_coding		1	21	21	20	15	14	18	16	13	10	6	14	5	7	14	18	15	14	18	16	13	10	6	14	5	7	14	18	15	13	17	15	12	9	5	13	5
						Tb927.10.2240	Tb927.10.2240	30	30	30	>Tb927.10.2240 | organism=Trypanosoma_brucei_TREU927 | product=hypothetical protein, conserved | location=Tb927_10_v5.1:578334-580100(+) | length=588 | sequence_SO=chromosome | SO=protein_coding		1	30	30	30	12	22	21	22	22	10	17	15	15	11	22	19	12	22	21	22	22	10	17	15	15	11	22	19	12	22	21	22	22	10	17	15	15
						Tb927.2.6090;Tb927.11.3230	Tb927.2.6090;Tb927.11.3230	14;14	14;14	14;14	>Tb927.2.6090 | organism=Trypanosoma_brucei_TREU927 | product=60S ribosomal protein L44,ribosomal protein L36a.e (RPL44) | location=Tb927_02_v5.1:1099561-1099881(+) | length=106 | sequence_SO=chromosome | SO=protein_coding;>Tb927.11.3230 | organism=Trypano		2	14	14	14	3	11	5	13	11	2	6	1	6	3	12	3	3	11	5	13	11	2	6	1	6	3	12	3	3	11	5	13	11	2	6	1	6
						Tb927.6.2210	Tb927.6.2210	14	14	14	>Tb927.6.2210 | organism=Trypanosoma_brucei_TREU927 | product=hypothetical protein, conserved | location=Tb927_06_v5.1:699807-703193(+) | length=1128 | sequence_SO=chromosome | SO=protein_coding		1	14	14	14	3	11	7	13	9	1	2	4	11	0	11	0	3	11	7	13	9	1	2	4	11	0	11	0	3	11	7	13	9	1	2	4	11
						Tb927.3.1340	Tb927.3.1340	5	5	5	>Tb927.3.1340 | organism=Trypanosoma_brucei_TREU927 | product=ZFP family member, putative (ZC3H7) | location=Tb927_03_v5.1:336135-337895(+) | length=586 | sequence_SO=chromosome | SO=protein_coding		1	5	5	5	0	5	4	4	4	0	3	1	2	0	2	1	0	5	4	4	4	0	3	1	2	0	2	1	0	5	4	4	4	0	3	1	2
						Tb927.5.1610;Tb927.4.3550	Tb927.5.1610;Tb927.4.3550	16;16	16;16	16;16	>Tb927.5.1610 | organism=Trypanosoma_brucei_TREU927 | product=60S ribosomal protein L13a, putative | location=Tb927_05_v5.1:567655-568841(+) | length=222 | sequence_SO=chromosome | SO=protein_coding;>Tb927.4.3550 | organism=Trypanosoma_brucei_TREU927 | pro		2	16	16	16	9	13	8	13	13	7	9	5	10	6	12	10	9	13	8	13	13	7	9	5	10	6	12	10	9	13	8	13	13	7	9	5	10
						Tb927.11.14020;Tb927.11.14000	Tb927.11.14020;Tb927.11.14000	24;22	24;22	24;22	>Tb927.11.14020 | organism=Trypanosoma_brucei_TREU927 | product=RNA-binding protein (NRBD2) | location=Tb927_11_v5.1:3711538-3712377(+) | length=279 | sequence_SO=chromosome | SO=protein_coding;>Tb927.11.14000 | organism=Trypanosoma_brucei_TREU927 | produc		2	24	24	24	13	20	17	20	19	11	16	15	18	15	21	15	13	20	17	20	19	11	16	15	18	15	21	15	13	20	17	20	19	11	16	15	18
						Tb927.11.11230	Tb927.11.11230	18	18	1	>Tb927.11.11230 | organism=Trypanosoma_brucei_TREU927 | product=60S ribosomal protein L14, putative | location=Tb927_11_v5.1:3009681-3010250(+) | length=189 | sequence_SO=chromosome | SO=protein_coding		1	18	18	1	5	15	13	17	14	6	15	7	15	7	17	11	5	15	13	17	14	6	15	7	15	7	17	11	0	1	0	1	1	0	1	0	0
						Tb927.1.5000	Tb927.1.5000	7	7	7	>Tb927.1.5000 | organism=Trypanosoma_brucei_TREU927 | product=hypothetical protein, conserved | location=Tb927_01_v5.1:1004277-1005123(+) | length=271 | sequence_SO=chromosome | SO=protein_coding		1	7	7	7	4	7	1	5	7	1	3	2	2	1	3	2	4	7	1	5	7	1	3	2	2	1	3	2	4	7	1	5	7	1	3	2	2
						Tb927.11.10150	Tb927.11.10150	6	6	6	>Tb927.11.10150 | organism=Trypanosoma_brucei_TREU927 | product=hypothetical protein, conserved | location=Tb927_11_v5.1:2716406-2720041(+) | length=1211 | sequence_SO=chromosome | SO=protein_coding		1	6	6	6	1	6	0	4	5	0	2	0	2	1	4	1	1	6	0	4	5	0	2	0	2	1	4	1	1	6	0	4	5	0	2	0	2
						Tb927.10.14700	Tb927.10.14700	11	11	11	>Tb927.10.14700 | organism=Trypanosoma_brucei_TREU927 | product=hypothetical protein, conserved | location=Tb927_10_v5.1:3590505-3591533(-) | length=342 | sequence_SO=chromosome | SO=protein_coding		1	11	11	11	7	11	6	10	11	5	7	7	9	6	9	5	7	11	6	10	11	5	7	7	9	6	9	5	7	11	6	10	11	5	7	7	9
						Tb927.11.4300;Tb927.10.9880	Tb927.11.4300;Tb927.10.9880	11;11	11;11	11;11	>Tb927.11.4300 | organism=Trypanosoma_brucei_TREU927 | product=60S ribosomal protein L18, putative (RPL18) | location=Tb927_11_v5.1:1253829-1254410(-) | length=193 | sequence_SO=chromosome | SO=protein_coding;>Tb927.10.9880 | organism=Trypanosoma_brucei_TR		2	11	11	11	9	9	9	10	8	5	6	5	9	5	9	10	9	9	9	10	8	5	6	5	9	5	9	10	9	9	9	10	8	5	6	5	9
						Tb927.10.11760	Tb927.10.11760	34	34	34	>Tb927.10.11760 | organism=Trypanosoma_brucei_TREU927 | product=pumilio/PUF RNA binding protein 6 (PUF6) | location=Tb927_10_v5.1:2869425-2871956(+) | length=843 | sequence_SO=chromosome | SO=protein_coding		1	34	34	34	18	31	25	31	26	12	18	19	22	12	28	24	18	31	25	31	26	12	18	19	22	12	28	24	18	31	25	31	26	12	18	19	22
						Tb927.10.6060;Tb11.v5.0199	Tb927.10.6060;Tb11.v5.0199	17;17	17;17	16;16	>Tb927.10.6060 | organism=Trypanosoma_brucei_TREU927 | product=universal minicircle sequence binding protein (UMSBP), putative,DNA-binding protein HEXBP, putative,zinc finger protein | location=Tb927_10_v5.1:1529258-1529899(-) | length=213 | sequence_SO=ch		2	17	17	16	6	14	8	16	11	6	9	9	16	9	15	6	6	14	8	16	11	6	9	9	16	9	15	6	5	13	7	15	10	5	8	8	15
						Tb927.11.350	Tb927.11.350	11	11	11	>Tb927.11.350 | organism=Trypanosoma_brucei_TREU927 | product=hypothetical protein, conserved | location=Tb927_11_v5.1:80290-81597(-) | length=435 | sequence_SO=chromosome | SO=protein_coding		1	11	11	11	2	6	11	6	2	3	2	5	2	2	3	8	2	6	11	6	2	3	2	5	2	2	3	8	2	6	11	6	2	3	2	5	2
						Tb927.5.1490	Tb927.5.1490	51	51	51	>Tb927.5.1490 | organism=Trypanosoma_brucei_TREU927 | product=eukaryotic initiation factor 4a, putative | location=Tb927_05_v5.1:528447-531803(-) | length=1118 | sequence_SO=chromosome | SO=protein_coding		1	51	51	51	15	41	45	42	27	14	19	21	12	14	27	29	15	41	45	42	27	14	19	21	12	14	27	29	15	41	45	42	27	14	19	21	12
						Tb927.11.9700	Tb927.11.9700	7	7	7	>Tb927.11.9700 | organism=Trypanosoma_brucei_TREU927 | product=nascent polypeptide associated complex alpha subunit, putative | location=Tb927_11_v5.1:2632312-2632617(-) | length=101 | sequence_SO=chromosome | SO=protein_coding		1	7	7	7	2	5	4	5	3	0	2	2	5	1	7	3	2	5	4	5	3	0	2	2	5	1	7	3	2	5	4	5	3	0	2	2	5
						Tb927.10.1540	Tb927.10.1540	8	8	8	>Tb927.10.1540 | organism=Trypanosoma_brucei_TREU927 | product=zinc finger protein family member, putative (ZC3H30) | location=Tb927_10_v5.1:420118-421812(-) | length=564 | sequence_SO=chromosome | SO=protein_coding		1	8	8	8	2	8	4	8	6	2	3	1	6	2	7	5	2	8	4	8	6	2	3	1	6	2	7	5	2	8	4	8	6	2	3	1	6
						Tb927.6.4370	Tb927.6.4370	23	23	23	>Tb927.6.4370 | organism=Trypanosoma_brucei_TREU927 | product=eukaryotic translation initiation factor 3 subunit 7-like protein | location=Tb927_06_v5.1:1229504-1231024(-) | length=506 | sequence_SO=chromosome | SO=protein_coding		1	23	23	23	6	15	15	16	14	5	10	11	12	8	16	13	6	15	15	16	14	5	10	11	12	8	16	13	6	15	15	16	14	5	10	11	12
						Tb927.2.4400	Tb927.2.4400	12	12	12	>Tb927.2.4400 | organism=Trypanosoma_brucei_TREU927 | product=hypothetical protein, conserved | location=Tb927_02_v5.1:778463-782008(-) | length=1181 | sequence_SO=chromosome | SO=protein_coding		1	12	12	12	1	10	0	9	9	0	5	0	5	0	9	2	1	10	0	9	9	0	5	0	5	0	9	2	1	10	0	9	9	0	5	0	5
						Tb927.5.1510	Tb927.5.1510	2	2	2	>Tb927.5.1510 | organism=Trypanosoma_brucei_TREU927 | product=hypothetical protein, conserved | location=Tb927_05_v5.1:534204-535142(-) | length=312 | sequence_SO=chromosome | SO=protein_coding		1	2	2	2	1	2	1	1	2	2	1	1	2	1	2	2	1	2	1	1	2	2	1	1	2	1	2	2	1	2	1	1	2	2	1	1	2
						Tb927.10.2370	Tb927.10.2370	10	10	10	>Tb927.10.2370 | organism=Trypanosoma_brucei_TREU927 | product=RNA-binding protein, putative (LA) | location=Tb927_10_v5.1:607374-608381(+) | length=335 | sequence_SO=chromosome | SO=protein_coding		1	10	10	10	9	6	10	7	6	1	2	8	6	1	5	7	9	6	10	7	6	1	2	8	6	1	5	7	9	6	10	7	6	1	2	8	6
						Tb927.8.3060	Tb927.8.3060	13	13	13	>Tb927.8.3060 | organism=Trypanosoma_brucei_TREU927 | product=cytosolic leucyl aminopeptidase, putative,metallo-peptidase, Clan MF, Family M17 | location=Tb927_08_v5.1:919954-921969(+) | length=671 | sequence_SO=chromosome | SO=protein_coding		1	13	13	13	13	8	7	4	7	10	8	4	1	5	4	13	13	8	7	4	7	10	8	4	1	5	4	13	13	8	7	4	7	10	8	4	1
						Tb927.8.3560	Tb927.8.3560	5	5	5	>Tb927.8.3560 | organism=Trypanosoma_brucei_TREU927 | product=DNA repair and recombination helicase protein PIF5 (PIF5) | location=Tb927_08_v5.1:1068960-1071746(-) | length=928 | sequence_SO=chromosome | SO=protein_coding		1	5	5	5	3	4	3	4	4	2	4	3	3	1	5	4	3	4	3	4	4	2	4	3	3	1	5	4	3	4	3	4	4	2	4	3	3
						Tb927.11.3830	Tb927.11.3830	9	9	9	>Tb927.11.3830 | organism=Trypanosoma_brucei_TREU927 | product=hypothetical protein, conserved | location=Tb927_11_v5.1:1121330-1122443(+) | length=354 | sequence_SO=chromosome | SO=protein_coding		1	9	9	9	4	7	5	6	9	0	5	4	3	3	5	5	4	7	5	6	9	0	5	4	3	3	5	5	4	7	5	6	9	0	5	4	3
						Tb927.9.11280	Tb927.9.11280	3	3	3	>Tb927.9.11280 | organism=Trypanosoma_brucei_TREU927 | product=unspecified product | location=Tb927_09_v5.1:1782210-1783133(+) | length=307 | sequence_SO=chromosome | SO=protein_coding		1	3	3	3	1	3	1	2	2	1	2	0	0	0	2	0	1	3	1	2	2	1	2	0	0	0	2	0	1	3	1	2	2	1	2	0	0
						Tb927.10.5020	Tb927.10.5020	12	12	12	>Tb927.10.5020 | organism=Trypanosoma_brucei_TREU927 | product=hypothetical protein, conserved | location=Tb927_10_v5.1:1245422-1246009(+) | length=195 | sequence_SO=chromosome | SO=protein_coding		1	12	12	12	0	5	11	5	4	2	2	4	2	3	2	2	0	5	11	5	4	2	2	4	2	3	2	2	0	5	11	5	4	2	2	4	2
						Tb11.v5.0687;Tb927.9.8200	Tb11.v5.0687;Tb927.9.8200	7;7	7;7	7;7	>Tb11.v5.0687 | organism=Trypanosoma_brucei_TREU927 | product=hypothetical protein, conserved | location=Tb927_11_bin_v5.1:3453880-3455610(+) | length=576 | sequence_SO=random_sequence | SO=protein_coding;>Tb927.9.8200 | organism=Trypanosoma_brucei_TREU927		2	7	7	7	3	6	3	5	7	1	4	0	4	3	7	4	3	6	3	5	7	1	4	0	4	3	7	4	3	6	3	5	7	1	4	0	4
						Tb927.3.970	Tb927.3.970	2	2	2	>Tb927.3.970 | organism=Trypanosoma_brucei_TREU927 | product=hypothetical protein, conserved | location=Tb927_03_v5.1:238985-240097(+) | length=370 | sequence_SO=chromosome | SO=protein_coding		1	2	2	2	2	2	0	2	2	1	2	0	2	0	2	2	2	2	0	2	2	1	2	0	2	0	2	2	2	2	0	2	2	1	2	0	2
						Tb927.10.4640	Tb927.10.4640	14	14	14	>Tb927.10.4640 | organism=Trypanosoma_brucei_TREU927 | product=eukaryotic translation initiation factor 3 subunit L, putative | location=Tb927_10_v5.1:1177623-1179089(-) | length=488 | sequence_SO=chromosome | SO=protein_coding		1	14	14	14	8	13	11	13	13	5	4	10	13	9	14	10	8	13	11	13	13	5	4	10	13	9	14	10	8	13	11	13	13	5	4	10	13
						Tb927.11.16400	Tb927.11.16400	8	8	8	>Tb927.11.16400 | organism=Trypanosoma_brucei_TREU927 | product=kinetoplast DNA-associated protein, putative | location=Tb927_11_v5.1:4351136-4352110(-) | length=324 | sequence_SO=chromosome | SO=protein_coding		1	8	8	8	6	6	6	5	5	3	4	0	2	1	4	6	6	6	6	5	5	3	4	0	2	1	4	6	6	6	6	5	5	3	4	0	2
						Tb927.6.2550	Tb927.6.2550	12	12	12	>Tb927.6.2550 | organism=Trypanosoma_brucei_TREU927 | product=RNA-binding protein, putative (TRRM2) | location=Tb927_06_v5.1:771730-773933(+) | length=724 | sequence_SO=chromosome | SO=protein_coding		1	12	12	12	3	6	8	11	5	1	3	7	9	9	11	6	3	6	8	11	5	1	3	7	9	9	11	6	3	6	8	11	5	1	3	7	9
						Tb927.7.2170	Tb927.7.2170	12	12	12	>Tb927.7.2170 | organism=Trypanosoma_brucei_TREU927 | product=hypothetical protein, conserved | location=Tb927_07_v5.1:559406-563851(-) | length=1481 | sequence_SO=chromosome | SO=protein_coding		1	12	12	12	2	11	6	11	9	1	6	1	4	5	10	4	2	11	6	11	9	1	6	1	4	5	10	4	2	11	6	11	9	1	6	1	4
						Tb927.11.11830;Tb927.11.11820	Tb927.11.11830;Tb927.11.11820	15;15	15;15	15;15	>Tb927.11.11830 | organism=Trypanosoma_brucei_TREU927 | product=40S ribosomal protein S17, putative | location=Tb927_11_v5.1:3173175-3173603(+) | length=142 | sequence_SO=chromosome | SO=protein_coding;>Tb927.11.11820 | organism=Trypanosoma_brucei_TREU927		2	15	15	15	10	15	12	15	13	9	11	10	13	8	15	10	10	15	12	15	13	9	11	10	13	8	15	10	10	15	12	15	13	9	11	10	13
						Tb927.9.1850;Tb927.9.1810	Tb927.9.1850;Tb927.9.1810	9;9	9;9	9;9	>Tb927.9.1850 | organism=Trypanosoma_brucei_TREU927 | product=60S ribosomal protein L35, putative | location=Tb927_09_v5.1:427517-428242(-) | length=127 | sequence_SO=chromosome | SO=protein_coding;>Tb927.9.1810 | organism=Trypanosoma_brucei_TREU927 | prod		2	9	9	9	2	8	2	8	8	1	6	1	6	2	9	2	2	8	2	8	8	1	6	1	6	2	9	2	2	8	2	8	8	1	6	1	6
						Tb927.7.1730;Tb927.7.1750;Tb927.7.1740;REV__Tb927.3.3460	Tb927.7.1730;Tb927.7.1750;Tb927.7.1740	27;27;27;1	27;27;27;1	27;27;27;1	>Tb927.7.1730 | organism=Trypanosoma_brucei_TREU927 | product=60S ribosomal protein L7, putative | location=Tb927_07_v5.1:429045-429773(+) | length=242 | sequence_SO=chromosome | SO=protein_coding;>Tb927.7.1750 | organism=Trypanosoma_brucei_TREU927 | produ		4	27	27	27	15	24	17	24	23	11	15	11	20	12	23	18	15	24	17	24	23	11	15	11	20	12	23	18	15	24	17	24	23	11	15	11	20
						Tb927.7.5020;Tb927.7.5000;Tb11.v5.0182;Tb11.v5.0181	Tb927.7.5020;Tb927.7.5000;Tb11.v5.0182;Tb11.v5.0181	26;26;26;26	26;26;26;26	26;26;26;26	>Tb927.7.5020 | organism=Trypanosoma_brucei_TREU927 | product=60S ribosomal protein L19, putative | location=Tb927_07_v5.1:1325590-1326372(+) | length=260 | sequence_SO=chromosome | SO=protein_coding;>Tb927.7.5000 | organism=Trypanosoma_brucei_TREU927 | pr		4	26	26	26	10	25	9	23	24	10	18	8	19	8	25	11	10	25	9	23	24	10	18	8	19	8	25	11	10	25	9	23	24	10	18	8	19
						Tb927.7.320	Tb927.7.320	8	8	8	>Tb927.7.320 | organism=Trypanosoma_brucei_TREU927 | product=hypothetical protein, conserved (TbRBP8) | location=Tb927_07_v5.1:58810-59352(-) | length=180 | sequence_SO=chromosome | SO=protein_coding		1	8	8	8	5	7	7	7	6	4	3	5	5	5	6	7	5	7	7	7	6	4	3	5	5	5	6	7	5	7	7	7	6	4	3	5	5
						Tb927.8.1340;Tb927.8.1330	Tb927.8.1340;Tb927.8.1330	28;28	28;28	28;28	>Tb927.8.1340 | organism=Trypanosoma_brucei_TREU927 | product=60S ribosomal protein L7a, putative | location=Tb927_08_v5.1:429245-430075(-) | length=276 | sequence_SO=chromosome | SO=protein_coding;>Tb927.8.1330 | organism=Trypanosoma_brucei_TREU927 | prod		2	28	28	28	13	26	16	26	24	8	21	8	21	8	27	14	13	26	16	26	24	8	21	8	21	8	27	14	13	26	16	26	24	8	21	8	21
						Tb927.11.2120	Tb927.11.2120	4	4	4	>Tb927.11.2120 | organism=Trypanosoma_brucei_TREU927 | product=hypothetical protein, conserved | location=Tb927_11_v5.1:602786-605152(+) | length=788 | sequence_SO=chromosome | SO=protein_coding		1	4	4	4	2	3	2	2	3	1	2	0	2	2	1	2	2	3	2	2	3	1	2	0	2	2	1	2	2	3	2	2	3	1	2	0	2
						Tb927.11.6200;Tb927.11.6180	Tb927.11.6200;Tb927.11.6180	13;13	13;13	13;13	>Tb927.11.6200 | organism=Trypanosoma_brucei_TREU927 | product=60S ribosomal protein L28, putative | location=Tb927_11_v5.1:1743969-1744409(-) | length=146 | sequence_SO=chromosome | SO=protein_coding;>Tb927.11.6180 | organism=Trypanosoma_brucei_TREU927 |		2	13	13	13	6	13	9	13	12	7	11	6	10	6	12	8	6	13	9	13	12	7	11	6	10	6	12	8	6	13	9	13	12	7	11	6	10
						Tb927.11.4460	Tb927.11.4460	4	4	4	>Tb927.11.4460 | organism=Trypanosoma_brucei_TREU927 | product=ALBA-Domain Protein (ALBA1) | location=Tb927_11_v5.1:1292887-1293264(+) | length=125 | sequence_SO=chromosome | SO=protein_coding		1	4	4	4	3	4	3	3	4	0	3	3	3	2	3	3	3	4	3	3	4	0	3	3	3	2	3	3	3	4	3	3	4	0	3	3	3
						Tb927.6.2710	Tb927.6.2710	8	8	8	>Tb927.6.2710 | organism=Trypanosoma_brucei_TREU927 | product=hypothetical protein, conserved | location=Tb927_06_v5.1:812991-815276(+) | length=761 | sequence_SO=chromosome | SO=protein_coding		1	8	8	8	0	8	3	8	6	0	2	0	2	1	8	2	0	8	3	8	6	0	2	0	2	1	8	2	0	8	3	8	6	0	2	0	2
						Tb927.5.3250	Tb927.5.3250	12	12	12	>Tb927.5.3250 | organism=Trypanosoma_brucei_TREU927 | product=hypothetical protein, conserved | location=Tb927_05_v5.1:1068696-1073369(-) | length=1557 | sequence_SO=chromosome | SO=protein_coding		1	12	12	12	1	10	5	10	8	0	8	1	5	1	11	3	1	10	5	10	8	0	8	1	5	1	11	3	1	10	5	10	8	0	8	1	5
						Tb927.10.9330	Tb927.10.9330	8	8	8	>Tb927.10.9330 | organism=Trypanosoma_brucei_TREU927 | product=hypothetical protein, conserved | location=Tb927_10_v5.1:2309655-2311466(+) | length=603 | sequence_SO=chromosome | SO=protein_coding		1	8	8	8	3	5	7	6	5	1	2	5	5	1	4	4	3	5	7	6	5	1	2	5	5	1	4	4	3	5	7	6	5	1	2	5	5
						Tb927.11.13360	Tb927.11.13360	20	20	20	>Tb927.11.13360 | organism=Trypanosoma_brucei_TREU927 | product=AAA ATPase, putative | location=Tb927_11_v5.1:3579889-3583734(-) | length=1281 | sequence_SO=chromosome | SO=protein_coding		1	20	20	20	11	17	9	16	15	7	8	6	13	6	16	11	11	17	9	16	15	7	8	6	13	6	16	11	11	17	9	16	15	7	8	6	13
						Tb927.9.14370;Tb927.8.6180	Tb927.9.14370;Tb927.8.6180	15;15	15;15	15;15	>Tb927.9.14370 | organism=Trypanosoma_brucei_TREU927 | product=60S ribosomal protein L26, putative | location=Tb927_09_v5.1:2248337-2248768(-) | length=143 | sequence_SO=chromosome | SO=protein_coding;>Tb927.8.6180 | organism=Trypanosoma_brucei_TREU927 | p		2	15	15	15	3	13	6	12	12	3	8	6	9	3	11	7	3	13	6	12	12	3	8	6	9	3	11	7	3	13	6	12	12	3	8	6	9
						Tb927.11.4820;Tb927.10.14580	Tb927.11.4820;Tb927.10.14580	16;16	16;16	16;16	>Tb927.11.4820 | organism=Trypanosoma_brucei_TREU927 | product=60S ribosomal protein L17, putative | location=Tb927_11_v5.1:1386998-1387498(+) | length=166 | sequence_SO=chromosome | SO=protein_coding;>Tb927.10.14580 | organism=Trypanosoma_brucei_TREU927 |		2	16	16	16	8	16	9	16	15	7	14	7	15	8	16	9	8	16	9	16	15	7	14	7	15	8	16	9	8	16	9	16	15	7	14	7	15
						Tb927.5.1110;Tb927.11.16280	Tb927.5.1110;Tb927.11.16280	25;25	25;25	25;25	>Tb927.5.1110 | organism=Trypanosoma_brucei_TREU927 | product=60S ribosomal protein L2, putative,60S ribosomal protein L8, putative | location=Tb927_05_v5.1:419367-420149(+) | length=260 | sequence_SO=chromosome | SO=protein_coding;>Tb927.11.16280 | organi		2	25	25	25	13	21	13	23	19	13	15	12	18	12	22	13	13	21	13	23	19	13	15	12	18	12	22	13	13	21	13	23	19	13	15	12	18
						Tb927.7.3030;Tb927.7.2990	Tb927.7.3030;Tb927.7.2990	2;2	2;2	2;2	>Tb927.7.3030 | organism=Trypanosoma_brucei_TREU927 | product=hypothetical protein, conserved | location=Tb927_07_v5.1:762879-764387(+) | length=309 | sequence_SO=chromosome | SO=protein_coding;>Tb927.7.2990 | organism=Trypanosoma_brucei_TREU927 | product=		2	2	2	2	0	2	0	2	2	0	2	0	0	0	2	0	0	2	0	2	2	0	2	0	0	0	2	0	0	2	0	2	2	0	2	0	0
						Tb927.7.5180;Tb927.7.5170	Tb927.7.5180;Tb927.7.5170	17;17	17;17	17;17	>Tb927.7.5180 | organism=Trypanosoma_brucei_TREU927 | product=60S ribosomal protein L23a, putative | location=Tb927_07_v5.1:1364071-1364565(+) | length=164 | sequence_SO=chromosome | SO=protein_coding;>Tb927.7.5170 | organism=Trypanosoma_brucei_TREU927 | p		2	17	17	17	6	16	10	17	13	4	16	4	11	5	17	9	6	16	10	17	13	4	16	4	11	5	17	9	6	16	10	17	13	4	16	4	11
						Tb927.4.4950;Tb927.8.7470	Tb927.4.4950;Tb927.8.7470	3;2	3;2	3;2	>Tb927.4.4950 | organism=Trypanosoma_brucei_TREU927 | product=hypothetical protein, conserved | location=Tb927_04_v5.1:1358451-1360163(-) | length=570 | sequence_SO=chromosome | SO=protein_coding;>Tb927.8.7470 | organism=Trypanosoma_brucei_TREU927 | produc		2	3	3	3	2	3	3	2	3	1	2	2	0	3	1	3	2	3	3	2	3	1	2	2	0	3	1	3	2	3	3	2	3	1	2	2	0
						Tb927.9.13280	Tb927.9.13280	10	10	10	>Tb927.9.13280 | organism=Trypanosoma_brucei_TREU927 | product=RNA-binding protein, putative (DRBD10) | location=Tb927_09_v5.1:2093581-2094870(-) | length=429 | sequence_SO=chromosome | SO=protein_coding		1	10	10	10	4	9	2	9	9	1	5	2	4	3	7	4	4	9	2	9	9	1	5	2	4	3	7	4	4	9	2	9	9	1	5	2	4
						Tb927.11.4450	Tb927.11.4450	7	7	7	>Tb927.11.4450 | organism=Trypanosoma_brucei_TREU927 | product=ALBA-Domain Protein (ALBA2) | location=Tb927_11_v5.1:1291970-1292323(+) | length=117 | sequence_SO=chromosome | SO=protein_coding		1	7	7	7	6	6	5	7	7	1	2	4	7	2	7	5	6	6	5	7	7	1	2	4	7	2	7	5	6	6	5	7	7	1	2	4	7
						Tb927.11.8050	Tb927.11.8050	5	5	5	>Tb927.11.8050 | organism=Trypanosoma_brucei_TREU927 | product=hypothetical protein, conserved | location=Tb927_11_v5.1:2260466-2262037(+) | length=523 | sequence_SO=chromosome | SO=protein_coding		1	5	5	5	4	5	3	5	5	1	5	1	4	2	5	4	4	5	3	5	5	1	5	1	4	2	5	4	4	5	3	5	5	1	5	1	4
						Tb927.11.14090	Tb927.11.14090	21	21	21	>Tb927.11.14090 | organism=Trypanosoma_brucei_TREU927 | product=hypothetical protein, conserved | location=Tb927_11_v5.1:3731214-3732656(+) | length=480 | sequence_SO=chromosome | SO=protein_coding		1	21	21	21	6	6	14	19	5	4	2	11	13	11	17	9	6	6	14	19	5	4	2	11	13	11	17	9	6	6	14	19	5	4	2	11	13
						Tb927.7.6610	Tb927.7.6610	3	3	3	>Tb927.7.6610 | organism=Trypanosoma_brucei_TREU927 | product=hypothetical protein, conserved | location=Tb927_07_v5.1:1805183-1807876(-) | length=897 | sequence_SO=chromosome | SO=protein_coding		1	3	3	3	1	3	0	3	3	1	3	1	1	0	3	1	1	3	0	3	3	1	3	1	1	0	3	1	1	3	0	3	3	1	3	1	1
						Tb927.7.3050	Tb927.7.3050	11	11	11	>Tb927.7.3050 | organism=Trypanosoma_brucei_TREU927 | product=hypothetical protein, conserved | location=Tb927_07_v5.1:770088-773585(+) | length=1165 | sequence_SO=chromosome | SO=protein_coding		1	11	11	11	1	10	1	10	10	1	5	1	8	2	8	2	1	10	1	10	10	1	5	1	8	2	8	2	1	10	1	10	10	1	5	1	8
						Tb927.9.8720	Tb927.9.8720	3	3	3	>Tb927.9.8720 | organism=Trypanosoma_brucei_TREU927 | product=fructose-1,6-bisphosphatase (FBPase) | location=Tb927_09_v5.1:1405055-1406107(-) | length=350 | sequence_SO=chromosome | SO=protein_coding		1	3	3	3	3	3	2	3	3	1	2	2	1	2	3	2	3	3	2	3	3	1	2	2	1	2	3	2	3	3	2	3	3	1	2	2	1
						Tb927.8.6160;Tb927.8.6150	Tb927.8.6160;Tb927.8.6150	16;16	16;16	16;16	>Tb927.8.6160 | organism=Trypanosoma_brucei_TREU927 | product=40S ribosomal protein S8, putative | location=Tb927_08_v5.1:1796603-1797265(+) | length=220 | sequence_SO=chromosome | SO=protein_coding;>Tb927.8.6150 | organism=Trypanosoma_brucei_TREU927 | pro		2	16	16	16	11	15	12	14	15	8	10	7	13	8	15	11	11	15	12	14	15	8	10	7	13	8	15	11	11	15	12	14	15	8	10	7	13
						Tb927.3.5050	Tb927.3.5050	35	35	35	>Tb927.3.5050 | organism=Trypanosoma_brucei_TREU927 | product=60S ribosomal protein L4 | location=Tb927_03_v5.1:1417717-1418841(+) | length=374 | sequence_SO=chromosome | SO=protein_coding		1	35	35	35	23	34	27	33	31	20	22	14	25	18	31	28	23	34	27	33	31	20	22	14	25	18	31	28	23	34	27	33	31	20	22	14	25
						Tb927.9.15150;Tb927.9.15110	Tb927.9.15150;Tb927.9.15110	27;27	27;27	27;27	>Tb927.9.15150 | organism=Trypanosoma_brucei_TREU927 | product=unspecified product | location=Tb927_09_v5.1:2360401-2361327(+) | length=308 | sequence_SO=chromosome | SO=protein_coding;>Tb927.9.15110 | organism=Trypanosoma_brucei_TREU927 | product=unspecif		2	27	27	27	12	26	13	26	24	14	21	9	24	13	26	15	12	26	13	26	24	14	21	9	24	13	26	15	12	26	13	26	24	14	21	9	24
						Tb927.8.7490	Tb927.8.7490	14	14	3	>Tb927.8.7490 | organism=Trypanosoma_brucei_TREU927 | product=hypothetical protein, conserved | location=Tb927_08_v5.1:2157670-2162007(+) | length=1445 | sequence_SO=chromosome | SO=protein_coding		1	14	14	3	1	14	2	13	13	1	11	0	12	2	13	0	1	14	2	13	13	1	11	0	12	2	13	0	0	3	0	2	2	0	2	0	3
						Tb927.5.2790	Tb927.5.2790	4	4	4	>Tb927.5.2790 | organism=Trypanosoma_brucei_TREU927 | product=mitochondrial DNA polymerase beta-PAK (Pol beta-PAK) | location=Tb927_05_v5.1:939711-942152(-) | length=813 | sequence_SO=chromosome | SO=protein_coding		1	4	4	4	2	2	4	0	2	2	0	0	0	0	0	4	2	2	4	0	2	2	0	0	0	0	0	4	2	2	4	0	2	2	0	0	0
						Tb927.9.11490;Tb927.9.11470	Tb927.9.11490;Tb927.9.11470	10;10	10;10	10;10	>Tb927.9.11490 | organism=Trypanosoma_brucei_TREU927 | product=60S ribosomal protein L27a,60S ribosomal protein L28,60S ribosomal protein L29 (RPL27A) | location=Tb927_09_v5.1:1792681-1793118(+) | length=145 | sequence_SO=chromosome | SO=protein_coding;>Tb		2	10	10	10	8	10	7	10	9	6	9	4	8	6	10	7	8	10	7	10	9	6	9	4	8	6	10	7	8	10	7	10	9	6	9	4	8
						Tb927.9.2650	Tb927.9.2650	6	6	6	>Tb927.9.2650 | organism=Trypanosoma_brucei_TREU927 | product=hypothetical protein, conserved | location=Tb927_09_v5.1:588535-590355(-) | length=606 | sequence_SO=chromosome | SO=protein_coding		1	6	6	6	4	6	4	5	5	2	1	3	1	1	1	4	4	6	4	5	5	2	1	3	1	1	1	4	4	6	4	5	5	2	1	3	1
						Tb927.10.3280;Tb927.9.2020	Tb927.10.3280	7;3	7;3	7;3	>Tb927.10.3280 | organism=Trypanosoma_brucei_TREU927 | product=60S ribosomal proteins L38, putative | location=Tb927_10_v5.1:847444-847692(+) | length=82 | sequence_SO=chromosome | SO=protein_coding		2	7	7	7	1	7	2	6	6	1	6	2	5	1	7	2	1	7	2	6	6	1	6	2	5	1	7	2	1	7	2	6	6	1	6	2	5
						Tb927.4.1930;REV__Tb927.11.13360	Tb927.4.1930	20;1	20;1	20;1	>Tb927.4.1930 | organism=Trypanosoma_brucei_TREU927 | product=RNA-binding protein, putative (EIF3D) | location=Tb927_04_v5.1:490369-491187(-) | length=272 | sequence_SO=chromosome | SO=protein_coding		2	20	20	20	8	18	11	19	15	8	10	9	17	9	17	10	8	18	11	19	15	8	10	9	17	9	17	10	8	18	11	19	15	8	10	9	17
						Tb927.11.2530	Tb927.11.2530	11	11	11	>Tb927.11.2530 | organism=Trypanosoma_brucei_TREU927 | product=kinteoplast poly(A) polymerase complex 1 subunit,mitochondrial edited mRNA stability factor 1 subunit,mitochondrial RNA binding complex 1 subunit | location=Tb927_11_v5.1:745647-747890(-) | len		1	11	11	11	0	11	0	10	11	2	4	1	8	1	10	2	0	11	0	10	11	2	4	1	8	1	10	2	0	11	0	10	11	2	4	1	8
						Tb927.11.10910;Tb927.11.10790	Tb927.11.10910;Tb927.11.10790	15;15	15;15	15;15	>Tb927.11.10910 | organism=Trypanosoma_brucei_TREU927 | product=40S ribosomal protein SA, putative | location=Tb927_11_v5.1:2911268-2912002(+) | length=244 | sequence_SO=chromosome | SO=protein_coding;>Tb927.11.10790 | organism=Trypanosoma_brucei_TREU927 |		2	15	15	15	8	11	10	11	9	7	9	7	10	9	12	7	8	11	10	11	9	7	9	7	10	9	12	7	8	11	10	11	9	7	9	7	10
						Tb927.8.900	Tb927.8.900	10	10	10	>Tb927.8.900 | organism=Trypanosoma_brucei_TREU927 | product=splicing factor TSR1 (TSR1) | location=Tb927_08_v5.1:267851-269421(-) | length=328 | sequence_SO=chromosome | SO=protein_coding		1	10	10	10	6	10	7	10	9	7	7	6	9	5	10	7	6	10	7	10	9	7	7	6	9	5	10	7	6	10	7	10	9	7	7	6	9
						Tb927.10.15740	Tb927.10.15740	6	6	6	>Tb927.10.15740 | organism=Trypanosoma_brucei_TREU927 | product=hypothetical protein, conserved | location=Tb927_10_v5.1:3886795-3888348(+) | length=517 | sequence_SO=chromosome | SO=protein_coding		1	6	6	6	0	6	0	5	5	0	4	0	4	0	5	1	0	6	0	5	5	0	4	0	4	0	5	1	0	6	0	5	5	0	4	0	4
						Tb927.9.8820;Tb09.v4.0153	Tb927.9.8820	27;1	27;1	27;1	>Tb927.9.8820 | organism=Trypanosoma_brucei_TREU927 | product=hypothetical protein, conserved | location=Tb927_09_v5.1:1420934-1424095(-) | length=1053 | sequence_SO=chromosome | SO=protein_coding		2	27	27	27	15	21	14	22	17	17	11	8	12	5	19	18	15	21	14	22	17	17	11	8	12	5	19	18	15	21	14	22	17	17	11	8	12
						Tb927.10.520	Tb927.10.520	2	2	2	>Tb927.10.520 | organism=Trypanosoma_brucei_TREU927 | product=hypothetical protein, conserved | location=Tb927_10_v5.1:134180-135370(+) | length=396 | sequence_SO=chromosome | SO=protein_coding		1	2	2	2	2	2	2	2	2	2	1	1	1	1	2	2	2	2	2	2	2	2	1	1	1	1	2	2	2	2	2	2	2	2	1	1	1
						Tb927.10.12430	Tb927.10.12430	5	5	5	>Tb927.10.12430 | organism=Trypanosoma_brucei_TREU927 | product=hypothetical protein, conserved | location=Tb927_10_v5.1:3011084-3013033(-) | length=649 | sequence_SO=chromosome | SO=protein_coding		1	5	5	5	3	4	3	4	4	1	4	2	3	2	4	3	3	4	3	4	4	1	4	2	3	2	4	3	3	4	3	4	4	1	4	2	3
						Tb927.11.2640	Tb927.11.2640	2	2	2	>Tb927.11.2640 | organism=Trypanosoma_brucei_TREU927 | product=ras-like small GTPase, putative (TbNST) | location=Tb927_11_v5.1:774733-776193(-) | length=486 | sequence_SO=chromosome | SO=protein_coding		1	2	2	2	1	2	0	2	2	1	2	1	2	0	2	2	1	2	0	2	2	1	2	1	2	0	2	2	1	2	0	2	2	1	2	1	2
						Tb927.7.2570;Tb11.v5.0611	Tb927.7.2570;Tb11.v5.0611	15;15	15;15	15;15	>Tb927.7.2570 | organism=Trypanosoma_brucei_TREU927 | product=guide RNA associated protein, GAP2 | location=Tb927_07_v5.1:660255-661676(-) | length=473 | sequence_SO=chromosome | SO=protein_coding;>Tb11.v5.0611 | organism=Trypanosoma_brucei_TREU927 | produ		2	15	15	15	8	15	14	15	13	9	8	8	8	9	9	14	8	15	14	15	13	9	8	8	8	9	9	14	8	15	14	15	13	9	8	8	8
						Tb927.10.3380;Tb927.10.3370	Tb927.10.3380;Tb927.10.3370	3;3	3;3	3;3	>Tb927.10.3380 | organism=Trypanosoma_brucei_TREU927 | product=60S acidic ribosomal protein P2, putative | location=Tb927_10_v5.1:873629-873973(+) | length=114 | sequence_SO=chromosome | SO=protein_coding;>Tb927.10.3370 | organism=Trypanosoma_brucei_TREU92		2	3	3	3	1	2	1	2	2	1	2	1	3	1	2	1	1	2	1	2	2	1	2	1	3	1	2	1	1	2	1	2	2	1	2	1	3
						Tb927.7.3700	Tb927.7.3700	4	4	4	>Tb927.7.3700 | organism=Trypanosoma_brucei_TREU927 | product=hypothetical protein, conserved | location=Tb927_07_v5.1:964950-965867(-) | length=305 | sequence_SO=chromosome | SO=protein_coding		1	4	4	4	3	4	0	3	4	1	3	0	3	0	3	3	3	4	0	3	4	1	3	0	3	0	3	3	3	4	0	3	4	1	3	0	3
						Tb927.11.3120	Tb927.11.3120	7	7	7	>Tb927.11.3120 | organism=Trypanosoma_brucei_TREU927 | product=nucleolar GTP-binding protein 1 (NOG1) | location=Tb927_11_v5.1:888200-890167(-) | length=655 | sequence_SO=chromosome | SO=protein_coding		1	7	7	7	3	7	5	6	6	1	4	1	4	5	6	4	3	7	5	6	6	1	4	1	4	5	6	4	3	7	5	6	6	1	4	1	4
						Tb927.10.11390	Tb927.10.11390	24	24	24	>Tb927.10.11390 | organism=Trypanosoma_brucei_TREU927 | product=60S ribosomal protein L6, putative | location=Tb927_10_v5.1:2777404-2777982(+) | length=192 | sequence_SO=chromosome | SO=protein_coding		1	24	24	24	16	21	15	16	18	13	10	13	14	15	18	16	16	21	15	16	18	13	10	13	14	15	18	16	16	21	15	16	18	13	10	13	14
						Tb927.7.240;Tb927.7.230	Tb927.7.240;Tb927.7.230	5;5	5;5	5;5	>Tb927.7.240 | organism=Trypanosoma_brucei_TREU927 | product=40S ribosomal protein S33, putative | location=Tb927_07_v5.1:43919-44230(+) | length=103 | sequence_SO=chromosome | SO=protein_coding;>Tb927.7.230 | organism=Trypanosoma_brucei_TREU927 | product=		2	5	5	5	2	4	4	5	3	1	2	2	4	2	5	4	2	4	4	5	3	1	2	2	4	2	5	4	2	4	4	5	3	1	2	2	4
						Tb927.10.4890	Tb927.10.4890	5	5	5	>Tb927.10.4890 | organism=Trypanosoma_brucei_TREU927 | product=hypothetical protein, conserved | location=Tb927_10_v5.1:1218845-1219750(-) | length=301 | sequence_SO=chromosome | SO=protein_coding		1	5	5	5	0	5	1	3	4	1	2	0	3	1	3	0	0	5	1	3	4	1	2	0	3	1	3	0	0	5	1	3	4	1	2	0	3
						Tb927.10.5030;Tb927.7.3680	Tb927.10.5030;Tb927.7.3680	4;4	4;4	4;4	>Tb927.10.5030 | organism=Trypanosoma_brucei_TREU927 | product=ubiquitin/ribosomal protein S27a, putative | location=Tb927_10_v5.1:1246866-1247321(+) | length=151 | sequence_SO=chromosome | SO=protein_coding;>Tb927.7.3680 | organism=Trypanosoma_brucei_TREU		2	4	4	4	4	4	4	4	4	4	4	3	4	4	4	4	4	4	4	4	4	4	4	3	4	4	4	4	4	4	4	4	4	4	4	3	4
						Tb927.11.2250	Tb927.11.2250	8	8	8	>Tb927.11.2250 | organism=Trypanosoma_brucei_TREU927 | product=hypothetical protein, conserved | location=Tb927_11_v5.1:637932-638657(+) | length=241 | sequence_SO=chromosome | SO=protein_coding		1	8	8	8	2	7	4	7	7	2	4	3	3	1	7	3	2	7	4	7	7	2	4	3	3	1	7	3	2	7	4	7	7	2	4	3	3
						Tb927.6.630	Tb927.6.630	6	6	6	>Tb927.6.630 | organism=Trypanosoma_brucei_TREU927 | product=hypothetical protein, conserved | location=Tb927_06_v5.1:258895-261087(-) | length=730 | sequence_SO=chromosome | SO=protein_coding		1	6	6	6	4	3	6	4	4	2	0	4	1	5	2	4	4	3	6	4	4	2	0	4	1	5	2	4	4	3	6	4	4	2	0	4	1
						Tb927.9.9060	Tb927.9.9060	10	10	10	>Tb927.9.9060 | organism=Trypanosoma_brucei_TREU927 | product=Lsm12 protein, putative | location=Tb927_09_v5.1:1448573-1449151(-) | length=190 | sequence_SO=chromosome | SO=protein_coding		1	10	10	10	1	6	9	7	7	5	4	8	7	6	6	5	1	6	9	7	7	5	4	8	7	6	6	5	1	6	9	7	7	5	4	8	7
						Tb927.3.3590	Tb927.3.3590	4	4	4	>Tb927.3.3590 | organism=Trypanosoma_brucei_TREU927 | product=U3 small nucleolar ribonucleoprotein protein MPP10, putative | location=Tb927_03_v5.1:1010115-1012133(+) | length=672 | sequence_SO=chromosome | SO=protein_coding		1	4	4	4	1	3	3	0	3	0	2	1	1	1	3	2	1	3	3	0	3	0	2	1	1	1	3	2	1	3	3	0	3	0	2	1	1
						Tb927.9.15210	Tb927.9.15210	14	14	1	>Tb927.9.15210 | organism=Trypanosoma_brucei_TREU927 | product=ribosomal protein L36, putative | location=Tb927_09_v5.1:2362520-2362849(+) | length=109 | sequence_SO=chromosome | SO=protein_coding		1	14	14	1	4	13	5	13	13	4	8	4	8	5	13	5	4	13	5	13	13	4	8	4	8	5	13	5	0	1	0	1	1	0	1	0	1
						Tb927.1.3070	Tb927.1.3070	21	21	21	>Tb927.1.3070 | organism=Trypanosoma_brucei_TREU927 | product=hypothetical protein, conserved | location=Tb927_01_v5.1:675213-676454(+) | length=413 | sequence_SO=chromosome | SO=protein_coding		1	21	21	21	16	19	17	19	17	12	13	17	17	11	16	14	16	19	17	19	17	12	13	17	17	11	16	14	16	19	17	19	17	12	13	17	17
						Tb927.10.7340;Tb927.10.7330	Tb927.10.7340;Tb927.10.7330	12;12	12;12	12;12	>Tb927.10.7340 | organism=Trypanosoma_brucei_TREU927 | product=40S ribosomal protein S24E, putative | location=Tb927_10_v5.1:1851299-1851712(-) | length=137 | sequence_SO=chromosome | SO=protein_coding;>Tb927.10.7330 | organism=Trypanosoma_brucei_TREU927 |		2	12	12	12	5	11	6	10	10	3	7	6	11	6	9	7	5	11	6	10	10	3	7	6	11	6	9	7	5	11	6	10	10	3	7	6	11
						Tb927.11.1980;Tb927.11.12020;Tb927.9.14070;Tb927.11.20160;Tb927.4.4230	Tb927.11.1980	62;1;1;1;1	62;1;1;1;1	62;1;1;1;1	>Tb927.11.1980 | organism=Trypanosoma_brucei_TREU927 | product=zinc finger protein family member, putative (ZC3H41) | location=Tb927_11_v5.1:574332-575885(+) | length=517 | sequence_SO=chromosome | SO=protein_coding		5	62	62	62	48	56	46	54	55	40	39	51	48	35	43	40	48	56	46	54	55	40	39	51	48	35	43	40	48	56	46	54	55	40	39	51	48
						Tb927.4.2180	Tb927.4.2180	21	21	21	>Tb927.4.2180 | organism=Trypanosoma_brucei_TREU927 | product=60S ribosomal protein L35a, putative | location=Tb927_04_v5.1:560644-561093(+) | length=149 | sequence_SO=chromosome | SO=protein_coding		1	21	21	21	5	16	8	15	14	2	11	7	13	8	15	6	5	16	8	15	14	2	11	7	13	8	15	6	5	16	8	15	14	2	11	7	13
						Tb927.5.2080	Tb927.5.2080	30	30	30	>Tb927.5.2080 | organism=Trypanosoma_brucei_TREU927 | product=guanosine monophosphate reductase, putative | location=Tb927_05_v5.1:712607-714082(-) | length=491 | sequence_SO=chromosome | SO=protein_coding		1	30	30	30	16	27	17	24	27	17	18	17	16	14	21	20	16	27	17	24	27	17	18	17	16	14	21	20	16	27	17	24	27	17	18	17	16
						Tb927.10.9780;Tb927.10.10380	Tb927.10.9780	5;1	5;1	5;1	>Tb927.10.9780 | organism=Trypanosoma_brucei_TREU927 | product=ATP-dependent DEAD/H RNA helicase, putative,ATP- dependent RNA helicase, putative | location=Tb927_10_v5.1:2423105-2425741(+) | length=878 | sequence_SO=chromosome | SO=protein_coding		2	5	5	5	1	5	3	4	4	2	5	2	2	3	3	3	1	5	3	4	4	2	5	2	2	3	3	3	1	5	3	4	4	2	5	2	2
						Tb927.3.3670	Tb927.3.3670	11	11	11	>Tb927.3.3670 | organism=Trypanosoma_brucei_TREU927 | product=RNA-binding protein, putative (TRRM3) | location=Tb927_03_v5.1:1027144-1029015(+) | length=623 | sequence_SO=chromosome | SO=protein_coding		1	11	11	11	4	11	6	9	9	4	9	2	5	4	9	5	4	11	6	9	9	4	9	2	5	4	9	5	4	11	6	9	9	4	9	2	5
						Tb927.11.6620	Tb927.11.6620	4	4	4	>Tb927.11.6620 | organism=Trypanosoma_brucei_TREU927 | product=nucleic acid binding protein, putative | location=Tb927_11_v5.1:1868175-1870074(-) | length=422 | sequence_SO=chromosome | SO=protein_coding		1	4	4	4	0	4	1	3	2	0	2	0	1	0	3	1	0	4	1	3	2	0	2	0	1	0	3	1	0	4	1	3	2	0	2	0	1
						Tb927.5.1080	Tb927.5.1080	3	3	3	>Tb927.5.1080 | organism=Trypanosoma_brucei_TREU927 | product=RNA-binding protein, putative (RBP22) | location=Tb927_05_v5.1:408066-408779(+) | length=237 | sequence_SO=chromosome | SO=protein_coding		1	3	3	3	0	3	0	2	2	0	3	0	1	0	3	0	0	3	0	2	2	0	3	0	1	0	3	0	0	3	0	2	2	0	3	0	1
						Tb927.6.1900	Tb927.6.1900	8	8	8	>Tb927.6.1900 | organism=Trypanosoma_brucei_TREU927 | product=U3/U14 snoRNA-associated small subunit rRNA processing protein, putative | location=Tb927_06_v5.1:628406-629833(-) | length=475 | sequence_SO=chromosome | SO=protein_coding		1	8	8	8	2	7	2	8	6	0	5	0	6	2	8	4	2	7	2	8	6	0	5	0	6	2	8	4	2	7	2	8	6	0	5	0	6
						Tb927.8.4820;Tb11.v5.0659	Tb927.8.4820;Tb11.v5.0659	68;44	68;44	68;44	>Tb927.8.4820 | organism=Trypanosoma_brucei_TREU927 | product=eukaryotic translation initation factor 4 gamma, putative | location=Tb927_08_v5.1:1422184-1424052(-) | length=622 | sequence_SO=chromosome | SO=protein_coding;>Tb11.v5.0659 | organism=Trypanoso		2	68	68	68	54	39	38	39	65	19	25	51	52	9	29	34	54	39	38	39	65	19	25	51	52	9	29	34	54	39	38	39	65	19	25	51	52
						Tb927.9.2900	Tb927.9.2900	18	18	18	>Tb927.9.2900 | organism=Trypanosoma_brucei_TREU927 | product=hypothetical protein, conserved | location=Tb927_09_v5.1:654509-662404(-) | length=2631 | sequence_SO=chromosome | SO=protein_coding		1	18	18	18	8	12	11	11	9	7	5	8	4	12	10	9	8	12	11	11	9	7	5	8	4	12	10	9	8	12	11	11	9	7	5	8	4
						Tb927.3.2490	Tb927.3.2490	6	6	6	>Tb927.3.2490 | organism=Trypanosoma_brucei_TREU927 | product=hypothetical protein, conserved | location=Tb927_03_v5.1:626648-629539(+) | length=963 | sequence_SO=chromosome | SO=protein_coding		1	6	6	6	2	4	3	5	4	1	3	3	4	3	5	2	2	4	3	5	4	1	3	3	4	3	5	2	2	4	3	5	4	1	3	3	4
						Tb927.3.1680	Tb927.3.1680	16	16	16	>Tb927.3.1680 | organism=Trypanosoma_brucei_TREU927 | product=hypothetical protein, conserved | location=Tb927_03_v5.1:443368-444324(-) | length=318 | sequence_SO=chromosome | SO=protein_coding		1	16	16	16	6	16	10	15	14	3	10	9	12	5	15	8	6	16	10	15	14	3	10	9	12	5	15	8	6	16	10	15	14	3	10	9	12
						Tb927.10.5620;Tb11.v5.0531	Tb927.10.5620;Tb11.v5.0531	47;47	47;47	47;47	>Tb927.10.5620 | organism=Trypanosoma_brucei_TREU927 | product=fructose-bisphosphate aldolase, glycosomal (ALD) | location=Tb927_10_v5.1:1404259-1405377(+) | length=372 | sequence_SO=chromosome | SO=protein_coding;>Tb11.v5.0531 | organism=Trypanosoma_bruce		2	47	47	47	42	46	42	42	46	36	39	40	41	36	38	41	42	46	42	42	46	36	39	40	41	36	38	41	42	46	42	42	46	36	39	40	41
						Tb927.2.820	Tb927.2.820	15	14	2	>Tb927.2.820 | organism=Trypanosoma_brucei_TREU927 | product=retrotransposon hot spot protein (RHS, pseudogene), putative,retrotransposon hot spot protein 1 (RHS1), interrupted | location=Tb927_02_v5.1:140725-142308(-) | length=527 | sequence_SO=chromosome		1	15	14	2	8	10	10	11	11	5	11	8	9	5	11	10	8	9	9	10	10	5	10	8	9	4	10	10	1	2	1	2	2	1	2	1	2
						Tb927.10.14790	Tb927.10.14790	23	23	23	>Tb927.10.14790 | organism=Trypanosoma_brucei_TREU927 | product=aminopeptidase, putative,metallo-peptidase, Clan MG, Family M24 | location=Tb927_10_v5.1:3606028-3607176(-) | length=382 | sequence_SO=chromosome | SO=protein_coding		1	23	23	23	6	15	17	22	14	9	5	9	22	8	23	9	6	15	17	22	14	9	5	9	22	8	23	9	6	15	17	22	14	9	5	9	22
						Tb927.8.5200	Tb927.8.5200	9	9	9	>Tb927.8.5200 | organism=Trypanosoma_brucei_TREU927 | product=hypothetical protein, conserved | location=Tb927_08_v5.1:1549691-1555057(+) | length=1788 | sequence_SO=chromosome | SO=protein_coding		1	9	9	9	2	9	0	6	8	2	3	0	4	0	7	2	2	9	0	6	8	2	3	0	4	0	7	2	2	9	0	6	8	2	3	0	4
						Tb927.11.6740	Tb927.11.6740	5	5	5	>Tb927.11.6740 | organism=Trypanosoma_brucei_TREU927 | product=pumilio/PUF RNA binding protein 10, putative | location=Tb927_11_v5.1:1903587-1905638(-) | length=683 | sequence_SO=chromosome | SO=protein_coding		1	5	5	5	2	4	4	4	4	1	2	2	2	4	3	2	2	4	4	4	4	1	2	2	2	4	3	2	2	4	4	4	4	1	2	2	2
						Tb927.4.1860;Tb927.11.9630	Tb927.4.1860	15;1	15;1	15;1	>Tb927.4.1860 | organism=Trypanosoma_brucei_TREU927 | product=ribosomal protein S19, putative | location=Tb927_04_v5.1:464771-465274(-) | length=167 | sequence_SO=chromosome | SO=protein_coding		2	15	15	15	9	15	10	14	12	7	10	9	12	6	14	11	9	15	10	14	12	7	10	9	12	6	14	11	9	15	10	14	12	7	10	9	12
						Tb927.3.1590	Tb927.3.1590	31	31	31	>Tb927.3.1590 | organism=Trypanosoma_brucei_TREU927 | product=mitochondrial RNA binding complex 1 subunit (MRB1590) | location=Tb927_03_v5.1:414759-416765(-) | length=668 | sequence_SO=chromosome | SO=protein_coding		1	31	31	31	19	29	23	30	29	15	20	18	24	18	28	26	19	29	23	30	29	15	20	18	24	18	28	26	19	29	23	30	29	15	20	18	24
						Tb927.11.11370;Tb927.11.11360	Tb927.11.11370;Tb927.11.11360	32;32	32;32	32;32	>Tb927.11.11370 | organism=Trypanosoma_brucei_TREU927 | product=receptor for activated C kinase 1 (RACK1) | location=Tb927_11_v5.1:3037315-3038271(+) | length=318 | sequence_SO=chromosome | SO=protein_coding;>Tb927.11.11360 | organism=Trypanosoma_brucei_TR		2	32	32	32	27	28	29	30	26	22	20	24	30	28	28	31	27	28	29	30	26	22	20	24	30	28	28	31	27	28	29	30	26	22	20	24	30
						Tb927.7.2390	Tb927.7.2390	8	8	8	>Tb927.7.2390 | organism=Trypanosoma_brucei_TREU927 | product=hypothetical protein, conserved | location=Tb927_07_v5.1:613757-616612(-) | length=951 | sequence_SO=chromosome | SO=protein_coding		1	8	8	8	5	8	2	2	6	3	2	0	0	1	1	3	5	8	2	2	6	3	2	0	0	1	1	3	5	8	2	2	6	3	2	0	0
						Tb927.9.3990;Tb927.9.3920	Tb927.9.3990;Tb927.9.3920	22;20	22;20	22;20	>Tb927.9.3990 | organism=Trypanosoma_brucei_TREU927 | product=ribosomal protein S7, putative | location=Tb927_09_v5.1:771263-771871(+) | length=202 | sequence_SO=chromosome | SO=protein_coding;>Tb927.9.3920 | organism=Trypanosoma_brucei_TREU927 | product=r		2	22	22	22	13	17	13	19	15	9	12	9	16	10	18	12	13	17	13	19	15	9	12	9	16	10	18	12	13	17	13	19	15	9	12	9	16
						Tb927.11.10030	Tb927.11.10030	6	6	6	>Tb927.11.10030 | organism=Trypanosoma_brucei_TREU927 | product=60S ribosomal protein L29, putative | location=Tb927_11_v5.1:2698360-2698575(+) | length=71 | sequence_SO=chromosome | SO=protein_coding		1	6	6	6	0	6	1	6	4	0	3	0	3	0	6	1	0	6	1	6	4	0	3	0	3	0	6	1	0	6	1	6	4	0	3	0	3
						Tb927.11.8200	Tb927.11.8200	9	9	9	>Tb927.11.8200 | organism=Trypanosoma_brucei_TREU927 | product=ribosomal protein S26, putative | location=Tb927_11_v5.1:2305896-2306231(+) | length=111 | sequence_SO=chromosome | SO=protein_coding		1	9	9	9	4	8	5	9	8	6	8	5	8	3	9	8	4	8	5	9	8	6	8	5	8	3	9	8	4	8	5	9	8	6	8	5	8
						Tb927.10.13180	Tb927.10.13180	8	8	8	>Tb927.10.13180 | organism=Trypanosoma_brucei_TREU927 | product=hypothetical protein, conserved | location=Tb927_10_v5.1:3204434-3208144(-) | length=1236 | sequence_SO=chromosome | SO=protein_coding		1	8	8	8	1	7	3	5	4	0	3	0	1	2	5	3	1	7	3	5	4	0	3	0	1	2	5	3	1	7	3	5	4	0	3	0	1
						Tb927.9.11880	Tb927.9.11880	5	5	5	>Tb927.9.11880 | organism=Trypanosoma_brucei_TREU927 | product=hypothetical protein, conserved | location=Tb927_09_v5.1:1854806-1856128(+) | length=440 | sequence_SO=chromosome | SO=protein_coding		1	5	5	5	1	5	0	4	4	0	2	0	4	0	5	0	1	5	0	4	4	0	2	0	4	0	5	0	1	5	0	4	4	0	2	0	4
						Tb927.11.9710;Tb927.10.13500	Tb927.11.9710;Tb927.10.13500	22;22	22;22	22;22	>Tb927.11.9710 | organism=Trypanosoma_brucei_TREU927 | product=60S ribosomal protein L10a, putative (RPL10A) | location=Tb927_11_v5.1:2632935-2633579(-) | length=214 | sequence_SO=chromosome | SO=protein_coding;>Tb927.10.13500 | organism=Trypanosoma_brucei		2	22	22	22	14	20	18	20	18	17	15	16	15	14	20	17	14	20	18	20	18	17	15	16	15	14	20	17	14	20	18	20	18	17	15	16	15
						Tb927.2.4710	Tb927.2.4710	30	30	30	>Tb927.2.4710 | organism=Trypanosoma_brucei_TREU927 | product=RNA-binding protein, putative (TRRM1) | location=Tb927_02_v5.1:833328-834653(-) | length=441 | sequence_SO=chromosome | SO=protein_coding		1	30	30	30	11	25	18	26	21	8	13	17	19	14	23	13	11	25	18	26	21	8	13	17	19	14	23	13	11	25	18	26	21	8	13	17	19
						Tb927.9.7620;Tb927.9.7590	Tb927.9.7620;Tb927.9.7590	14;14	14;14	14;14	>Tb927.9.7620 | organism=Trypanosoma_brucei_TREU927 | product=60S ribosomal protein L11, putative | location=Tb927_09_v5.1:1248212-1248796(-) | length=194 | sequence_SO=chromosome | SO=protein_coding;>Tb927.9.7590 | organism=Trypanosoma_brucei_TREU927 | pr		2	14	14	14	4	11	8	8	10	5	7	5	7	4	12	7	4	11	8	8	10	5	7	5	7	4	12	7	4	11	8	8	10	5	7	5	7
						Tb927.11.7170	Tb927.11.7170	6	6	6	>Tb927.11.7170 | organism=Trypanosoma_brucei_TREU927 | product=seryl-tRNA synthetase | location=Tb927_11_v5.1:2005982-2007421(-) | length=479 | sequence_SO=chromosome | SO=protein_coding		1	6	6	6	3	3	1	6	2	1	2	0	5	2	5	2	3	3	1	6	2	1	2	0	5	2	5	2	3	3	1	6	2	1	2	0	5
						Tb927.11.14130;Tb927.10.3840	Tb927.11.14130;Tb927.10.3840	15;15	15;15	15;15	>Tb927.11.14130 | organism=Trypanosoma_brucei_TREU927 | product=ribosomal protein L18, putative | location=Tb927_11_v5.1:3745050-3745589(+) | length=179 | sequence_SO=chromosome | SO=protein_coding;>Tb927.10.3840 | organism=Trypanosoma_brucei_TREU927 | pro		2	15	15	15	9	14	13	13	13	8	11	11	12	9	12	10	9	14	13	13	13	8	11	11	12	9	12	10	9	14	13	13	13	8	11	11	12
						Tb927.8.4450	Tb927.8.4450	8	8	8	>Tb927.8.4450 | organism=Trypanosoma_brucei_TREU927 | product=RNA-binding protein, putative (RBP11) | location=Tb927_08_v5.1:1319206-1320492(-) | length=428 | sequence_SO=chromosome | SO=protein_coding		1	8	8	8	5	8	6	8	6	3	5	2	5	3	7	5	5	8	6	8	6	3	5	2	5	3	7	5	5	8	6	8	6	3	5	2	5
						Tb927.10.560	Tb927.10.560	15	15	3	>Tb927.10.560 | organism=Trypanosoma_brucei_TREU927 | product=40S ribosomal proteins S11, putative | location=Tb927_10_v5.1:147113-147637(+) | length=174 | sequence_SO=chromosome | SO=protein_coding		1	15	15	3	8	12	11	12	11	9	10	8	11	11	13	8	8	12	11	12	11	9	10	8	11	11	13	8	1	3	2	3	3	2	3	2	3
						Tb927.4.2070;REV__Tb927.11.6690	Tb927.4.2070	57;1	57;1	35;1	>Tb927.4.2070 | organism=Trypanosoma_brucei_TREU927 | product=antigenic protein, putative | location=Tb927_04_v5.1:518726-532093(-) | length=4455 | sequence_SO=chromosome | SO=protein_coding		2	57	57	35	12	42	7	45	24	8	21	7	35	30	56	8	12	42	7	45	24	8	21	7	35	30	56	8	4	22	1	25	8	2	7	1	15
						Tb927.10.1720	Tb927.10.1720	6	6	6	>Tb927.10.1720 | organism=Trypanosoma_brucei_TREU927 | product=ATP-dependent DEAD/H RNA helicase, putative | location=Tb927_10_v5.1:459574-461364(+) | length=596 | sequence_SO=chromosome | SO=protein_coding		1	6	6	6	4	6	4	5	5	3	5	4	4	3	5	4	4	6	4	5	5	3	5	4	4	3	5	4	4	6	4	5	5	3	5	4	4
						Tb927.9.4290	Tb927.9.4290	2	2	2	>Tb927.9.4290 | organism=Trypanosoma_brucei_TREU927 | product=hypothetical protein, conserved | location=Tb927_09_v5.1:806961-807713(+) | length=250 | sequence_SO=chromosome | SO=protein_coding		1	2	2	2	2	1	2	1	1	2	1	1	1	2	1	2	2	1	2	1	1	2	1	1	1	2	1	2	2	1	2	1	1	2	1	1	1
						Tb927.10.1560	Tb927.10.1560	9	9	9	>Tb927.10.1560 | organism=Trypanosoma_brucei_TREU927 | product=hypothetical protein, conserved | location=Tb927_10_v5.1:428456-430939(-) | length=827 | sequence_SO=chromosome | SO=protein_coding		1	9	9	9	6	6	9	4	3	7	4	7	2	9	3	7	6	6	9	4	3	7	4	7	2	9	3	7	6	6	9	4	3	7	4	7	2
						Tb927.11.14100	Tb927.11.14100	13	13	13	>Tb927.11.14100 | organism=Trypanosoma_brucei_TREU927 | product=DRBD4 (DRBD4) | location=Tb927_11_v5.1:3736962-3739072(+) | length=505 | sequence_SO=chromosome | SO=protein_coding		1	13	13	13	7	10	12	12	11	5	5	6	11	6	12	7	7	10	12	12	11	5	5	6	11	6	12	7	7	10	12	12	11	5	5	6	11
						Tb927.11.6510;Tb927.11.6500;Tb927.8.1670;Tb927.10.14410	Tb927.11.6510;Tb927.11.6500	7;5;1;1	7;5;1;1	7;5;1;1	>Tb927.11.6510 | organism=Trypanosoma_brucei_TREU927 | product=40S ribosomal protein S21, putative | location=Tb927_11_v5.1:1834506-1835090(-) | length=194 | sequence_SO=chromosome | SO=protein_coding;>Tb927.11.6500 | organism=Trypanosoma_brucei_TREU927 |		4	7	7	7	2	6	2	6	6	1	6	2	5	2	6	2	2	6	2	6	6	1	6	2	5	2	6	2	2	6	2	6	6	1	6	2	5
						Tb927.2.830;Tb11.v5.0655	Tb927.2.830;Tb11.v5.0655	14;14	9;9	6;6	>Tb927.2.830 | organism=Trypanosoma_brucei_TREU927 | product=retrotransposon hot spot protein (RHS, pseudogene), putative,retrotransposon hot spot protein 1 (RHS1), interrupted | location=Tb927_02_v5.1:143717-144772(-) | length=352 | sequence_SO=chromosome		2	14	9	6	10	12	12	10	10	6	10	11	10	4	12	12	7	7	9	5	6	3	6	7	6	2	7	9	4	4	6	3	3	1	3	5	3
						Tb927.4.1500	Tb927.4.1500	19	19	19	>Tb927.4.1500 | organism=Trypanosoma_brucei_TREU927 | product=RNA editing associated helicase 2 (REH2) | location=Tb927_04_v5.1:381085-387588(-) | length=2167 | sequence_SO=chromosome | SO=protein_coding		1	19	19	19	1	13	14	12	12	0	5	15	14	1	11	4	1	13	14	12	12	0	5	15	14	1	11	4	1	13	14	12	12	0	5	15	14
						Tb927.10.5370;Tb927.10.5360	Tb927.10.5370;Tb927.10.5360	14;14	14;14	14;14	>Tb927.10.5370 | organism=Trypanosoma_brucei_TREU927 | product=40S ribosomal protein S10, putative | location=Tb927_10_v5.1:1349780-1350298(+) | length=172 | sequence_SO=chromosome | SO=protein_coding;>Tb927.10.5360 | organism=Trypanosoma_brucei_TREU927 |		2	14	14	14	11	13	12	13	13	12	8	12	14	8	13	11	11	13	12	13	13	12	8	12	14	8	13	11	11	13	12	13	13	12	8	12	14
						Tb927.8.1570	Tb927.8.1570	3	3	3	>Tb927.8.1570 | organism=Trypanosoma_brucei_TREU927 | product=hypothetical protein, conserved | location=Tb927_08_v5.1:511166-511984(+) | length=272 | sequence_SO=chromosome | SO=protein_coding		1	3	3	3	2	3	2	2	1	1	2	0	1	2	2	2	2	3	2	2	1	1	2	0	1	2	2	2	2	3	2	2	1	1	2	0	1
						Tb927.2.270	Tb927.2.270	9	3	0	>Tb927.2.270 | organism=Trypanosoma_brucei_TREU927 | product=retrotransposon hot spot protein (RHS, pseudogene), putative,retrotransposon hot spot protein 3 (RHS3), frameshift | location=Tb927_02_v5.1:31017-32759(-) | length=581 | sequence_SO=chromosome |		1	9	3	0	6	9	6	8	7	3	8	5	8	4	8	6	2	3	2	3	3	1	2	1	3	1	3	2	0	0	0	0	0	0	0	0	0
						Tb927.1.220;Tb927.1.180;Tb09.v4.0013	Tb927.1.220;Tb927.1.180	12;12;1	5;5;0	0;0;0	>Tb927.1.220 | organism=Trypanosoma_brucei_TREU927 | product=retrotransposon hot spot protein 1 (RHS1), putative | location=Tb927_01_v5.1:85854-88355(-) | length=833 | sequence_SO=chromosome | SO=protein_coding;>Tb927.1.180 | organism=Trypanosoma_brucei_TR		3	12	5	0	9	9	8	9	10	8	8	5	7	9	7	8	5	2	3	2	3	4	1	2	2	4	1	4	0	0	0	0	0	0	0	0	0
						Tb927.8.7410;Tb927.4.5010	Tb927.8.7410;Tb927.4.5010	5;5	5;5	5;5	>Tb927.8.7410 | organism=Trypanosoma_brucei_TREU927 | product=calreticulin, putative | location=Tb927_08_v5.1:2134955-2136142(+) | length=395 | sequence_SO=chromosome | SO=protein_coding;>Tb927.4.5010 | organism=Trypanosoma_brucei_TREU927 | product=calreti		2	5	5	5	2	3	4	5	5	3	2	1	0	4	4	4	2	3	4	5	5	3	2	1	0	4	4	4	2	3	4	5	5	3	2	1	0
						Tb927.9.8420;Tb927.9.8070	Tb927.9.8420;Tb927.9.8070	25;25	25;25	25;25	>Tb927.9.8420 | organism=Trypanosoma_brucei_TREU927 | product=60S ribosomal protein L10, putative,QM-like protein | location=Tb927_09_v5.1:1373386-1374027(-) | length=213 | sequence_SO=chromosome | SO=protein_coding;>Tb927.9.8070 | organism=Trypanosoma_bru		2	25	25	25	17	21	18	20	20	19	18	15	19	15	22	20	17	21	18	20	20	19	18	15	19	15	22	20	17	21	18	20	20	19	18	15	19
						Tb927.7.2340;Tb927.7.2370	Tb927.7.2340;Tb927.7.2370	11;8	11;8	11;8	>Tb927.7.2340 | organism=Trypanosoma_brucei_TREU927 | product=40S ribosomal protein S15, putative | location=Tb927_07_v5.1:604000-604458(-) | length=152 | sequence_SO=chromosome | SO=protein_coding;>Tb927.7.2370 | organism=Trypanosoma_brucei_TREU927 | prod		2	11	11	11	6	8	8	10	9	6	9	8	8	7	10	6	6	8	8	10	9	6	9	8	8	7	10	6	6	8	8	10	9	6	9	8	8
						Tb927.10.14150;Tb11.v5.0606	Tb927.10.14150	18;3	18;3	18;3	>Tb927.10.14150 | organism=Trypanosoma_brucei_TREU927 | product=hypothetical protein, conserved | location=Tb927_10_v5.1:3436573-3438012(-) | length=479 | sequence_SO=chromosome | SO=protein_coding		2	18	18	18	2	15	9	16	12	0	5	4	12	9	15	3	2	15	9	16	12	0	5	4	12	9	15	3	2	15	9	16	12	0	5	4	12
						Tb927.6.2230	Tb927.6.2230	15	15	15	>Tb927.6.2230 | organism=Trypanosoma_brucei_TREU927 | product=RGG protein | location=Tb927_06_v5.1:704590-706921(+) | length=775 | sequence_SO=chromosome | SO=protein_coding		1	15	15	15	3	15	8	15	15	3	14	8	9	5	15	6	3	15	8	15	15	3	14	8	9	5	15	6	3	15	8	15	15	3	14	8	9
						Tb927.11.4190	Tb927.11.4190	7	7	7	>Tb927.11.4190 | organism=Trypanosoma_brucei_TREU927 | product=hypothetical protein, conserved | location=Tb927_11_v5.1:1225390-1227006(-) | length=538 | sequence_SO=chromosome | SO=protein_coding		1	7	7	7	1	6	2	6	6	1	2	1	4	4	7	2	1	6	2	6	6	1	2	1	4	4	7	2	1	6	2	6	6	1	2	1	4
						Tb927.8.1110;Tb927.10.5610	Tb927.8.1110;Tb927.10.5610	15;15	15;15	15;15	>Tb927.8.1110 | organism=Trypanosoma_brucei_TREU927 | product=40S ribosomal protein S9, putative | location=Tb927_08_v5.1:355351-355923(-) | length=190 | sequence_SO=chromosome | SO=protein_coding;>Tb927.10.5610 | organism=Trypanosoma_brucei_TREU927 | prod		2	15	15	15	10	15	12	13	14	10	10	9	13	12	13	12	10	15	12	13	14	10	10	9	13	12	13	12	10	15	12	13	14	10	10	9	13
						Tb927.10.1630	Tb927.10.1630	10	10	10	>Tb927.10.1630 | organism=Trypanosoma_brucei_TREU927 | product=unspecified product (RLI) | location=Tb927_10_v5.1:442367-444262(-) | length=631 | sequence_SO=chromosome | SO=protein_coding		1	10	10	10	3	7	5	9	5	4	3	4	9	3	10	4	3	7	5	9	5	4	3	4	9	3	10	4	3	7	5	9	5	4	3	4	9
						Tb927.1.1370;Tb11.v5.0391	Tb927.1.1370;Tb11.v5.0391	6;6	6;6	6;6	>Tb927.1.1370 | organism=Trypanosoma_brucei_TREU927 | product=rRNA biogenesis protein, putative | location=Tb927_01_v5.1:350095-352134(+) | length=679 | sequence_SO=chromosome | SO=protein_coding;>Tb11.v5.0391 | organism=Trypanosoma_brucei_TREU927 | produc		2	6	6	6	3	3	5	2	2	1	3	4	0	5	2	2	3	3	5	2	2	1	3	4	0	5	2	2	3	3	5	2	2	1	3	4	0
						Tb927.7.270	Tb927.7.270	4	4	4	>Tb927.7.270 | organism=Trypanosoma_brucei_TREU927 | product=ribosome biogenesis protein, putative | location=Tb927_07_v5.1:47961-49073(+) | length=370 | sequence_SO=chromosome | SO=protein_coding		1	4	4	4	1	4	2	4	4	1	3	2	4	1	4	2	1	4	2	4	4	1	3	2	4	1	4	2	1	4	2	4	4	1	3	2	4
						Tb927.2.2950	Tb927.2.2950	9	9	9	>Tb927.2.2950 | organism=Trypanosoma_brucei_TREU927 | product=hypothetical protein, conserved | location=Tb927_02_v5.1:560909-563776(+) | length=955 | sequence_SO=chromosome | SO=protein_coding		1	9	9	9	6	7	6	5	6	2	4	4	3	5	5	5	6	7	6	5	6	2	4	4	3	5	5	5	6	7	6	5	6	2	4	4	3
						Tb927.10.6070	Tb927.10.6070	11	10	10	>Tb927.10.6070 | organism=Trypanosoma_brucei_TREU927 | product=universal minicircle sequence binding protein (UMSBP), putative,predicted zinc finger protein | location=Tb927_10_v5.1:1532238-1532660(-) | length=140 | sequence_SO=chromosome | SO=protein_codi		1	11	10	10	5	8	6	11	8	3	7	6	9	4	11	5	4	7	5	10	7	2	6	5	8	3	10	4	4	7	5	10	7	2	6	5	8
						Tb927.3.3300	Tb927.3.3300	14	14	14	>Tb927.3.3300 | organism=Trypanosoma_brucei_TREU927 | product=hypothetical protein, conserved | location=Tb927_03_v5.1:847432-849876(-) | length=814 | sequence_SO=chromosome | SO=protein_coding		1	14	14	14	5	12	6	9	10	5	8	5	3	5	10	5	5	12	6	9	10	5	8	5	3	5	10	5	5	12	6	9	10	5	8	5	3
						Tb927.3.2470	Tb927.3.2470	3	3	3	>Tb927.3.2470 | organism=Trypanosoma_brucei_TREU927 | product=pumilio RNA binding protein, putative (PUF8) | location=Tb927_03_v5.1:619537-621351(+) | length=604 | sequence_SO=chromosome | SO=protein_coding		1	3	3	3	1	2	0	2	1	1	2	0	2	1	2	1	1	2	0	2	1	1	2	0	2	1	2	1	1	2	0	2	1	1	2	0	2
						Tb927.7.7460	Tb927.7.7460	15	15	15	>Tb927.7.7460 | organism=Trypanosoma_brucei_TREU927 | product=hypothetical protein, conserved | location=Tb927_07_v5.1:2141726-2142349(-) | length=192 | sequence_SO=chromosome | SO=protein_coding		1	15	15	15	12	11	13	10	13	10	7	14	9	8	8	11	12	11	13	10	13	10	7	14	9	8	8	11	12	11	13	10	13	10	7	14	9
						Tb927.9.4080	Tb927.9.4080	11	11	11	>Tb927.9.4080 | organism=Trypanosoma_brucei_TREU927 | product=hypothetical protein, conserved | location=Tb927_09_v5.1:781021-784965(+) | length=1314 | sequence_SO=chromosome | SO=protein_coding		1	11	11	11	3	9	5	9	9	5	7	2	7	3	8	5	3	9	5	9	9	5	7	2	7	3	8	5	3	9	5	9	9	5	7	2	7
						Tb927.7.2670	Tb927.7.2670	21	21	18	>Tb927.7.2670 | organism=Trypanosoma_brucei_TREU927 | product=zinc finger protein family member, putative (ZC3H21) | location=Tb927_07_v5.1:689769-691154(-) | length=461 | sequence_SO=chromosome | SO=protein_coding		1	21	21	18	15	18	17	18	12	12	7	12	10	6	16	17	15	18	17	18	12	12	7	12	10	6	16	17	13	15	15	15	10	10	6	10	8
						Tb927.10.14550;REV__Tb927.6.1430	Tb927.10.14550	34;1	33;1	33;1	>Tb927.10.14550 | organism=Trypanosoma_brucei_TREU927 | product=ATP-dependent DEAD/H RNA helicase, putative | location=Tb927_10_v5.1:3565941-3567923(-) | length=660 | sequence_SO=chromosome | SO=protein_coding		2	34	33	33	24	32	31	32	30	21	25	29	28	28	33	24	23	31	30	31	29	21	24	28	28	27	32	24	23	31	30	31	29	21	24	28	28
						Tb927.5.900;Tb11.v5.0559;Tb927.5.910;Tb927.5.890;Tb11.v5.0558	Tb927.5.900;Tb11.v5.0559;Tb927.5.910;Tb927.5.890	6;5;5;3;1	6;5;5;3;1	6;5;5;3;1	>Tb927.5.900 | organism=Trypanosoma_brucei_TREU927 | product=oligosaccharyl transferase subunit, putative | location=Tb927_05_v5.1:357479-359944(+) | length=821 | sequence_SO=chromosome | SO=protein_coding;>Tb11.v5.0559 | organism=Trypanosoma_brucei_TREU92		5	6	6	6	3	4	4	3	3	4	4	1	2	4	3	4	3	4	4	3	3	4	4	1	2	4	3	4	3	4	4	3	3	4	4	1	2
						Tb927.7.6090	Tb927.7.6090	56	56	56	>Tb927.7.6090 | organism=Trypanosoma_brucei_TREU927 | product=hypothetical protein, conserved | location=Tb927_07_v5.1:1659147-1662227(-) | length=762 | sequence_SO=chromosome | SO=protein_coding		1	56	56	56	28	47	38	50	46	29	29	27	41	22	45	36	28	47	38	50	46	29	29	27	41	22	45	36	28	47	38	50	46	29	29	27	41
						Tb927.10.3940;Tb11.v5.0501;Tb927.10.3930	Tb927.10.3940;Tb11.v5.0501;Tb927.10.3930	32;32;31	32;32;31	32;32;31	>Tb927.10.3940 | organism=Trypanosoma_brucei_TREU927 | product=40S ribosomal protein S3A, putative | location=Tb927_10_v5.1:1044082-1044852(-) | length=256 | sequence_SO=chromosome | SO=protein_coding;>Tb11.v5.0501 | organism=Trypanosoma_brucei_TREU927 | p		3	32	32	32	25	27	22	24	21	25	19	17	23	17	26	25	25	27	22	24	21	25	19	17	23	17	26	25	25	27	22	24	21	25	19	17	23
						Tb927.10.14710;Tb927.10.14600	Tb927.10.14710;Tb927.10.14600	22;22	22;22	22;22	>Tb927.10.14710 | organism=Trypanosoma_brucei_TREU927 | product=40S ribosomal protein S2, putative (RPS2) | location=Tb927_10_v5.1:3591980-3592780(-) | length=266 | sequence_SO=chromosome | SO=protein_coding;>Tb927.10.14600 | organism=Trypanosoma_brucei_TR		2	22	22	22	15	21	16	18	21	16	18	13	19	14	20	16	15	21	16	18	21	16	18	13	19	14	20	16	15	21	16	18	21	16	18	13	19
						Tb927.1.120	Tb927.1.120	51	51	12	>Tb927.1.120 | organism=Trypanosoma_brucei_TREU927 | product=retrotransposon hot spot protein 4 (RHS4), putative | location=Tb927_01_v5.1:60266-62836(-) | length=856 | sequence_SO=chromosome | SO=protein_coding		1	51	51	12	43	47	42	46	43	38	37	43	45	32	43	43	43	47	42	46	43	38	37	43	45	32	43	43	11	10	11	9	9	10	8	10	9
						Tb927.11.1710	Tb927.11.1710	10	10	10	>Tb927.11.1710 | organism=Trypanosoma_brucei_TREU927 | product=mitochondrial RNA binding protein 1,gBP21, MRP1 (GBP21) | location=Tb927_11_v5.1:520673-521445(-) | length=206 | sequence_SO=chromosome | SO=protein_coding		1	10	10	10	2	8	7	8	8	2	5	6	6	4	6	4	2	8	7	8	8	2	5	6	6	4	6	4	2	8	7	8	8	2	5	6	6
						Tb927.4.1100;Tb927.11.680;Tb11.0880	Tb927.4.1100;Tb927.11.680;Tb11.0880	18;18;18	18;18;18	18;18;18	>Tb927.4.1100 | organism=Trypanosoma_brucei_TREU927 | product=ribosomal protein L21E (60S), putative | location=Tb927_04_v5.1:292933-293412(-) | length=159 | sequence_SO=chromosome | SO=protein_coding;>Tb927.11.680 | organism=Trypanosoma_brucei_TREU927 | p		3	18	18	18	8	14	9	16	14	9	13	9	18	7	16	8	8	14	9	16	14	9	13	9	18	7	16	8	8	14	9	16	14	9	13	9	18
						Tb927.10.14950	Tb927.10.14950	21	21	21	>Tb927.10.14950 | organism=Trypanosoma_brucei_TREU927 | product=RNA binding protein, putative,zinc finger protein family member, putative (ZC3H40) | location=Tb927_10_v5.1:3654477-3655775(+) | length=432 | sequence_SO=chromosome | SO=protein_coding		1	21	21	21	8	17	16	18	14	7	13	10	15	8	17	11	8	17	16	18	14	7	13	10	15	8	17	11	8	17	16	18	14	7	13	10	15
						Tb927.7.2190	Tb927.7.2190	5	5	5	>Tb927.7.2190 | organism=Trypanosoma_brucei_TREU927 | product=hypothetical protein, conserved | location=Tb927_07_v5.1:566476-567276(-) | length=266 | sequence_SO=chromosome | SO=protein_coding		1	5	5	5	5	4	3	2	3	4	2	2	2	3	1	5	5	4	3	2	3	4	2	2	2	3	1	5	5	4	3	2	3	4	2	2	2
						Tb927.1.3180	Tb927.1.3180	14	2	2	>Tb927.1.3180 | organism=Trypanosoma_brucei_TREU927 | product=40S ribosomal protein S11, putative | location=Tb927_01_v5.1:688963-689487(+) | length=174 | sequence_SO=chromosome | SO=protein_coding		1	14	2	2	9	11	11	11	10	9	9	8	10	11	12	8	2	2	2	2	2	2	2	2	2	2	2	2	2	2	2	2	2	2	2	2	2
						Tb927.10.240	Tb927.10.240	16	16	16	>Tb927.10.240 | organism=Trypanosoma_brucei_TREU927 | product=peroxin 14, putative (PEX14) | location=Tb927_10_v5.1:78627-79727(+) | length=366 | sequence_SO=chromosome | SO=protein_coding		1	16	16	16	6	12	5	5	16	5	6	4	4	6	4	7	6	12	5	5	16	5	6	4	4	6	4	7	6	12	5	5	16	5	6	4	4
						Tb927.11.14560	Tb927.11.14560	8	8	8	>Tb927.11.14560 | organism=Trypanosoma_brucei_TREU927 | product=cleavage and polyadenylation specificity factor-like protein, putative | location=Tb927_11_v5.1:3863461-3867819(+) | length=1452 | sequence_SO=chromosome | SO=protein_coding		1	8	8	8	0	6	3	7	4	2	0	0	2	1	6	2	0	6	3	7	4	2	0	0	2	1	6	2	0	6	3	7	4	2	0	0	2
						Tb927.10.14770	Tb927.10.14770	6	6	6	>Tb927.10.14770 | organism=Trypanosoma_brucei_TREU927 | product=protein kinase, putative | location=Tb927_10_v5.1:3600652-3602574(-) | length=640 | sequence_SO=chromosome | SO=protein_coding		1	6	6	6	3	5	5	5	5	4	3	4	3	2	4	5	3	5	5	5	5	4	3	4	3	2	4	5	3	5	5	5	5	4	3	4	3
						Tb927.10.9910	Tb927.10.9910	4	4	4	>Tb927.10.9910 | organism=Trypanosoma_brucei_TREU927 | product=hypothetical protein, conserved | location=Tb927_10_v5.1:2448024-2449373(+) | length=449 | sequence_SO=chromosome | SO=protein_coding		1	4	4	4	2	4	2	4	2	2	2	0	2	1	4	2	2	4	2	4	2	2	2	0	2	1	4	2	2	4	2	4	2	2	2	0	2
						Tb927.4.2040	Tb927.4.2040	18	18	8	>Tb927.4.2040 | organism=Trypanosoma_brucei_TREU927 | product=ALBA-Domain Protein (ALBA3) | location=Tb927_04_v5.1:512242-512814(-) | length=190 | sequence_SO=chromosome | SO=protein_coding		1	18	18	8	12	13	13	13	14	11	9	13	14	10	10	11	12	13	13	13	14	11	9	13	14	10	10	11	6	6	6	6	6	4	4	6	5
						Tb927.9.5690	Tb927.9.5690	5	5	5	>Tb927.9.5690 | organism=Trypanosoma_brucei_TREU927 | product=60S acidic ribosomal protein, putative | location=Tb927_09_v5.1:976021-976362(+) | length=113 | sequence_SO=chromosome | SO=protein_coding		1	5	5	5	3	5	4	5	4	3	4	4	5	3	5	3	3	5	4	5	4	3	4	4	5	3	5	3	3	5	4	5	4	3	4	4	5
						Tb927.11.13280	Tb927.11.13280	10	10	10	>Tb927.11.13280 | organism=Trypanosoma_brucei_TREU927 | product=mitochondrial RNA binding protein 2 (GBP25) | location=Tb927_11_v5.1:3562194-3562868(-) | length=224 | sequence_SO=chromosome | SO=protein_coding		1	10	10	10	5	9	8	7	9	1	7	8	5	6	7	5	5	9	8	7	9	1	7	8	5	6	7	5	5	9	8	7	9	1	7	8	5
						Tb927.9.6870	Tb927.9.6870	4	4	4	>Tb927.9.6870 | organism=Trypanosoma_brucei_TREU927 | product=RNA-binding protein, putative (RBSR1) | location=Tb927_09_v5.1:1125929-1126375(+) | length=148 | sequence_SO=chromosome | SO=protein_coding		1	4	4	4	2	3	4	3	3	2	3	3	1	1	3	3	2	3	4	3	3	2	3	3	1	1	3	3	2	3	4	3	3	2	3	3	1
						Tb927.11.9080	Tb927.11.9080	5	5	5	>Tb927.11.9080 | organism=Trypanosoma_brucei_TREU927 | product=hypothetical protein, conserved | location=Tb927_11_v5.1:2485638-2489288(+) | length=1216 | sequence_SO=chromosome | SO=protein_coding		1	5	5	5	1	3	2	4	4	1	2	0	3	1	3	2	1	3	2	4	4	1	2	0	3	1	3	2	1	3	2	4	4	1	2	0	3
						Tb927.8.2000	Tb927.8.2000	9	9	9	>Tb927.8.2000 | organism=Trypanosoma_brucei_TREU927 | product=cyclophilin, putative (NCP1) | location=Tb927_08_v5.1:635332-636120(+) | length=262 | sequence_SO=chromosome | SO=protein_coding		1	9	9	9	6	5	8	9	6	4	2	6	7	6	9	7	6	5	8	9	6	4	2	6	7	6	9	7	6	5	8	9	6	4	2	6	7
						Tb927.9.7190	Tb927.9.7190	3	3	3	>Tb927.9.7190 | organism=Trypanosoma_brucei_TREU927 | product=oxidoreductase, putative | location=Tb927_09_v5.1:1168992-1170329(+) | length=445 | sequence_SO=chromosome | SO=protein_coding		1	3	3	3	1	3	0	3	3	2	1	0	0	1	3	2	1	3	0	3	3	2	1	0	0	1	3	2	1	3	0	3	3	2	1	0	0
						Tb927.10.4080	Tb927.10.4080	2	2	2	>Tb927.10.4080 | organism=Trypanosoma_brucei_TREU927 | product=hypothetical protein, conserved | location=Tb927_10_v5.1:1074581-1078132(-) | length=1183 | sequence_SO=chromosome | SO=protein_coding		1	2	2	2	2	2	1	1	1	2	1	1	1	1	2	2	2	2	1	1	1	2	1	1	1	1	2	2	2	2	1	1	1	2	1	1	1
						Tb927.8.1270	Tb927.8.1270	11	11	11	>Tb927.8.1270 | organism=Trypanosoma_brucei_TREU927 | product=hypothetical protein, conserved | location=Tb927_08_v5.1:400702-402162(-) | length=486 | sequence_SO=chromosome | SO=protein_coding		1	11	11	11	4	9	5	7	11	3	6	1	5	6	8	6	4	9	5	7	11	3	6	1	5	6	8	6	4	9	5	7	11	3	6	1	5
						Tb927.11.2510	Tb927.11.2510	13	13	13	>Tb927.11.2510 | organism=Trypanosoma_brucei_TREU927 | product=hypothetical protein, conserved | location=Tb927_11_v5.1:738172-742050(-) | length=1292 | sequence_SO=chromosome | SO=protein_coding		1	13	13	13	2	10	4	11	11	1	3	0	9	1	11	6	2	10	4	11	11	1	3	0	9	1	11	6	2	10	4	11	11	1	3	0	9
						Tb927.11.2060;Tb927.11.2050	Tb927.11.2060;Tb927.11.2050	27;27	27;27	27;27	>Tb927.11.2060 | organism=Trypanosoma_brucei_TREU927 | product=60S acidic ribosomal subunit protein, putative | location=Tb927_11_v5.1:592664-593644(+) | length=324 | sequence_SO=chromosome | SO=protein_coding;>Tb927.11.2050 | organism=Trypanosoma_brucei_T		2	27	27	27	14	23	16	23	23	15	19	14	16	15	23	18	14	23	16	23	23	15	19	14	16	15	23	18	14	23	16	23	23	15	19	14	16
						Tb927.11.11590	Tb927.11.11590	13	13	13	>Tb927.11.11590 | organism=Trypanosoma_brucei_TREU927 | product=eukaryotic translation initiation factor, putative | location=Tb927_11_v5.1:3108243-3109775(+) | length=413 | sequence_SO=chromosome | SO=protein_coding		1	13	13	13	8	12	10	12	11	7	7	7	12	5	11	9	8	12	10	12	11	7	7	7	12	5	11	9	8	12	10	12	11	7	7	7	12
						Tb927.8.750	Tb927.8.750	7	7	7	>Tb927.8.750 | organism=Trypanosoma_brucei_TREU927 | product=nucleolar RNA-binding protein, putative | location=Tb927_08_v5.1:206638-207738(-) | length=366 | sequence_SO=chromosome | SO=protein_coding		1	7	7	7	3	5	5	7	4	3	4	5	4	4	6	6	3	5	5	7	4	3	4	5	4	4	6	6	3	5	5	7	4	3	4	5	4
						Tb927.11.7140	Tb927.11.7140	9	9	9	>Tb927.11.7140 | organism=Trypanosoma_brucei_TREU927 | product=cell cycle sequence binding phosphoprotein (RBP45), putative | location=Tb927_11_v5.1:2000802-2001743(-) | length=313 | sequence_SO=chromosome | SO=protein_coding		1	9	9	9	4	5	4	7	6	3	4	1	6	2	6	4	4	5	4	7	6	3	4	1	6	2	6	4	4	5	4	7	6	3	4	1	6
						Tb927.3.760	Tb927.3.760	2	2	2	>Tb927.3.760 | organism=Trypanosoma_brucei_TREU927 | product=hypothetical protein, conserved | location=Tb927_03_v5.1:183838-185490(-) | length=550 | sequence_SO=chromosome | SO=protein_coding		1	2	2	2	0	2	0	2	2	0	2	0	1	0	1	0	0	2	0	2	2	0	2	0	1	0	1	0	0	2	0	2	2	0	2	0	1
						Tb927.7.2360	Tb927.7.2360	8	8	8	>Tb927.7.2360 | organism=Trypanosoma_brucei_TREU927 | product=N-acetyltransferase, putative | location=Tb927_07_v5.1:609679-610605(-) | length=308 | sequence_SO=chromosome | SO=protein_coding		1	8	8	8	1	3	3	7	3	0	3	1	6	2	8	2	1	3	3	7	3	0	3	1	6	2	8	2	1	3	3	7	3	0	3	1	6
						Tb927.11.11730	Tb927.11.11730	3	3	3	>Tb927.11.11730 | organism=Trypanosoma_brucei_TREU927 | product=MRP protein, putative | location=Tb927_11_v5.1:3145895-3146749(+) | length=284 | sequence_SO=chromosome | SO=protein_coding		1	3	3	3	1	3	0	2	3	2	3	0	2	0	3	2	1	3	0	2	3	2	3	0	2	0	3	2	1	3	0	2	3	2	3	0	2
						Tb927.11.6980	Tb927.11.6980	5	5	5	>Tb927.11.6980 | organism=Trypanosoma_brucei_TREU927 | product=hypothetical protein, conserved | location=Tb927_11_v5.1:1963957-1965780(-) | length=607 | sequence_SO=chromosome | SO=protein_coding		1	5	5	5	1	5	3	5	3	0	3	0	5	1	4	1	1	5	3	5	3	0	3	0	5	1	4	1	1	5	3	5	3	0	3	0	5
						Tb927.10.13800	Tb927.10.13800	21	21	21	>Tb927.10.13800 | organism=Trypanosoma_brucei_TREU927 | product=hypothetical protein, conserved | location=Tb927_10_v5.1:3370491-3371462(-) | length=323 | sequence_SO=chromosome | SO=protein_coding		1	21	21	21	17	18	16	18	19	12	17	17	15	13	18	17	17	18	16	18	19	12	17	17	15	13	18	17	17	18	16	18	19	12	17	17	15
						Tb927.10.12030	Tb927.10.12030	10	10	10	>Tb927.10.12030 | organism=Trypanosoma_brucei_TREU927 | product=hypothetical protein, conserved | location=Tb927_10_v5.1:2923512-2924264(+) | length=250 | sequence_SO=chromosome | SO=protein_coding		1	10	10	10	5	6	2	2	8	3	4	3	3	2	0	4	5	6	2	2	8	3	4	3	3	2	0	4	5	6	2	2	8	3	4	3	3
						Tb927.6.3690	Tb927.6.3690	3	3	3	>Tb927.6.3690 | organism=Trypanosoma_brucei_TREU927 | product=pre-mRNA cleavage complex II Clp1-like, conserved | location=Tb927_06_v5.1:1101983-1103254(-) | length=423 | sequence_SO=chromosome | SO=protein_coding		1	3	3	3	2	3	1	1	3	1	2	0	2	0	2	1	2	3	1	1	3	1	2	0	2	0	2	1	2	3	1	1	3	1	2	0	2
						Tb927.10.5480;Tb927.10.5460	Tb927.10.5480;Tb927.10.5460	9;9	9;9	9;9	>Tb927.10.5480 | organism=Trypanosoma_brucei_TREU927 | product=60S ribosomal protein L24, putative | location=Tb927_10_v5.1:1377506-1377883(+) | length=125 | sequence_SO=chromosome | SO=protein_coding;>Tb927.10.5460 | organism=Trypanosoma_brucei_TREU927 |		2	9	9	9	5	7	4	7	5	5	6	3	6	6	7	6	5	7	4	7	5	5	6	3	6	6	7	6	5	7	4	7	5	5	6	3	6
						Tb927.11.14120	Tb927.11.14120	8	8	8	>Tb927.11.14120 | organism=Trypanosoma_brucei_TREU927 | product=phenylalanyl-tRNA synthetase alpha chain, putative | location=Tb927_11_v5.1:3742709-3744199(+) | length=496 | sequence_SO=chromosome | SO=protein_coding		1	8	8	8	3	8	2	2	6	2	6	1	1	2	1	3	3	8	2	2	6	2	6	1	1	2	1	3	3	8	2	2	6	2	6	1	1
						Tb927.11.13180	Tb927.11.13180	8	8	8	>Tb927.11.13180 | organism=Trypanosoma_brucei_TREU927 | product=hypothetical protein conserved | location=Tb927_11_v5.1:3534820-3536717(-) | length=560 | sequence_SO=chromosome | SO=protein_coding		1	8	8	8	6	4	6	4	3	5	3	5	0	5	3	6	6	4	6	4	3	5	3	5	0	5	3	6	6	4	6	4	3	5	3	5	0
						Tb927.2.280;Tb927.2.400;Tb927.4.210;Tb927.5.280;Tb10.v4.0220	Tb927.2.280;Tb927.2.400	27;24;10;1;1	27;24;10;1;1	3;0;2;0;0	>Tb927.2.280 | organism=Trypanosoma_brucei_TREU927 | product=retrotransposon hot spot protein 2 (RHS2), putative | location=Tb927_02_v5.1:35798-38167(-) | length=789 | sequence_SO=chromosome | SO=protein_coding;>Tb927.2.400 | organism=Trypanosoma_brucei_TR		5	27	27	3	11	22	14	21	18	7	16	13	16	8	22	13	11	22	14	21	18	7	16	13	16	8	22	13	1	3	1	2	2	1	3	1	3
						Tb927.4.5020;Tb927.8.7400;Tb11.v5.0504	Tb927.4.5020;Tb927.8.7400	20;19;9	20;19;9	20;19;9	>Tb927.4.5020 | organism=Trypanosoma_brucei_TREU927 | product=RNA polymerase IIA largest subunit (RPB1) | location=Tb927_04_v5.1:1373758-1379055(-) | length=1765 | sequence_SO=chromosome | SO=protein_coding;>Tb927.8.7400 | organism=Trypanosoma_brucei_TREU9		3	20	20	20	3	19	0	16	19	3	18	0	8	0	19	2	3	19	0	16	19	3	18	0	8	0	19	2	3	19	0	16	19	3	18	0	8
						Tb927.4.3850	Tb927.4.3850	4	4	4	>Tb927.4.3850 | organism=Trypanosoma_brucei_TREU927 | product=hypothetical protein, conserved | location=Tb927_04_v5.1:1004401-1005762(-) | length=453 | sequence_SO=chromosome | SO=protein_coding		1	4	4	4	0	3	1	3	4	0	2	2	1	0	3	3	0	3	1	3	4	0	2	2	1	0	3	3	0	3	1	3	4	0	2	2	1
						Tb927.11.3600;Tb927.11.3590;Tb11.v5.1059	Tb927.11.3600;Tb927.11.3590;Tb11.v5.1059	38;38;38	38;38;38	37;37;37	>Tb927.11.3600 | organism=Trypanosoma_brucei_TREU927 | product=40S ribosomal protein S4, putative | location=Tb927_11_v5.1:1063340-1064215(+) | length=273 | sequence_SO=chromosome | SO=protein_coding;>Tb927.11.3590 | organism=Trypanosoma_brucei_TREU927 | p		3	38	38	37	33	33	32	33	33	35	27	23	33	25	33	37	33	33	32	33	33	35	27	23	33	25	33	37	32	32	31	32	32	34	26	22	33
						Tb927.1.1620;Tb11.v5.0529	Tb927.1.1620;Tb11.v5.0529	5;3	5;3	5;3	>Tb927.1.1620 | organism=Trypanosoma_brucei_TREU927 | product=ATP-dependent DEAD/H RNA helicase, putative | location=Tb927_01_v5.1:412960-415179(+) | length=739 | sequence_SO=chromosome | SO=protein_coding;>Tb11.v5.0529 | organism=Trypanosoma_brucei_TREU92		2	5	5	5	4	4	5	3	4	5	3	0	0	5	2	5	4	4	5	3	4	5	3	0	0	5	2	5	4	4	5	3	4	5	3	0	0
						Tb927.9.2320	Tb927.9.2320	2	2	2	>Tb927.9.2320 | organism=Trypanosoma_brucei_TREU927 | product=hypothetical protein, conserved | location=Tb927_09_v5.1:514525-515628(-) | length=367 | sequence_SO=chromosome | SO=protein_coding		1	2	2	2	2	2	2	1	1	2	1	1	1	2	1	2	2	2	2	1	1	2	1	1	1	2	1	2	2	2	2	1	1	2	1	1	1
						Tb927.10.15390;Tb11.v5.0434;Tb927.7.5650;Tb11.v5.0849	Tb927.10.15390;Tb11.v5.0434	9;9;1;1	8;8;0;0	8;8;0;0	>Tb927.10.15390 | organism=Trypanosoma_brucei_TREU927 | product=kinesin, putative | location=Tb927_10_v5.1:3773873-3777160(+) | length=1095 | sequence_SO=chromosome | SO=protein_coding;>Tb11.v5.0434 | organism=Trypanosoma_brucei_TREU927 | product=kinesin,		4	9	8	8	6	3	1	3	0	7	1	1	1	3	3	7	6	2	1	2	0	6	0	1	0	2	2	7	6	2	1	2	0	6	0	1	0
						Tb927.11.8270	Tb927.11.8270	9	9	9	>Tb927.11.8270 | organism=Trypanosoma_brucei_TREU927 | product=hypothetical protein, conserved | location=Tb927_11_v5.1:2322756-2325047(+) | length=763 | sequence_SO=chromosome | SO=protein_coding		1	9	9	9	8	5	7	3	4	6	3	5	0	9	5	7	8	5	7	3	4	6	3	5	0	9	5	7	8	5	7	3	4	6	3	5	0
						Tb927.11.11520	Tb927.11.11520	7	7	7	>Tb927.11.11520 | organism=Trypanosoma_brucei_TREU927 | product=glycosomal membrane protein (PEX11) | location=Tb927_11_v5.1:3086741-3087397(+) | length=218 | sequence_SO=chromosome | SO=protein_coding		1	7	7	7	5	6	3	3	6	5	4	5	3	5	2	5	5	6	3	3	6	5	4	5	3	5	2	5	5	6	3	3	6	5	4	5	3
						Tb927.1.450	Tb927.1.450	9	3	1	>Tb927.1.450 | organism=Trypanosoma_brucei_TREU927 | product=retrotransposon hot spot protein (RHS, pseudogene), putative | location=Tb927_01_v5.1:167799-174089(-) | length=2097 | sequence_SO=chromosome | SO=protein_coding		1	9	3	1	6	9	7	8	8	4	7	4	8	6	8	5	2	3	3	3	3	0	2	1	3	2	3	1	1	1	1	1	1	0	1	0	1
						Tb927.10.12240	Tb927.10.12240	6	6	6	>Tb927.10.12240 | organism=Trypanosoma_brucei_TREU927 | product=short-chain dehydrogenase, putative | location=Tb927_10_v5.1:2976215-2977198(+) | length=327 | sequence_SO=chromosome | SO=protein_coding		1	6	6	6	5	3	3	2	2	4	2	0	0	3	3	5	5	3	3	2	2	4	2	0	0	3	3	5	5	3	3	2	2	4	2	0	0
						Tb927.11.16470	Tb927.11.16470	5	5	5	>Tb927.11.16470 | organism=Trypanosoma_brucei_TREU927 | product=hypothetical protein, conserved | location=Tb927_11_v5.1:4365215-4367566(-) | length=783 | sequence_SO=chromosome | SO=protein_coding		1	5	5	5	5	4	2	0	1	5	0	1	0	0	0	5	5	4	2	0	1	5	0	1	0	0	0	5	5	4	2	0	1	5	0	1	0
						Tb927.11.9610	Tb927.11.9610	16	16	16	>Tb927.11.9610 | organism=Trypanosoma_brucei_TREU927 | product=eukaryotic translation initiation factor 3 subunit 2, putative (eIF-3 beta) | location=Tb927_11_v5.1:2613984-2615012(-) | length=342 | sequence_SO=chromosome | SO=protein_coding		1	16	16	16	6	14	11	14	15	9	8	8	12	8	13	9	6	14	11	14	15	9	8	8	12	8	13	9	6	14	11	14	15	9	8	8	12
						Tb927.10.8290;Tb927.10.8270;Tb11.v5.0877	Tb927.10.8290;Tb927.10.8270;Tb11.v5.0877	32;32;20	32;32;20	32;32;20	>Tb927.10.8290 | organism=Trypanosoma_brucei_TREU927 | product=eukaryotic translation initiation factor 3 subunit 8, putative | location=Tb927_10_v5.1:2052196-2054418(-) | length=740 | sequence_SO=chromosome | SO=protein_coding;>Tb927.10.8270 | organism=Tr		3	32	32	32	16	23	21	23	23	14	11	17	18	11	18	19	16	23	21	23	23	14	11	17	18	11	18	19	16	23	21	23	23	14	11	17	18
						Tb927.8.6030;Tb927.9.14000	Tb927.8.6030;Tb927.9.14000	8;8	8;8	8;8	>Tb927.8.6030 | organism=Trypanosoma_brucei_TREU927 | product=60S ribosomal protein L12, putative | location=Tb927_08_v5.1:1761630-1762159(+) | length=164 | sequence_SO=chromosome | SO=protein_coding;>Tb927.9.14000 | organism=Trypanosoma_brucei_TREU927 | p		2	8	8	8	3	8	4	7	6	4	8	4	6	4	6	4	3	8	4	7	6	4	8	4	6	4	6	4	3	8	4	7	6	4	8	4	6
						Tb927.3.4040	Tb927.3.4040	19	19	19	>Tb927.3.4040 | organism=Trypanosoma_brucei_TREU927 | product=hypothetical protein, conserved | location=Tb927_03_v5.1:1140493-1142352(-) | length=619 | sequence_SO=chromosome | SO=protein_coding		1	19	19	19	10	11	13	12	11	8	11	5	3	7	11	17	10	11	13	12	11	8	11	5	3	7	11	17	10	11	13	12	11	8	11	5	3
						Tb927.11.550	Tb927.11.550	21	21	21	>Tb927.11.550 | organism=Trypanosoma_brucei_TREU927 | product=hypothetical protein SCD6.10 | location=Tb927_11_v5.1:138085-138927(-) | length=280 | sequence_SO=chromosome | SO=protein_coding		1	21	21	21	9	21	11	19	19	8	12	10	16	11	19	12	9	21	11	19	19	8	12	10	16	11	19	12	9	21	11	19	19	8	12	10	16
						Tb927.11.6360	Tb927.11.6360	2	2	2	>Tb927.11.6360 | organism=Trypanosoma_brucei_TREU927 | product=60S ribosomal protein L24, putative | location=Tb927_11_v5.1:1789207-1789782(-) | length=191 | sequence_SO=chromosome | SO=protein_coding		1	2	2	2	0	2	2	2	1	0	2	0	1	2	1	1	0	2	2	2	1	0	2	0	1	2	1	1	0	2	2	2	1	0	2	0	1
						Tb927.11.6440;Tb927.8.780	Tb927.11.6440	24;1	24;1	24;1	>Tb927.11.6440 | organism=Trypanosoma_brucei_TREU927 | product=hypothetical protein, conserved | location=Tb927_11_v5.1:1820426-1821751(-) | length=441 | sequence_SO=chromosome | SO=protein_coding		2	24	24	24	8	15	13	23	18	9	11	14	22	15	22	9	8	15	13	23	18	9	11	14	22	15	22	9	8	15	13	23	18	9	11	14	22
						Tb927.5.2570	Tb927.5.2570	42	42	42	>Tb927.5.2570 | organism=Trypanosoma_brucei_TREU927 | product=translation initiation factor, putative (EIF3B) | location=Tb927_05_v5.1:882648-884738(+) | length=696 | sequence_SO=chromosome | SO=protein_coding		1	42	42	42	19	28	29	32	31	14	13	21	25	23	29	22	19	28	29	32	31	14	13	21	25	23	29	22	19	28	29	32	31	14	13	21	25
						Tb927.11.9720	Tb927.11.9720	6	6	6	>Tb927.11.9720 | organism=Trypanosoma_brucei_TREU927 | product=40S ribosomal protein S27, putative | location=Tb927_11_v5.1:2634082-2634342(-) | length=86 | sequence_SO=chromosome | SO=protein_coding		1	6	6	6	5	5	4	5	4	4	5	4	6	2	5	4	5	5	4	5	4	4	5	4	6	2	5	4	5	5	4	5	4	4	5	4	6
						Tb927.9.10400	Tb927.9.10400	8	8	8	>Tb927.9.10400 | organism=Trypanosoma_brucei_TREU927 | product=hypothetical protein, conserved | location=Tb927_09_v5.1:1628849-1630255(-) | length=468 | sequence_SO=chromosome | SO=protein_coding		1	8	8	8	4	2	6	7	3	2	0	3	8	7	8	4	4	2	6	7	3	2	0	3	8	7	8	4	4	2	6	7	3	2	0	3	8
						Tb11.v5.0333;Tb927.10.8530;Tb927.10.8520;Tb927.10.8510;Tb927.10.8500;Tb927.10.8490;Tb11.v5.0332;Tb11.v5.0331	Tb11.v5.0333;Tb927.10.8530;Tb927.10.8520;Tb927.10.8510;Tb927.10.8500;Tb927.10.8490;Tb11.v5.0332;Tb11.v5.0331	3;3;3;3;3;3;3;3	3;3;3;3;3;3;3;3	3;3;3;3;3;3;3;3	>Tb11.v5.0333 | organism=Trypanosoma_brucei_TREU927 | product=THT1 - hexose transporter, putative, fragment | location=Tb927_11_bin_v5.1:940239-941207(+) | length=322 | sequence_SO=random_sequence | SO=protein_coding;>Tb927.10.8530 | organism=Trypanosoma_b		8	3	3	3	3	2	3	2	2	3	2	2	0	3	3	3	3	2	3	2	2	3	2	2	0	3	3	3	3	2	3	2	2	3	2	2	0
						Tb927.5.1580	Tb927.5.1580	7	7	7	>Tb927.5.1580 | organism=Trypanosoma_brucei_TREU927 | product=CCCH zinc-finger protein (ZC3H13) | location=Tb927_05_v5.1:552423-554123(-) | length=566 | sequence_SO=chromosome | SO=protein_coding		1	7	7	7	6	4	6	4	4	7	4	5	4	2	4	7	6	4	6	4	4	7	4	5	4	2	4	7	6	4	6	4	4	7	4	5	4
						Tb927.4.3840	Tb927.4.3840	6	6	6	>Tb927.4.3840 | organism=Trypanosoma_brucei_TREU927 | product=nucleolar protein, putative | location=Tb927_04_v5.1:1001972-1004217(-) | length=525 | sequence_SO=chromosome | SO=protein_coding		1	6	6	6	4	4	5	5	3	2	3	2	2	5	2	4	4	4	5	5	3	2	3	2	2	5	2	4	4	4	5	5	3	2	3	2	2
						Tb927.9.6510	Tb927.9.6510	5	5	5	>Tb927.9.6510 | organism=Trypanosoma_brucei_TREU927 | product=hypothetical protein, conserved | location=Tb927_09_v5.1:1068920-1070920(+) | length=666 | sequence_SO=chromosome | SO=protein_coding		1	5	5	5	2	5	2	5	5	3	3	2	1	2	5	2	2	5	2	5	5	3	3	2	1	2	5	2	2	5	2	5	5	3	3	2	1
						Tb927.9.8740	Tb927.9.8740	17	17	17	>Tb927.9.8740 | organism=Trypanosoma_brucei_TREU927 | product=RNA-binding protein (DRBD3) | location=Tb927_09_v5.1:1408798-1409781(-) | length=327 | sequence_SO=chromosome | SO=protein_coding		1	17	17	17	12	12	16	13	10	10	6	16	14	13	13	12	12	12	16	13	10	10	6	16	14	13	13	12	12	12	16	13	10	10	6	16	14
						Tb927.6.820;Tb11.v5.0730;Tb927.7.4730;Tb11.v5.0156	Tb927.6.820	8;3;1;1	8;3;1;1	8;3;1;1	>Tb927.6.820 | organism=Trypanosoma_brucei_TREU927 | product=pumilio RNA binding protein, putative (PUF4) | location=Tb927_06_v5.1:351173-354274(-) | length=988 | sequence_SO=chromosome | SO=protein_coding		4	8	8	8	6	5	6	5	2	4	1	1	0	1	2	5	6	5	6	5	2	4	1	1	0	1	2	5	6	5	6	5	2	4	1	1	0
						Tb927.2.5660	Tb927.2.5660	2	2	2	>Tb927.2.5660 | organism=Trypanosoma_brucei_TREU927 | product=adenylate kinase, putative (ADKA) | location=Tb927_02_v5.1:1021719-1022501(+) | length=260 | sequence_SO=chromosome | SO=protein_coding		1	2	2	2	2	2	0	2	1	2	2	1	0	1	1	2	2	2	0	2	1	2	2	1	0	1	1	2	2	2	0	2	1	2	2	1	0
						Tb927.8.5090;Tb11.v5.0723	Tb927.8.5090	16;7	16;7	16;7	>Tb927.8.5090 | organism=Trypanosoma_brucei_TREU927 | product=DNA-directed RNA polymerase I largest subunit (RPA190) | location=Tb927_08_v5.1:1502733-1508078(+) | length=1781 | sequence_SO=chromosome | SO=protein_coding		2	16	16	16	5	15	5	10	13	2	10	2	6	3	8	2	5	15	5	10	13	2	10	2	6	3	8	2	5	15	5	10	13	2	10	2	6
						Tb927.5.940	Tb927.5.940	30	8	8	>Tb927.5.940 | organism=Trypanosoma_brucei_TREU927 | product=NADH-dependent fumarate reductase, putative | location=Tb927_05_v5.1:371430-373865(+) | length=811 | sequence_SO=chromosome | SO=protein_coding		1	30	8	8	12	24	24	26	23	11	23	23	17	23	26	19	1	7	6	6	5	0	6	5	6	6	7	5	1	7	6	6	5	0	6	5	6
						Tb11.1780	Tb11.1780	5	4	4	>Tb11.1780 | organism=Trypanosoma_brucei_TREU927 | product=retrotransposon hot spot protein 1 (RHS1, pseudogene), putative | location=Tb927_11_bin_v5.1:5158146-5159899(-) | length=582 | sequence_SO=random_sequence | SO=protein_coding		1	5	4	4	4	5	4	5	5	4	5	2	4	4	4	3	3	4	3	4	4	3	4	2	4	3	4	2	3	4	3	4	4	3	4	2	4
						Tb927.11.15420	Tb927.11.15420	6	6	6	>Tb927.11.15420 | organism=Trypanosoma_brucei_TREU927 | product=hypothetical protein, conserved | location=Tb927_11_v5.1:4095426-4096043(-) | length=205 | sequence_SO=chromosome | SO=protein_coding		1	6	6	6	2	5	5	5	5	2	4	4	3	4	5	2	2	5	5	5	5	2	4	4	3	4	5	2	2	5	5	5	5	2	4	4	3
						Tb927.1.1710	Tb927.1.1710	3	3	3	>Tb927.1.1710 | organism=Trypanosoma_brucei_TREU927 | product=hypothetical protein, conserved | location=Tb927_01_v5.1:430943-436303(+) | length=1786 | sequence_SO=chromosome | SO=protein_coding		1	3	3	3	0	3	1	3	3	0	2	0	2	0	3	0	0	3	1	3	3	0	2	0	2	0	3	0	0	3	1	3	3	0	2	0	2
						Tb927.8.1510	Tb927.8.1510	41	41	40	>Tb927.8.1510 | organism=Trypanosoma_brucei_TREU927 | product=ATP-dependent DEAD/H RNA helicase, putative | location=Tb927_08_v5.1:490106-493862(+) | length=569 | sequence_SO=chromosome | SO=protein_coding		1	41	41	40	28	35	35	33	31	28	19	35	23	30	32	27	28	35	35	33	31	28	19	35	23	30	32	27	28	34	35	32	30	28	18	35	22
						Tb927.11.1670	Tb927.11.1670	8	8	8	>Tb927.11.1670 | organism=Trypanosoma_brucei_TREU927 | product=cysteine desulfurase | location=Tb927_11_v5.1:511539-512852(-) | length=437 | sequence_SO=chromosome | SO=protein_coding		1	8	8	8	5	6	3	6	6	4	3	5	5	4	5	5	5	6	3	6	6	4	3	5	5	4	5	5	5	6	3	6	6	4	3	5	5
						Tb927.10.7500	Tb927.10.7500	15	15	15	>Tb927.10.7500 | organism=Trypanosoma_brucei_TREU927 | product=fibrillarin (NOP1) | location=Tb927_10_v5.1:1884555-1885457(-) | length=300 | sequence_SO=chromosome | SO=protein_coding		1	15	15	15	8	12	7	11	12	10	8	3	1	9	7	10	8	12	7	11	12	10	8	3	1	9	7	10	8	12	7	11	12	10	8	3	1
						Tb927.2.450	Tb927.2.450	26	3	1	>Tb927.2.450 | organism=Trypanosoma_brucei_TREU927 | product=retrotransposon hot spot protein 4 (RHS4), putative | location=Tb927_02_v5.1:77151-79724(-) | length=857 | sequence_SO=chromosome | SO=protein_coding		1	26	3	1	18	25	20	25	23	15	24	19	24	17	25	19	3	3	3	3	2	1	3	2	2	3	3	3	1	1	1	1	0	0	1	0	0
						Tb927.11.3550	Tb927.11.3550	2	2	2	>Tb927.11.3550 | organism=Trypanosoma_brucei_TREU927 | product=XPA-interacting protein, putative | location=Tb927_11_v5.1:1046904-1047776(+) | length=290 | sequence_SO=chromosome | SO=protein_coding		1	2	2	2	2	2	0	2	2	2	1	1	1	1	2	2	2	2	0	2	2	2	1	1	1	1	2	2	2	2	0	2	2	2	1	1	1
						Tb927.10.6630	Tb927.10.6630	33	32	32	>Tb927.10.6630 | organism=Trypanosoma_brucei_TREU927 | product=ATP-dependent DEAD/H RNA helicase HEL64, putative (HEL64) | location=Tb927_10_v5.1:1678676-1680382(+) | length=568 | sequence_SO=chromosome | SO=protein_coding		1	33	32	32	9	25	25	25	24	11	14	19	19	17	25	12	9	24	25	24	23	11	13	19	18	17	24	12	9	24	25	24	23	11	13	19	18
						Tb927.10.8430	Tb927.10.8430	15	15	15	>Tb927.10.8430 | organism=Trypanosoma_brucei_TREU927 | product=40S ribosomal protein S12, putative | location=Tb927_10_v5.1:2092016-2092444(+) | length=142 | sequence_SO=chromosome | SO=protein_coding		1	15	15	15	8	14	8	14	13	7	11	9	13	9	14	9	8	14	8	14	13	7	11	9	13	9	14	9	8	14	8	14	13	7	11	9	13
						Tb927.10.10850	Tb927.10.10850	31	31	31	>Tb927.10.10850 | organism=Trypanosoma_brucei_TREU927 | product=argonaute-like protein (AGO1) | location=Tb927_10_v5.1:2634956-2637667(-) | length=903 | sequence_SO=chromosome | SO=protein_coding		1	31	31	31	16	24	23	29	19	21	10	19	19	13	26	23	16	24	23	29	19	21	10	19	19	13	26	23	16	24	23	29	19	21	10	19	19
						Tb927.3.3060	Tb927.3.3060	4	4	4	>Tb927.3.3060 | organism=Trypanosoma_brucei_TREU927 | product=hypothetical protein, conserved | location=Tb927_03_v5.1:781998-782912(-) | length=304 | sequence_SO=chromosome | SO=protein_coding		1	4	4	4	3	3	3	3	3	2	3	2	3	0	3	3	3	3	3	3	3	2	3	2	3	0	3	3	3	3	3	3	3	2	3	2	3
						Tb927.8.3530;Tb927.8.2300	Tb927.8.3530	25;1	25;1	25;1	>Tb927.8.3530 | organism=Trypanosoma_brucei_TREU927 | product=glycerol-3-phosphate dehydrogenase [NAD ], glycosomal | location=Tb927_08_v5.1:1057304-1058368(-) | length=354 | sequence_SO=chromosome | SO=protein_coding		2	25	25	25	21	24	21	25	24	20	20	21	20	20	22	21	21	24	21	25	24	20	20	21	20	20	22	21	21	24	21	25	24	20	20	21	20
						Tb927.10.14330	Tb927.10.14330	8	8	8	>Tb927.10.14330 | organism=Trypanosoma_brucei_TREU927 | product=hypothetical protein, conserved | location=Tb927_10_v5.1:3483948-3487070(-) | length=1040 | sequence_SO=chromosome | SO=protein_coding		1	8	8	8	3	5	3	4	5	5	4	0	0	2	4	6	3	5	3	4	5	5	4	0	0	2	4	6	3	5	3	4	5	5	4	0	0
						Tb927.10.310	Tb927.10.310	11	11	11	>Tb927.10.310 | organism=Trypanosoma_brucei_TREU927 | product=pumillio/PUF RNA binding protein 3 (PUF3) | location=Tb927_10_v5.1:87475-89153(+) | length=558 | sequence_SO=chromosome | SO=protein_coding		1	11	11	11	3	9	5	11	4	1	4	1	4	1	8	2	3	9	5	11	4	1	4	1	4	1	8	2	3	9	5	11	4	1	4	1	4
						Tb927.10.4120;Tb927.10.4110	Tb927.10.4120;Tb927.10.4110	11;11	11;11	11;11	>Tb927.10.4120 | organism=Trypanosoma_brucei_TREU927 | product=60S ribosomal protein L30 (RPL30) | location=Tb927_10_v5.1:1082682-1082999(-) | length=105 | sequence_SO=chromosome | SO=protein_coding;>Tb927.10.4110 | organism=Trypanosoma_brucei_TREU927 | pr		2	11	11	11	5	10	7	10	8	7	10	6	10	5	11	8	5	10	7	10	8	7	10	6	10	5	11	8	5	10	7	10	8	7	10	6	10
						Tb927.7.3970	Tb927.7.3970	8	8	8	>Tb927.7.3970 | organism=Trypanosoma_brucei_TREU927 | product=hypothetical protein, conserved | location=Tb927_07_v5.1:1039428-1040300(+) | length=290 | sequence_SO=chromosome | SO=protein_coding		1	8	8	8	5	5	6	5	6	4	3	4	3	2	5	5	5	5	6	5	6	4	3	4	3	2	5	5	5	5	6	5	6	4	3	4	3
						Tb927.10.10340;Tb11.v5.0811	Tb927.10.10340;Tb11.v5.0811	5;3	5;3	5;3	>Tb927.10.10340 | organism=Trypanosoma_brucei_TREU927 | product=structural maintenance of chromosome 2, putative (SMC2) | location=Tb927_10_v5.1:2540066-2543593(-) | length=1175 | sequence_SO=chromosome | SO=protein_coding;>Tb11.v5.0811 | organism=Trypanos		2	5	5	5	0	5	1	4	5	0	5	0	2	1	3	2	0	5	1	4	5	0	5	0	2	1	3	2	0	5	1	4	5	0	5	0	2
						Tb927.7.650	Tb927.7.650	8	8	8	>Tb927.7.650 | organism=Trypanosoma_brucei_TREU927 | product=hypothetical protein, conserved | location=Tb927_07_v5.1:133410-136364(-) | length=984 | sequence_SO=chromosome | SO=protein_coding		1	8	8	8	4	6	5	5	5	5	2	2	1	6	3	5	4	6	5	5	5	5	2	2	1	6	3	5	4	6	5	5	5	5	2	2	1
						Tb927.10.14750;Tb927.10.14630	Tb927.10.14750;Tb927.10.14630	14;13	14;13	14;13	>Tb927.10.14750 | organism=Trypanosoma_brucei_TREU927 | product=fibrillarin, putative | location=Tb927_10_v5.1:3598142-3599056(-) | length=304 | sequence_SO=chromosome | SO=protein_coding;>Tb927.10.14630 | organism=Trypanosoma_brucei_TREU927 | product=fibr		2	14	14	14	8	13	11	11	13	7	11	6	8	10	11	7	8	13	11	11	13	7	11	6	8	10	11	7	8	13	11	11	13	7	11	6	8
						Tb927.7.2700	Tb927.7.2700	6	6	6	>Tb927.7.2700 | organism=Trypanosoma_brucei_TREU927 | product=NADH-cytochrome b5 reductase, putative (B5R) | location=Tb927_07_v5.1:705315-706178(-) | length=287 | sequence_SO=chromosome | SO=protein_coding		1	6	6	6	3	6	4	6	6	3	4	3	6	5	6	4	3	6	4	6	6	3	4	3	6	5	6	4	3	6	4	6	6	3	4	3	6
						Tb927.8.1980	Tb927.8.1980	8	8	8	>Tb927.8.1980 | organism=Trypanosoma_brucei_TREU927 | product=hypothetical protein, conserved | location=Tb927_08_v5.1:632487-633920(+) | length=477 | sequence_SO=chromosome | SO=protein_coding		1	8	8	8	4	4	5	4	4	5	2	0	0	7	1	7	4	4	5	4	4	5	2	0	0	7	1	7	4	4	5	4	4	5	2	0	0
						Tb927.9.15460	Tb927.9.15460	3	3	3	>Tb927.9.15460 | organism=Trypanosoma_brucei_TREU927 | product=calcium motive p-type ATPase, putative | location=Tb927_09_v5.1:2404148-2407273(+) | length=1041 | sequence_SO=chromosome | SO=protein_coding		1	3	3	3	2	0	2	0	0	2	0	0	0	2	0	3	2	0	2	0	0	2	0	0	0	2	0	3	2	0	2	0	0	2	0	0	0
						Tb927.11.10960	Tb927.11.10960	3	3	3	>Tb927.11.10960 | organism=Trypanosoma_brucei_TREU927 | product=hypothetical protein, conserved | location=Tb927_11_v5.1:2934247-2936199(+) | length=650 | sequence_SO=chromosome | SO=protein_coding		1	3	3	3	3	3	1	3	3	2	3	2	3	0	3	3	3	3	1	3	3	2	3	2	3	0	3	3	3	3	1	3	3	2	3	2	3
						Tb927.9.13610	Tb927.9.13610	4	4	4	>Tb927.9.13610 | organism=Trypanosoma_brucei_TREU927 | product=helicase, putative | location=Tb927_09_v5.1:2158096-2162088(-) | length=1330 | sequence_SO=chromosome | SO=protein_coding		1	4	4	4	1	3	1	2	3	1	2	1	1	1	2	0	1	3	1	2	3	1	2	1	1	1	2	0	1	3	1	2	3	1	2	1	1
						Tb927.7.1050;Tb927.7.1040	Tb927.7.1050;Tb927.7.1040	13;13	13;13	13;13	>Tb927.7.1050 | organism=Trypanosoma_brucei_TREU927 | product=40S ribosomal protein S16, putative | location=Tb927_07_v5.1:268952-269401(+) | length=149 | sequence_SO=chromosome | SO=protein_coding;>Tb927.7.1040 | organism=Trypanosoma_brucei_TREU927 | prod		2	13	13	13	6	11	7	12	13	8	10	6	8	5	12	8	6	11	7	12	13	8	10	6	8	5	12	8	6	11	7	12	13	8	10	6	8
						Tb927.11.4980	Tb927.11.4980	6	6	6	>Tb927.11.4980 | organism=Trypanosoma_brucei_TREU927 | product=ATP-dependent DEAD/H RNA helicase, putative,ATP- dependent RNA helicase, putative | location=Tb927_11_v5.1:1419127-1420932(+) | length=601 | sequence_SO=chromosome | SO=protein_coding		1	6	6	6	2	5	2	4	4	3	3	0	1	2	4	3	2	5	2	4	4	3	3	0	1	2	4	3	2	5	2	4	4	3	3	0	1
						Tb927.9.7670	Tb927.9.7670	8	8	8	>Tb927.9.7670 | organism=Trypanosoma_brucei_TREU927 | product=hypothetical protein, conserved | location=Tb927_09_v5.1:1249948-1250655(-) | length=235 | sequence_SO=chromosome | SO=protein_coding		1	8	8	8	1	4	3	7	6	0	2	0	6	0	7	1	1	4	3	7	6	0	2	0	6	0	7	1	1	4	3	7	6	0	2	0	6
						Tb927.8.5990	Tb927.8.5990	1	1	1	>Tb927.8.5990 | organism=Trypanosoma_brucei_TREU927 | product=hypothetical protein, conserved | location=Tb927_08_v5.1:1753999-1755573(+) | length=524 | sequence_SO=chromosome | SO=protein_coding		1	1	1	1	0	1	0	1	1	0	1	1	1	1	1	1	0	1	0	1	1	0	1	1	1	1	1	1	0	1	0	1	1	0	1	1	1
						Tb927.10.9240	Tb927.10.9240	4	4	4	>Tb927.10.9240 | organism=Trypanosoma_brucei_TREU927 | product=hypothetical protein, conserved | location=Tb927_10_v5.1:2289348-2290445(+) | length=365 | sequence_SO=chromosome | SO=protein_coding		1	4	4	4	3	2	4	2	1	3	2	3	0	3	1	2	3	2	4	2	1	3	2	3	0	3	1	2	3	2	4	2	1	3	2	3	0
						Tb927.5.2320;REV__Tb927.10.15520	Tb927.5.2320	18;1	18;1	18;1	>Tb927.5.2320 | organism=Trypanosoma_brucei_TREU927 | product=hypothetical protein, conserved | location=Tb927_05_v5.1:781880-784171(+) | length=736 | sequence_SO=chromosome | SO=protein_coding		2	18	18	18	7	11	11	18	11	5	5	1	11	10	17	9	7	11	11	18	11	5	5	1	11	10	17	9	7	11	11	18	11	5	5	1	11
						Tb927.10.1090;Tb927.10.1080	Tb927.10.1090;Tb927.10.1080	11;11	11;11	11;11	>Tb927.10.1090 | organism=Trypanosoma_brucei_TREU927 | product=40S ribosomal protein S23, putative (RPS23) | location=Tb927_10_v5.1:290689-291120(-) | length=143 | sequence_SO=chromosome | SO=protein_coding;>Tb927.10.1080 | organism=Trypanosoma_brucei_TREU		2	11	11	11	5	10	5	9	9	5	7	4	9	2	9	5	5	10	5	9	9	5	7	4	9	2	9	5	5	10	5	9	9	5	7	4	9
						Tb927.10.16120	Tb927.10.16120	13	13	13	>Tb927.10.16120 | organism=Trypanosoma_brucei_TREU927 | product=inosine-5-monophosphate dehydrogenase,IMP dehydrogenase | location=Tb927_10_v5.1:3965348-3966691(+) | length=447 | sequence_SO=chromosome | SO=protein_coding		1	13	13	13	9	11	9	10	12	7	4	9	6	6	6	9	9	11	9	10	12	7	4	9	6	6	6	9	9	11	9	10	12	7	4	9	6
						Tb927.3.2900	Tb927.3.2900	17	17	17	>Tb927.3.2900 | organism=Trypanosoma_brucei_TREU927 | product=eukaryotic initiation factor 2a, putative | location=Tb927_03_v5.1:746598-747854(-) | length=418 | sequence_SO=chromosome | SO=protein_coding		1	17	17	17	9	12	10	17	12	10	8	7	13	7	14	8	9	12	10	17	12	10	8	7	13	7	14	8	9	12	10	17	12	10	8	7	13
						Tb927.11.5230	Tb927.11.5230	5	5	5	>Tb927.11.5230 | organism=Trypanosoma_brucei_TREU927 | product=hypothetical protein, conserved | location=Tb927_11_v5.1:1491304-1492011(+) | length=235 | sequence_SO=chromosome | SO=protein_coding		1	5	5	5	0	5	0	4	4	1	4	1	3	2	4	0	0	5	0	4	4	1	4	1	3	2	4	0	0	5	0	4	4	1	4	1	3
						Tb927.10.5140;Tb11.02.5050b;Tb927.11.7210	Tb927.10.5140	7;1;1	7;1;1	7;1;1	>Tb927.10.5140 | organism=Trypanosoma_brucei_TREU927 | product=protein kinase, putative,mitogen-activated protein kinase 2, putative | location=Tb927_10_v5.1:1261399-1262727(+) | length=442 | sequence_SO=chromosome | SO=protein_coding		3	7	7	7	3	5	4	7	4	2	2	4	5	3	6	3	3	5	4	7	4	2	2	4	5	3	6	3	3	5	4	7	4	2	2	4	5
						Tb927.6.4980;Tb11.0390;Tb11.0290	Tb927.6.4980;Tb11.0390;Tb11.0290	10;10;10	10;10;10	10;10;10	>Tb927.6.4980 | organism=Trypanosoma_brucei_TREU927 | product=40S ribosomal protein S14 (RPS14) | location=Tb927_06_v5.1:1370202-1370673(+) | length=144 | sequence_SO=chromosome | SO=protein_coding;>Tb11.0390 | organism=Trypanosoma_brucei_TREU927 | product		3	10	10	10	8	8	9	8	9	10	8	9	8	6	9	9	8	8	9	8	9	10	8	9	8	6	9	9	8	8	9	8	9	10	8	9	8
						Tb927.8.4430	Tb927.8.4430	3	3	3	>Tb927.8.4430 | organism=Trypanosoma_brucei_TREU927 | product=uridine phosphorylase | location=Tb927_08_v5.1:1315427-1317090(-) | length=341 | sequence_SO=chromosome | SO=protein_coding		1	3	3	3	2	2	1	3	1	0	3	0	2	0	3	2	2	2	1	3	1	0	3	0	2	0	3	2	2	2	1	3	1	0	3	0	2
						Tb927.10.3560	Tb927.10.3560	4	4	4	>Tb927.10.3560 | organism=Trypanosoma_brucei_TREU927 | product=arginine N-methyltransferase, putative | location=Tb927_10_v5.1:921972-923141(+) | length=389 | sequence_SO=chromosome | SO=protein_coding		1	4	4	4	1	2	2	3	1	1	3	1	1	0	3	2	1	2	2	3	1	1	3	1	1	0	3	2	1	2	2	3	1	1	3	1	1
						Tb927.5.2530	Tb927.5.2530	21	21	21	>Tb927.5.2530 | organism=Trypanosoma_brucei_TREU927 | product=hypothetical protein, conserved | location=Tb927_05_v5.1:874561-877680(+) | length=1039 | sequence_SO=chromosome | SO=protein_coding		1	21	21	21	12	12	18	12	14	6	9	17	4	15	9	12	12	12	18	12	14	6	9	17	4	15	9	12	12	12	18	12	14	6	9	17	4
						Tb927.9.15290	Tb927.9.15290	53	53	53	>Tb927.9.15290 | organism=Trypanosoma_brucei_TREU927 | product=hypothetical protein, conserved | location=Tb927_09_v5.1:2370992-2375128(+) | length=1378 | sequence_SO=chromosome | SO=protein_coding		1	53	53	53	38	47	43	40	33	41	19	16	18	10	35	43	38	47	43	40	33	41	19	16	18	10	35	43	38	47	43	40	33	41	19	16	18
						Tb927.8.1190;Tb927.8.1170;Tb11.v5.0871	Tb927.8.1190;Tb927.8.1170;Tb11.v5.0871	15;15;13	15;15;13	15;15;13	>Tb927.8.1190 | organism=Trypanosoma_brucei_TREU927 | product=hypothetical protein, conserved | location=Tb927_08_v5.1:379292-380624(-) | length=331 | sequence_SO=chromosome | SO=protein_coding;>Tb927.8.1170 | organism=Trypanosoma_brucei_TREU927 | product=		3	15	15	15	7	12	10	12	12	5	9	8	12	7	13	6	7	12	10	12	12	5	9	8	12	7	13	6	7	12	10	12	12	5	9	8	12
						Tb927.9.9520	Tb927.9.9520	5	5	5	>Tb927.9.9520 | organism=Trypanosoma_brucei_TREU927 | product=zinc finger protein family member, putative (ZC3H29) | location=Tb927_09_v5.1:1520289-1521326(-) | length=345 | sequence_SO=chromosome | SO=protein_coding		1	5	5	5	3	2	3	4	4	3	3	3	4	1	5	3	3	2	3	4	4	3	3	3	4	1	5	3	3	2	3	4	4	3	3	3	4
						Tb927.7.4500;Tb11.v5.0263	Tb927.7.4500;Tb11.v5.0263	5;5	5;5	5;5	>Tb927.7.4500 | organism=Trypanosoma_brucei_TREU927 | product=hypothetical protein, conserved | location=Tb927_07_v5.1:1198019-1199605(-) | length=528 | sequence_SO=chromosome | SO=protein_coding;>Tb11.v5.0263 | organism=Trypanosoma_brucei_TREU927 | produc		2	5	5	5	2	3	1	5	3	1	3	1	3	1	4	2	2	3	1	5	3	1	3	1	3	1	4	2	2	3	1	5	3	1	3	1	3
						Tb927.11.7510;Tb927.11.7460	Tb927.11.7510;Tb927.11.7460	35;35	35;35	35;35	>Tb927.11.7510 | organism=Trypanosoma_brucei_TREU927 | product=glucose-regulated protein 78, putative,luminal binding protein 1 (BiP), putative | location=Tb927_11_v5.1:2125537-2128170(-) | length=653 | sequence_SO=chromosome | SO=protein_coding;>Tb927.11.		2	35	35	35	26	31	26	31	29	26	29	22	20	28	31	30	26	31	26	31	29	26	29	22	20	28	31	30	26	31	26	31	29	26	29	22	20
						Tb927.10.2490	Tb927.10.2490	5	5	5	>Tb927.10.2490 | organism=Trypanosoma_brucei_TREU927 | product=glucose-6-phosphate 1-dehydrogenase (G6PD) | location=Tb927_10_v5.1:648370-650046(+) | length=558 | sequence_SO=chromosome | SO=protein_coding		1	5	5	5	0	2	0	4	3	0	2	0	4	1	5	0	0	2	0	4	3	0	2	0	4	1	5	0	0	2	0	4	3	0	2	0	4
						Tb927.10.1100;Tb927.6.4690	Tb927.10.1100;Tb927.6.4690	20;17	20;17	20;17	>Tb927.10.1100 | organism=Trypanosoma_brucei_TREU927 | product=60S ribosomal protein L9, putative | location=Tb927_10_v5.1:291635-292204(-) | length=189 | sequence_SO=chromosome | SO=protein_coding;>Tb927.6.4690 | organism=Trypanosoma_brucei_TREU927 | prod		2	20	20	20	13	17	14	17	15	15	10	11	16	12	15	16	13	17	14	17	15	15	10	11	16	12	15	16	13	17	14	17	15	15	10	11	16
						Tb927.8.2550	Tb927.8.2550	5	5	5	>Tb927.8.2550 | organism=Trypanosoma_brucei_TREU927 | product=mitochondrial DNA primase (PRI1) | location=Tb927_08_v5.1:751686-753575(+) | length=629 | sequence_SO=chromosome | SO=protein_coding		1	5	5	5	0	4	2	3	5	1	3	1	4	2	5	0	0	4	2	3	5	1	3	1	4	2	5	0	0	4	2	3	5	1	3	1	4
						Tb927.11.3280;Tb927.9.3650	Tb927.11.3280	12;1	12;1	12;1	>Tb927.11.3280 | organism=Trypanosoma_brucei_TREU927 | product=kinesin, putative,MCAK-like kinesin, putative (Kif13-5) | location=Tb927_11_v5.1:951904-954063(+) | length=719 | sequence_SO=chromosome | SO=protein_coding		2	12	12	12	9	4	8	3	3	11	2	5	1	5	4	10	9	4	8	3	3	11	2	5	1	5	4	10	9	4	8	3	3	11	2	5	1
						Tb927.10.12210	Tb927.10.12210	3	3	3	>Tb927.10.12210 | organism=Trypanosoma_brucei_TREU927 | product=ribulose-5-phosphate 3-epimerase, putative | location=Tb927_10_v5.1:2971976-2972716(+) | length=246 | sequence_SO=chromosome | SO=protein_coding		1	3	3	3	3	2	1	0	0	3	0	2	0	3	0	3	3	2	1	0	0	3	0	2	0	3	0	3	3	2	1	0	0	3	0	2	0
						Tb927.10.15080	Tb927.10.15080	2	2	2	>Tb927.10.15080 | organism=Trypanosoma_brucei_TREU927 | product=hypothetical protein, conserved | location=Tb927_10_v5.1:3682966-3687870(+) | length=1634 | sequence_SO=chromosome | SO=protein_coding		1	2	2	2	1	1	1	0	0	2	0	0	0	0	0	2	1	1	1	0	0	2	0	0	0	0	0	2	1	1	1	0	0	2	0	0	0
						Tb927.10.4850	Tb927.10.4850	5	5	5	>Tb927.10.4850 | organism=Trypanosoma_brucei_TREU927 | product=hypothetical protein, conserved | location=Tb927_10_v5.1:1211696-1213114(-) | length=472 | sequence_SO=chromosome | SO=protein_coding		1	5	5	5	1	4	1	4	4	4	4	2	2	4	4	3	1	4	1	4	4	4	4	2	2	4	4	3	1	4	1	4	4	4	4	2	2
						Tb927.9.6920	Tb927.9.6920	18	18	18	>Tb927.9.6920 | organism=Trypanosoma_brucei_TREU927 | product=hypothetical protein, conserved | location=Tb927_09_v5.1:1130911-1131999(+) | length=362 | sequence_SO=chromosome | SO=protein_coding		1	18	18	18	9	15	12	15	13	11	4	11	7	13	15	11	9	15	12	15	13	11	4	11	7	13	15	11	9	15	12	15	13	11	4	11	7
						Tb927.10.13720	Tb927.10.13720	11	11	11	>Tb927.10.13720 | organism=Trypanosoma_brucei_TREU927 | product=RNA-binding protein, putative (RBP29) | location=Tb927_10_v5.1:3351198-3352331(-) | length=377 | sequence_SO=chromosome | SO=protein_coding		1	11	11	11	5	10	8	11	9	5	11	8	9	7	10	5	5	10	8	11	9	5	11	8	9	7	10	5	5	10	8	11	9	5	11	8	9
						Tb927.10.5520	Tb927.10.5520	2	2	2	>Tb927.10.5520 | organism=Trypanosoma_brucei_TREU927 | product=hypothetical protein, conserved | location=Tb927_10_v5.1:1385748-1386719(+) | length=323 | sequence_SO=chromosome | SO=protein_coding		1	2	2	2	1	2	1	2	2	1	2	1	1	1	2	2	1	2	1	2	2	1	2	1	1	1	2	2	1	2	1	2	2	1	2	1	1
						Tb927.11.10690	Tb927.11.10690	3	3	3	>Tb927.11.10690 | organism=Trypanosoma_brucei_TREU927 | product=hypothetical protein, conserved | location=Tb927_11_v5.1:2862376-2863602(+) | length=408 | sequence_SO=chromosome | SO=protein_coding		1	3	3	3	3	1	2	1	2	2	1	0	0	1	1	3	3	1	2	1	2	2	1	0	0	1	1	3	3	1	2	1	2	2	1	0	0
						Tb927.10.6370;Tb927.10.220	Tb927.10.6370;Tb927.10.220	5;5	5;5	5;5	>Tb927.10.6370 | organism=Trypanosoma_brucei_TREU927 | product=60S ribosomal proteins L37, putative | location=Tb927_10_v5.1:1612318-1612599(-) | length=93 | sequence_SO=chromosome | SO=protein_coding;>Tb927.10.220 | organism=Trypanosoma_brucei_TREU927 | p		2	5	5	5	2	5	2	5	4	2	3	1	3	2	5	2	2	5	2	5	4	2	3	1	3	2	5	2	2	5	2	5	4	2	3	1	3
						Tb927.11.2300	Tb927.11.2300	17	17	17	>Tb927.11.2300 | organism=Trypanosoma_brucei_TREU927 | product=eukaryotic peptide chain release factor subunit 1, putative (ERF1) | location=Tb927_11_v5.1:656382-657740(+) | length=452 | sequence_SO=chromosome | SO=protein_coding		1	17	17	17	3	9	7	16	9	3	6	5	14	4	13	6	3	9	7	16	9	3	6	5	14	4	13	6	3	9	7	16	9	3	6	5	14
						Tb927.9.12510;Tb11.v5.0140	Tb927.9.12510	44;1	44;1	43;1	>Tb927.9.12510 | organism=Trypanosoma_brucei_TREU927 | product=ATP-dependent DEAD/H RNA helicase, putative (DED1) | location=Tb927_09_v5.1:1959337-1961544(+) | length=735 | sequence_SO=chromosome | SO=protein_coding		2	44	44	43	14	37	27	42	35	12	31	20	37	23	43	20	14	37	27	42	35	12	31	20	37	23	43	20	13	36	26	41	34	12	30	19	37
						Tb927.11.11660	Tb927.11.11660	3	3	3	>Tb927.11.11660 | organism=Trypanosoma_brucei_TREU927 | product=hypothetical protein, conserved | location=Tb927_11_v5.1:3129244-3130332(+) | length=362 | sequence_SO=chromosome | SO=protein_coding		1	3	3	3	0	3	2	3	3	0	2	1	3	0	3	1	0	3	2	3	3	0	2	1	3	0	3	1	0	3	2	3	3	0	2	1	3
						Tb927.9.6070;Tb927.10.11540	Tb927.9.6070;Tb927.10.11540	23;23	23;23	23;23	>Tb927.9.6070 | organism=Trypanosoma_brucei_TREU927 | product=40S ribosomal protein S3, putative (RPS3) | location=Tb927_09_v5.1:1008372-1009016(+) | length=214 | sequence_SO=chromosome | SO=protein_coding;>Tb927.10.11540 | organism=Trypanosoma_brucei_TREU		2	23	23	23	17	23	20	22	22	18	20	19	20	20	22	17	17	23	20	22	22	18	20	19	20	20	22	17	17	23	20	22	22	18	20	19	20
						Tb927.2.2230	Tb927.2.2230	8	8	8	>Tb927.2.2230 | organism=Trypanosoma_brucei_TREU927 | product=hypothetical protein, conserved | location=Tb927_02_v5.1:425449-426615(-) | length=388 | sequence_SO=chromosome | SO=protein_coding		1	8	8	8	7	7	3	7	7	7	7	2	4	6	6	7	7	7	3	7	7	7	7	2	4	6	6	7	7	7	3	7	7	7	7	2	4
						Tb927.10.5930;Tb927.10.5940;Tb927.10.5950;Tb11.v5.0190	Tb927.10.5930;Tb927.10.5940;Tb927.10.5950;Tb11.v5.0190	8;8;7;7	8;8;7;7	8;8;7;7	>Tb927.10.5930 | organism=Trypanosoma_brucei_TREU927 | product=protein kinase, putative | location=Tb927_10_v5.1:1485687-1487159(-) | length=490 | sequence_SO=chromosome | SO=protein_coding;>Tb927.10.5940 | organism=Trypanosoma_brucei_TREU927 | product=pro		4	8	8	8	2	7	3	8	7	4	6	1	6	2	7	4	2	7	3	8	7	4	6	1	6	2	7	4	2	7	3	8	7	4	6	1	6
						Tb927.11.14190	Tb927.11.14190	22	22	22	>Tb927.11.14190 | organism=Trypanosoma_brucei_TREU927 | product=hypothetical protein, conserved | location=Tb927_11_v5.1:3761229-3764005(+) | length=924 | sequence_SO=chromosome | SO=protein_coding		1	22	22	22	1	2	10	19	2	5	1	3	11	8	20	5	1	2	10	19	2	5	1	3	11	8	20	5	1	2	10	19	2	5	1	3	11
						Tb927.8.2030	Tb927.8.2030	11	11	11	>Tb927.8.2030 | organism=Trypanosoma_brucei_TREU927 | product=hypothetical protein, conserved | location=Tb927_08_v5.1:638854-640119(+) | length=421 | sequence_SO=chromosome | SO=protein_coding		1	11	11	11	4	7	4	10	7	5	7	4	9	4	8	4	4	7	4	10	7	5	7	4	9	4	8	4	4	7	4	10	7	5	7	4	9
						Tb927.11.1820;Tb11.1400	Tb927.11.1820;Tb11.1400	8;6	8;6	8;6	>Tb927.11.1820 | organism=Trypanosoma_brucei_TREU927 | product=translation initiation factor eIF2B delta subunit, putative,eIF-2B GDP-GTP exchange factor,guanine nucleotide exchange factor subunit GCD2 | location=Tb927_11_v5.1:540993-542879(-) | length=628		2	8	8	8	3	8	3	6	7	2	5	3	5	1	6	3	3	8	3	6	7	2	5	3	5	1	6	3	3	8	3	6	7	2	5	3	5
						Tb927.1.1930	Tb927.1.1930	15	15	15	>Tb927.1.1930 | organism=Trypanosoma_brucei_TREU927 | product=phosphatidylinositol 3-kinase, putative | location=Tb927_01_v5.1:501553-510264(+) | length=2903 | sequence_SO=chromosome | SO=protein_coding		1	15	15	15	9	12	6	7	10	10	3	3	4	3	9	11	9	12	6	7	10	10	3	3	4	3	9	11	9	12	6	7	10	10	3	3	4
						Tb927.9.6100	Tb927.9.6100	7	7	2	>Tb927.9.6100 | organism=Trypanosoma_brucei_TREU927 | product=TFIIF-stimulated CTD phosphatase, putative | location=Tb927_09_v5.1:1011976-1014105(+) | length=343 | sequence_SO=chromosome | SO=protein_coding		1	7	7	2	4	4	2	4	4	3	3	2	5	3	5	2	4	4	2	4	4	3	3	2	5	3	5	2	0	0	0	0	1	0	1	0	2
						Tb927.2.5910;Tb927.10.15120	Tb927.2.5910;Tb927.10.15120	15;15	15;15	15;15	>Tb927.2.5910 | organism=Trypanosoma_brucei_TREU927 | product=40S ribosomal protein S13, putative | location=Tb927_02_v5.1:1077046-1077501(+) | length=151 | sequence_SO=chromosome | SO=protein_coding;>Tb927.10.15120 | organism=Trypanosoma_brucei_TREU927 |		2	15	15	15	11	13	12	12	12	13	11	11	11	11	11	13	11	13	12	12	12	13	11	11	11	11	11	13	11	13	12	12	12	13	11	11	11
						Tb927.6.2060	Tb927.6.2060	10	10	10	>Tb927.6.2060 | organism=Trypanosoma_brucei_TREU927 | product=histidyl-tRNA synthetase | location=Tb927_06_v5.1:670558-672794(-) | length=477 | sequence_SO=chromosome | SO=protein_coding		1	10	10	10	3	3	2	10	4	1	5	1	9	2	9	4	3	3	2	10	4	1	5	1	9	2	9	4	3	3	2	10	4	1	5	1	9
						Tb11.v5.0670	Tb11.v5.0670	11	2	1	>Tb11.v5.0670 | organism=Trypanosoma_brucei_TREU927 | product=retrotransposon hot spot (RHS) protein, putative | location=Tb927_11_bin_v5.1:3336238-3337128(+) | length=296 | sequence_SO=random_sequence | SO=protein_coding		1	11	2	1	8	6	9	7	7	3	7	8	7	4	7	8	2	1	2	1	1	0	1	2	1	2	1	2	1	1	1	1	1	0	1	1	1
						Tb927.3.3740	Tb927.3.3740	8	8	8	>Tb927.3.3740 | organism=Trypanosoma_brucei_TREU927 | product=hypothetical protein, conserved | location=Tb927_03_v5.1:1044183-1046048(+) | length=621 | sequence_SO=chromosome | SO=protein_coding		1	8	8	8	7	6	6	4	5	7	6	5	5	5	4	7	7	6	6	4	5	7	6	5	5	5	4	7	7	6	6	4	5	7	6	5	5
						Tb927.7.6260	Tb927.7.6260	3	3	3	>Tb927.7.6260 | organism=Trypanosoma_brucei_TREU927 | product=hypothetical protein, conserved | location=Tb927_07_v5.1:1694680-1695648(-) | length=322 | sequence_SO=chromosome | SO=protein_coding		1	3	3	3	2	2	1	2	2	2	2	0	1	1	2	2	2	2	1	2	2	2	2	0	1	1	2	2	2	2	1	2	2	2	2	0	1
						Tb927.11.3650;Tb11.v5.0435	Tb927.11.3650;Tb11.v5.0435	13;13	13;13	13;13	>Tb927.11.3650 | organism=Trypanosoma_brucei_TREU927 | product=adenylosuccinate synthetase, putative | location=Tb927_11_v5.1:1075346-1077154(+) | length=602 | sequence_SO=chromosome | SO=protein_coding;>Tb11.v5.0435 | organism=Trypanosoma_brucei_TREU927 |		2	13	13	13	1	8	1	11	9	4	6	0	9	3	11	5	1	8	1	11	9	4	6	0	9	3	11	5	1	8	1	11	9	4	6	0	9
						Tb927.9.9550	Tb927.9.9550	6	6	6	>Tb927.9.9550 | organism=Trypanosoma_brucei_TREU927 | product=hypothetical protein, conserved | location=Tb927_09_v5.1:1520887-1521525(-) | length=212 | sequence_SO=chromosome | SO=protein_coding		1	6	6	6	3	6	3	5	6	3	6	2	2	4	6	3	3	6	3	5	6	3	6	2	2	4	6	3	3	6	3	5	6	3	6	2	2
						Tb927.3.1840	Tb927.3.1840	10	10	10	>Tb927.3.1840 | organism=Trypanosoma_brucei_TREU927 | product=3-oxo-5-alpha-steroid 4-dehydrogenase, putative | location=Tb927_03_v5.1:477826-478722(-) | length=298 | sequence_SO=chromosome | SO=protein_coding		1	10	10	10	7	8	4	6	7	7	3	4	1	5	6	7	7	8	4	6	7	7	3	4	1	5	6	7	7	8	4	6	7	7	3	4	1
						Tb927.11.3300	Tb927.11.3300	3	3	3	>Tb927.11.3300 | organism=Trypanosoma_brucei_TREU927 | product=hypothetical protein, conserved | location=Tb927_11_v5.1:961939-965041(+) | length=932 | sequence_SO=chromosome | SO=protein_coding		1	3	3	3	1	2	0	2	2	0	2	1	1	0	2	0	1	2	0	2	2	0	2	1	1	0	2	0	1	2	0	2	2	0	2	1	1
						Tb927.6.4300;Tb927.6.4280;REV__Tb927.7.3820	Tb927.6.4300;Tb927.6.4280	41;41;1	41;41;1	39;39;1	>Tb927.6.4300 | organism=Trypanosoma_brucei_TREU927 | product=glyceraldehyde 3-phosphate dehydrogenase, glycosomal (GAPDH) | location=Tb927_06_v5.1:1220755-1221834(-) | length=359 | sequence_SO=chromosome | SO=protein_coding;>Tb927.6.4280 | organism=Trypan		3	41	41	39	32	39	33	39	40	29	37	29	38	33	36	32	32	39	33	39	40	29	37	29	38	33	36	32	30	37	31	37	38	27	35	27	36
						Tb927.7.3080	Tb927.7.3080	9	9	9	>Tb927.7.3080 | organism=Trypanosoma_brucei_TREU927 | product=hypothetical protein, conserved | location=Tb927_07_v5.1:779167-780456(+) | length=429 | sequence_SO=chromosome | SO=protein_coding		1	9	9	9	2	8	5	9	8	3	6	1	3	4	9	2	2	8	5	9	8	3	6	1	3	4	9	2	2	8	5	9	8	3	6	1	3
						Tb927.5.1210	Tb927.5.1210	11	11	11	>Tb927.5.1210 | organism=Trypanosoma_brucei_TREU927 | product=short-chain dehydrogenase, putative | location=Tb927_05_v5.1:462078-463013(+) | length=311 | sequence_SO=chromosome | SO=protein_coding		1	11	11	11	10	6	9	4	6	10	6	8	2	9	5	8	10	6	9	4	6	10	6	8	2	9	5	8	10	6	9	4	6	10	6	8	2
						Tb11.v5.0624	Tb11.v5.0624	9	3	1	>Tb11.v5.0624 | organism=Trypanosoma_brucei_TREU927 | product=retrotransposon hot spot protein (PHS), putative | location=Tb927_11_bin_v5.1:3001423-3003057(-) | length=544 | sequence_SO=random_sequence | SO=protein_coding		1	9	3	1	7	9	8	9	9	6	8	5	6	7	9	7	2	3	3	3	3	2	3	2	1	2	3	2	1	1	1	1	1	1	1	1	0
						Tb927.9.13970	Tb927.9.13970	9	9	9	>Tb927.9.13970 | organism=Trypanosoma_brucei_TREU927 | product=hypothetical protein, conserved | location=Tb927_09_v5.1:2181369-2183100(-) | length=339 | sequence_SO=chromosome | SO=protein_coding		1	9	9	9	5	8	6	5	7	8	6	2	6	3	5	5	5	8	6	5	7	8	6	2	6	3	5	5	5	8	6	5	7	8	6	2	6
						Tb927.11.630	Tb927.11.630	20	20	20	>Tb927.11.630 | organism=Trypanosoma_brucei_TREU927 | product=RNA polymerase I second largest subunit (RPA135) | location=Tb927_11_v5.1:154079-158869(-) | length=1596 | sequence_SO=chromosome | SO=protein_coding		1	20	20	20	12	15	10	13	17	11	15	8	7	9	12	6	12	15	10	13	17	11	15	8	7	9	12	6	12	15	10	13	17	11	15	8	7
						Tb927.11.14960	Tb927.11.14960	8	8	8	>Tb927.11.14960 | organism=Trypanosoma_brucei_TREU927 | product=pumilio/PUF RNA binding protein 7, putative (PUF7) | location=Tb927_11_v5.1:3978899-3981013(-) | length=704 | sequence_SO=chromosome | SO=protein_coding		1	8	8	8	4	6	5	7	5	4	6	4	3	5	6	4	4	6	5	7	5	4	6	4	3	5	6	4	4	6	5	7	5	4	6	4	3
						Tb927.1.190;Tb10.v4.0219;Tb927.2.220	Tb927.1.190	14;3;2	6;0;1	1;0;0	>Tb927.1.190 | organism=Trypanosoma_brucei_TREU927 | product=retrotransposon hot spot protein (RHS, pseudogene), putative | location=Tb927_01_v5.1:75424-77913(-) | length=830 | sequence_SO=chromosome | SO=protein_coding		3	14	6	1	10	12	11	12	11	5	7	10	10	9	11	11	4	5	4	5	5	2	3	4	5	4	5	4	0	0	1	0	0	0	0	1	0
						Tb927.3.1010	Tb927.3.1010	21	21	21	>Tb927.3.1010 | organism=Trypanosoma_brucei_TREU927 | product=hypothetical protein, conserved | location=Tb927_03_v5.1:246909-248711(+) | length=600 | sequence_SO=chromosome | SO=protein_coding		1	21	21	21	7	19	7	20	16	8	16	4	17	5	20	13	7	19	7	20	16	8	16	4	17	5	20	13	7	19	7	20	16	8	16	4	17
						Tb927.11.6320	Tb927.11.6320	6	6	6	>Tb927.11.6320 | organism=Trypanosoma_brucei_TREU927 | product=MRB1-associated protein | location=Tb927_11_v5.1:1776732-1778150(-) | length=472 | sequence_SO=chromosome | SO=protein_coding		1	6	6	6	2	6	1	4	6	1	2	0	6	1	6	1	2	6	1	4	6	1	2	0	6	1	6	1	2	6	1	4	6	1	2	0	6
						Tb927.2.4210	Tb927.2.4210	55	55	55	>Tb927.2.4210 | organism=Trypanosoma_brucei_TREU927 | product=glycosomal phosphoenolpyruvate carboxykinase (PEPCK) | location=Tb927_02_v5.1:740813-742390(-) | length=525 | sequence_SO=chromosome | SO=protein_coding		1	55	55	55	33	34	48	39	40	31	27	47	35	47	42	25	33	34	48	39	40	31	27	47	35	47	42	25	33	34	48	39	40	31	27	47	35
						Tb927.11.6300	Tb927.11.6300	22	22	22	>Tb927.11.6300 | organism=Trypanosoma_brucei_TREU927 | product=40S ribosomal protein S5, putative | location=Tb927_11_v5.1:1772246-1772818(-) | length=190 | sequence_SO=chromosome | SO=protein_coding		1	22	22	22	15	20	13	21	22	13	18	11	15	13	21	14	15	20	13	21	22	13	18	11	15	13	21	14	15	20	13	21	22	13	18	11	15
						Tb927.11.3070	Tb927.11.3070	6	6	6	>Tb927.11.3070 | organism=Trypanosoma_brucei_TREU927 | product=hypothetical protein, conserved | location=Tb927_11_v5.1:879958-881688(-) | length=576 | sequence_SO=chromosome | SO=protein_coding		1	6	6	6	0	6	1	6	6	0	4	0	3	1	6	0	0	6	1	6	6	0	4	0	3	1	6	0	0	6	1	6	6	0	4	0	3
						Tb927.5.780	Tb927.5.780	7	7	7	>Tb927.5.780 | organism=Trypanosoma_brucei_TREU927 | product=hypothetical protein, conserved | location=Tb927_05_v5.1:323439-325001(+) | length=520 | sequence_SO=chromosome | SO=protein_coding		1	7	7	7	1	3	0	7	5	2	5	0	5	0	6	4	1	3	0	7	5	2	5	0	5	0	6	4	1	3	0	7	5	2	5	0	5
						Tb927.7.5450	Tb927.7.5450	25	25	25	>Tb927.7.5450 | organism=Trypanosoma_brucei_TREU927 | product=lipin, putative | location=Tb927_07_v5.1:1470188-1472608(+) | length=806 | sequence_SO=chromosome | SO=protein_coding		1	25	25	25	17	2	13	9	5	21	5	12	0	13	4	22	17	2	13	9	5	21	5	12	0	13	4	22	17	2	13	9	5	21	5	12	0
						Tb11.v5.0812	Tb11.v5.0812	17	1	1	>Tb11.v5.0812 | organism=Trypanosoma_brucei_TREU927 | product=signal recognition particle protein, putative | location=Tb927_11_bin_v5.1:4227005-4228027(+) | length=340 | sequence_SO=random_sequence | SO=protein_coding		1	17	1	1	14	8	10	8	8	14	7	7	5	12	7	11	1	1	1	1	1	1	1	1	0	1	1	1	1	1	1	1	1	1	1	1	0
						Tb927.10.14840;Tb927.10.14830;Tb927.10.14820	Tb927.10.14840;Tb927.10.14830;Tb927.10.14820	11;11;11	11;11;11	11;11;11	>Tb927.10.14840 | organism=Trypanosoma_brucei_TREU927 | product=mitochondrial carrier protein (MCP5a) | location=Tb927_10_v5.1:3615071-3615994(-) | length=307 | sequence_SO=chromosome | SO=protein_coding;>Tb927.10.14830 | organism=Trypanosoma_brucei_TREU92		3	11	11	11	9	9	7	10	9	7	11	9	4	7	8	9	9	9	7	10	9	7	11	9	4	7	8	9	9	9	7	10	9	7	11	9	4
						Tb927.11.10520	Tb927.11.10520	3	3	3	>Tb927.11.10520 | organism=Trypanosoma_brucei_TREU927 | product=protein kinase, putative,tyrosine kinase, putative | location=Tb927_11_v5.1:2798813-2802595(+) | length=1260 | sequence_SO=chromosome | SO=protein_coding		1	3	3	3	2	1	1	0	1	3	1	0	0	1	0	3	2	1	1	0	1	3	1	0	0	1	0	3	2	1	1	0	1	3	1	0	0
						Tb927.7.6850;Tb927.7.6830;Tb927.8.7350;Tb927.8.7340	Tb927.7.6850;Tb927.7.6830	3;2;1;1	3;2;1;1	3;2;1;1	>Tb927.7.6850 | organism=Trypanosoma_brucei_TREU927 | product=trans-sialidase (TbTS) | location=Tb927_07_v5.1:1916100-1920195(-) | length=771 | sequence_SO=chromosome | SO=protein_coding;>Tb927.7.6830 | organism=Trypanosoma_brucei_TREU927 | product=trans-s		4	3	3	3	3	0	2	2	1	3	1	1	1	3	2	2	3	0	2	2	1	3	1	1	1	3	2	2	3	0	2	2	1	3	1	1	1
						Tb927.11.8950	Tb927.11.8950	3	3	3	>Tb927.11.8950 | organism=Trypanosoma_brucei_TREU927 | product=leucine rich repeat (TbLRRP1) | location=Tb927_11_v5.1:2454099-2456240(+) | length=713 | sequence_SO=chromosome | SO=protein_coding		1	3	3	3	2	0	2	0	0	2	1	1	0	2	0	3	2	0	2	0	0	2	1	1	0	2	0	3	2	0	2	0	0	2	1	1	0
						Tb927.6.950	Tb927.6.950	11	11	11	>Tb927.6.950 | organism=Trypanosoma_brucei_TREU927 | product=cysteinyl-tRNA synthetase, putative | location=Tb927_06_v5.1:401460-403890(-) | length=785 | sequence_SO=chromosome | SO=protein_coding		1	11	11	11	1	6	0	11	5	1	2	0	10	0	11	3	1	6	0	11	5	1	2	0	10	0	11	3	1	6	0	11	5	1	2	0	10
						Tb927.9.13740;Tb927.9.13710;Tb927.9.13680;Tb927.9.13650	Tb927.9.13740;Tb927.9.13710;Tb927.9.13680;Tb927.9.13650	5;5;5;5	5;5;5;5	5;5;5;5	>Tb927.9.13740 | organism=Trypanosoma_brucei_TREU927 | product=ADP-ribosylation factor, putative | location=Tb927_09_v5.1:2174469-2175017(-) | length=182 | sequence_SO=chromosome | SO=protein_coding;>Tb927.9.13710 | organism=Trypanosoma_brucei_TREU927 | pr		4	5	5	5	4	2	4	1	3	5	1	4	0	3	2	3	4	2	4	1	3	5	1	4	0	3	2	3	4	2	4	1	3	5	1	4	0
						Tb927.6.4430	Tb927.6.4430	4	4	4	>Tb927.6.4430 | organism=Trypanosoma_brucei_TREU927 | product=homoserine kinase, putative (HK) | location=Tb927_06_v5.1:1244756-1246826(-) | length=335 | sequence_SO=chromosome | SO=protein_coding		1	4	4	4	3	3	2	4	3	3	2	1	2	3	3	4	3	3	2	4	3	3	2	1	2	3	3	4	3	3	2	4	3	3	2	1	2
						Tb927.9.11410;Tb927.9.11380	Tb927.9.11410;Tb927.9.11380	14;14	14;14	14;14	>Tb927.9.11410 | organism=Trypanosoma_brucei_TREU927 | product=unspecified product | location=Tb927_09_v5.1:1789175-1789594(+) | length=139 | sequence_SO=chromosome | SO=protein_coding;>Tb927.9.11380 | organism=Trypanosoma_brucei_TREU927 | product=unspecif		2	14	14	14	10	12	10	11	11	10	10	6	11	9	13	10	10	12	10	11	11	10	10	6	11	9	13	10	10	12	10	11	11	10	10	6	11
						Tb927.10.10880	Tb927.10.10880	10	10	10	>Tb927.10.10880 | organism=Trypanosoma_brucei_TREU927 | product=ATP-binding cassette protein, putative,ABC transporter, putative,ATPase, putative | location=Tb927_10_v5.1:2652394-2654448(-) | length=684 | sequence_SO=chromosome | SO=protein_coding		1	10	10	10	0	5	1	9	3	0	2	0	9	0	10	1	0	5	1	9	3	0	2	0	9	0	10	1	0	5	1	9	3	0	2	0	9
						Tb927.10.450	Tb927.10.450	5	5	5	>Tb927.10.450 | organism=Trypanosoma_brucei_TREU927 | product=hypothetical protein, conserved | location=Tb927_10_v5.1:116855-118612(+) | length=585 | sequence_SO=chromosome | SO=protein_coding		1	5	5	5	1	4	0	4	5	1	2	0	3	2	3	1	1	4	0	4	5	1	2	0	3	2	3	1	1	4	0	4	5	1	2	0	3
						Tb927.10.540;Tb11.v5.0414	Tb927.10.540;Tb11.v5.0414	12;12	12;12	12;12	>Tb927.10.540 | organism=Trypanosoma_brucei_TREU927 | product=ATP-dependent DEAD/H RNA helicase, putative,DEAD box RNA helicase, putative | location=Tb927_10_v5.1:140816-142126(+) | length=436 | sequence_SO=chromosome | SO=protein_coding;>Tb11.v5.0414 | or		2	12	12	12	3	8	2	12	8	2	5	1	9	2	12	7	3	8	2	12	8	2	5	1	9	2	12	7	3	8	2	12	8	2	5	1	9
						Tb927.11.11480	Tb927.11.11480	7	7	7	>Tb927.11.11480 | organism=Trypanosoma_brucei_TREU927 | product=Trichohyalin, putative | location=Tb927_11_v5.1:3075484-3077460(+) | length=658 | sequence_SO=chromosome | SO=protein_coding		1	7	7	7	4	7	3	7	7	3	6	4	5	5	7	3	4	7	3	7	7	3	6	4	5	5	7	3	4	7	3	7	7	3	6	4	5
						Tb927.9.6310	Tb927.9.6310	3	3	3	>Tb927.9.6310 | organism=Trypanosoma_brucei_TREU927 | product=ABC transporter, putative | location=Tb927_09_v5.1:1035596-1037536(+) | length=646 | sequence_SO=chromosome | SO=protein_coding		1	3	3	3	1	1	3	1	1	3	1	0	0	2	2	3	1	1	3	1	1	3	1	0	0	2	2	3	1	1	3	1	1	3	1	0	0
						Tb927.6.4440	Tb927.6.4440	17	17	17	>Tb927.6.4440 | organism=Trypanosoma_brucei_TREU927 | product=hypothetical protein, conserved | location=Tb927_06_v5.1:1246165-1247223(-) | length=352 | sequence_SO=chromosome | SO=protein_coding		1	17	17	17	10	13	12	16	12	10	10	12	15	12	16	11	10	13	12	16	12	10	10	12	15	12	16	11	10	13	12	16	12	10	10	12	15
						Tb927.9.15470	Tb927.9.15470	3	3	3	>Tb927.9.15470 | organism=Trypanosoma_brucei_TREU927 | product=kinesin, putative | location=Tb927_09_v5.1:2408186-2411744(+) | length=681 | sequence_SO=chromosome | SO=protein_coding		1	3	3	3	1	2	3	2	2	1	2	2	1	2	2	1	1	2	3	2	2	1	2	2	1	2	2	1	1	2	3	2	2	1	2	2	1
						Tb927.8.1640;Tb927.8.1630;Tb927.8.1620;Tb927.8.1610;Tb11.v5.0601	Tb927.8.1640;Tb927.8.1630;Tb927.8.1620;Tb927.8.1610;Tb11.v5.0601	9;9;9;9;9	9;9;9;9;9	9;9;9;9;9	>Tb927.8.1640 | organism=Trypanosoma_brucei_TREU927 | product=MSP-B, putative | location=Tb927_08_v5.1:543721-545385(+) | length=554 | sequence_SO=chromosome | SO=protein_coding;>Tb927.8.1630 | organism=Trypanosoma_brucei_TREU927 | product=MSP-B, putative		5	9	9	9	5	6	4	6	5	3	6	2	4	4	6	5	5	6	4	6	5	3	6	2	4	4	6	5	5	6	4	6	5	3	6	2	4
						Tb927.11.5300	Tb927.11.5300	3	3	3	>Tb927.11.5300 | organism=Trypanosoma_brucei_TREU927 | product=kinesin, putative,mitotic centromere-associated kinesin, putative (Kif13-3) | location=Tb927_11_v5.1:1510715-1512415(+) | length=566 | sequence_SO=chromosome | SO=protein_coding		1	3	3	3	2	3	1	3	2	1	3	0	1	1	3	1	2	3	1	3	2	1	3	0	1	1	3	1	2	3	1	3	2	1	3	0	1
						Tb927.5.1120	Tb927.5.1120	5	5	5	>Tb927.5.1120 | organism=Trypanosoma_brucei_TREU927 | product=hypothetical protein, conserved | location=Tb927_05_v5.1:422509-440697(+) | length=6062 | sequence_SO=chromosome | SO=protein_coding		1	5	5	5	4	1	0	3	3	3	2	1	2	2	3	4	4	1	0	3	3	3	2	1	2	2	3	4	4	1	0	3	3	3	2	1	2
						Tb927.2.5610;Tb927.2.5530	Tb927.2.5610;Tb927.2.5530	22;22	22;22	22;22	>Tb927.2.5610 | organism=Trypanosoma_brucei_TREU927 | product=hypothetical protein, conserved | location=Tb927_02_v5.1:1008515-1013083(+) | length=1522 | sequence_SO=chromosome | SO=protein_coding;>Tb927.2.5530 | organism=Trypanosoma_brucei_TREU927 | produ		2	22	22	22	15	19	16	21	20	19	10	15	11	12	18	18	15	19	16	21	20	19	10	15	11	12	18	18	15	19	16	21	20	19	10	15	11
						Tb927.4.590	Tb927.4.590	7	7	7	>Tb927.4.590 | organism=Trypanosoma_brucei_TREU927 | product=hypothetical protein, conserved | location=Tb927_04_v5.1:168942-171398(-) | length=818 | sequence_SO=chromosome | SO=protein_coding		1	7	7	7	7	3	7	1	2	7	2	3	0	6	1	7	7	3	7	1	2	7	2	3	0	6	1	7	7	3	7	1	2	7	2	3	0
						Tb927.10.10590;Tb927.10.10580;Tb927.10.10570;Tb927.10.10560;Tb927.10.10550;Tb927.10.10540;Tb927.10.10530;Tb927.10.10520;Tb927.10.10510;Tb927.10.10500;Tb927.10.10490;Tb927.10.10480;Tb927.10.10470;Tb927.10.10460	Tb927.10.10590;Tb927.10.10580;Tb927.10.10570;Tb927.10.10560;Tb927.10.10550;Tb927.10.10540;Tb927.10.10530;Tb927.10.10520;Tb927.10.10510;Tb927.10.10500;Tb927.10.10490;Tb927.10.10480;Tb927.10.10470;Tb927.10.10460	9;9;9;9;9;9;9;9;9;9;9;9;9;9	9;9;9;9;9;9;9;9;9;9;9;9;9;9	9;9;9;9;9;9;9;9;9;9;9;9;9;9	>Tb927.10.10590 | organism=Trypanosoma_brucei_TREU927 | product=histone H2B, putative | location=Tb927_10_v5.1:2584533-2584871(-) | length=112 | sequence_SO=chromosome | SO=protein_coding;>Tb927.10.10580 | organism=Trypanosoma_brucei_TREU927 | product=hist		14	9	9	9	8	8	6	9	6	7	8	6	5	6	7	7	8	8	6	9	6	7	8	6	5	6	7	7	8	8	6	9	6	7	8	6	5
						Tb927.10.880	Tb927.10.880	2	2	2	>Tb927.10.880 | organism=Trypanosoma_brucei_TREU927 | product=thymidine kinase, putative | location=Tb927_10_v5.1:235872-237239(+) | length=455 | sequence_SO=chromosome | SO=protein_coding		1	2	2	2	2	2	0	2	2	2	1	1	0	1	1	2	2	2	0	2	2	2	1	1	0	1	1	2	2	2	0	2	2	2	1	1	0
						Tb927.3.2600	Tb927.3.2600	75	75	75	>Tb927.3.2600 | organism=Trypanosoma_brucei_TREU927 | product=ATP-dependent DEAD/H RNA helicase, putative | location=Tb927_03_v5.1:652291-658803(-) | length=2170 | sequence_SO=chromosome | SO=protein_coding		1	75	75	75	28	60	29	70	57	29	43	26	60	20	65	29	28	60	29	70	57	29	43	26	60	20	65	29	28	60	29	70	57	29	43	26	60
						Tb927.8.5250	Tb927.8.5250	5	5	5	>Tb927.8.5250 | organism=Trypanosoma_brucei_TREU927 | product=coatomer delta subunit, putative,delta-COP, putative,delta-coat protein, putative | location=Tb927_08_v5.1:1568528-1570821(+) | length=531 | sequence_SO=chromosome | SO=protein_coding		1	5	5	5	3	5	1	5	5	4	5	1	4	3	5	3	3	5	1	5	5	4	5	1	4	3	5	3	3	5	1	5	5	4	5	1	4
						Tb927.1.4100	Tb927.1.4100	10	10	10	>Tb927.1.4100 | organism=Trypanosoma_brucei_TREU927 | product=cytochrome oxidase subunit IV (COXIV) | location=Tb927_01_v5.1:861805-862868(+) | length=353 | sequence_SO=chromosome | SO=protein_coding		1	10	10	10	8	7	7	6	8	5	6	7	2	7	6	6	8	7	7	6	8	5	6	7	2	7	6	6	8	7	7	6	8	5	6	7	2
						Tb927.9.13320	Tb927.9.13320	6	6	6	>Tb927.9.13320 | organism=Trypanosoma_brucei_TREU927 | product=hypothetical protein, conserved | location=Tb927_09_v5.1:2099368-2100897(-) | length=507 | sequence_SO=chromosome | SO=protein_coding		1	6	6	6	3	5	0	4	6	2	6	2	1	2	5	3	3	5	0	4	6	2	6	2	1	2	5	3	3	5	0	4	6	2	6	2	1
						Tb927.11.10230	Tb927.11.10230	4	4	4	>Tb927.11.10230 | organism=Trypanosoma_brucei_TREU927 | product=RNA polymerase-associated protein CDC73, putative | location=Tb927_11_v5.1:2735374-2736459(+) | length=361 | sequence_SO=chromosome | SO=protein_coding		1	4	4	4	0	2	0	3	2	1	2	0	3	0	3	0	0	2	0	3	2	1	2	0	3	0	3	0	0	2	0	3	2	1	2	0	3
						Tb927.11.8770	Tb927.11.8770	12	12	12	>Tb927.11.8770 | organism=Trypanosoma_brucei_TREU927 | product=ATP-dependent RNA helicase FAL1, putative | location=Tb927_11_v5.1:2410573-2411778(+) | length=401 | sequence_SO=chromosome | SO=protein_coding		1	12	12	12	3	11	9	12	8	6	10	4	4	7	9	7	3	11	9	12	8	6	10	4	4	7	9	7	3	11	9	12	8	6	10	4	4
						Tb927.11.6870	Tb927.11.6870	8	8	8	>Tb927.11.6870 | organism=Trypanosoma_brucei_TREU927 | product=14-3-3 protein | location=Tb927_11_v5.1:1934227-1934985(-) | length=252 | sequence_SO=chromosome | SO=protein_coding		1	8	8	8	6	5	5	6	6	6	4	5	4	5	3	6	6	5	5	6	6	6	4	5	4	5	3	6	6	5	5	6	6	6	4	5	4
						Tb927.4.3810	Tb927.4.3810	26	26	26	>Tb927.4.3810 | organism=Trypanosoma_brucei_TREU927 | product=DNA-directed RNA polymerase II subunit 2, putative,RNA polymerase subunit, putative (RPB2) | location=Tb927_04_v5.1:994869-998441(-) | length=1190 | sequence_SO=chromosome | SO=protein_coding		1	26	26	26	12	22	3	19	22	5	19	3	12	2	21	6	12	22	3	19	22	5	19	3	12	2	21	6	12	22	3	19	22	5	19	3	12
						Tb927.3.1370;Tb927.10.2840	Tb927.3.1370;Tb927.10.2840	7;7	7;7	7;7	>Tb927.3.1370 | organism=Trypanosoma_brucei_TREU927 | product=40S ribosomal protein S25, putative | location=Tb927_03_v5.1:343637-343978(+) | length=113 | sequence_SO=chromosome | SO=protein_coding;>Tb927.10.2840 | organism=Trypanosoma_brucei_TREU927 | pro		2	7	7	7	5	6	5	6	6	5	4	5	7	5	5	5	5	6	5	6	6	5	4	5	7	5	5	5	5	6	5	6	6	5	4	5	7
						Tb927.3.3270	Tb927.3.3270	33	33	33	>Tb927.3.3270 | organism=Trypanosoma_brucei_TREU927 | product=ATP-dependent phosphofructokinase (TbPFK) | location=Tb927_03_v5.1:839799-841262(-) | length=487 | sequence_SO=chromosome | SO=protein_coding		1	33	33	33	25	29	24	27	28	28	20	21	12	27	23	29	25	29	24	27	28	28	20	21	12	27	23	29	25	29	24	27	28	28	20	21	12
						Tb927.4.2030	Tb927.4.2030	12	2	2	>Tb927.4.2030 | organism=Trypanosoma_brucei_TREU927 | product=ALBA-Domain Protein (ALBA4) | location=Tb927_04_v5.1:509807-511276(-) | length=217 | sequence_SO=chromosome | SO=protein_coding		1	12	2	2	6	9	7	9	10	7	6	7	11	6	8	5	0	2	0	2	2	0	1	0	2	0	2	0	0	2	0	2	2	0	1	0	2
						Tb927.10.4310;Tb10.v4.0045	Tb927.10.4310;Tb10.v4.0045	6;6	6;6	6;6	>Tb927.10.4310 | organism=Trypanosoma_brucei_TREU927 | product=prohibitin 2, putative (PHB2) | location=Tb927_10_v5.1:1121153-1122040(+) | length=295 | sequence_SO=chromosome | SO=protein_coding;>Tb10.v4.0045 | organism=Trypanosoma_brucei_TREU927 | product		2	6	6	6	6	4	6	3	4	6	4	6	0	6	3	6	6	4	6	3	4	6	4	6	0	6	3	6	6	4	6	3	4	6	4	6	0
						Tb927.11.3980	Tb927.11.3980	15	15	15	>Tb927.11.3980 | organism=Trypanosoma_brucei_TREU927 | product=mitochondrial processing peptidase alpha subunit, putative,metallo-peptidase, Clan ME, Family M16 | location=Tb927_11_v5.1:1163689-1166234(+) | length=518 | sequence_SO=chromosome | SO=protein_		1	15	15	15	11	13	8	13	13	9	12	9	7	11	10	10	11	13	8	13	13	9	12	9	7	11	10	10	11	13	8	13	13	9	12	9	7
						Tb927.11.3970	Tb927.11.3970	7	7	7	>Tb927.11.3970 | organism=Trypanosoma_brucei_TREU927 | product=hypothetical protein, conserved | location=Tb927_11_v5.1:1159933-1162122(+) | length=729 | sequence_SO=chromosome | SO=protein_coding		1	7	7	7	1	5	3	6	6	2	5	2	3	2	6	2	1	5	3	6	6	2	5	2	3	2	6	2	1	5	3	6	6	2	5	2	3
						Tb927.11.5170	Tb927.11.5170	3	3	3	>Tb927.11.5170 | organism=Trypanosoma_brucei_TREU927 | product=ubiquitin activating enzyme, putative | location=Tb927_11_v5.1:1475894-1476727(+) | length=277 | sequence_SO=chromosome | SO=protein_coding		1	3	3	3	0	2	1	1	2	2	2	1	1	2	1	0	0	2	1	1	2	2	2	1	1	2	1	0	0	2	1	1	2	2	2	1	1
						Tb927.11.10510	Tb927.11.10510	2	2	2	>Tb927.11.10510 | organism=Trypanosoma_brucei_TREU927 | product=ubiquinone biosynthesis methyltransferase, putative | location=Tb927_11_v5.1:2797106-2797972(+) | length=288 | sequence_SO=chromosome | SO=protein_coding		1	2	2	2	1	2	1	2	2	0	2	2	0	1	2	1	1	2	1	2	2	0	2	2	0	1	2	1	1	2	1	2	2	0	2	2	0
						Tb927.2.2520;Tb927.2.2510	Tb927.2.2520;Tb927.2.2510	17;17	17;17	17;17	>Tb927.2.2520 | organism=Trypanosoma_brucei_TREU927 | product=voltage-dependent anion-selective channel | location=Tb927_02_v5.1:495348-497012(-) | length=270 | sequence_SO=chromosome | SO=protein_coding;>Tb927.2.2510 | organism=Trypanosoma_brucei_TREU927		2	17	17	17	15	12	13	8	9	16	7	10	1	14	8	14	15	12	13	8	9	16	7	10	1	14	8	14	15	12	13	8	9	16	7	10	1
						Tb927.3.1030	Tb927.3.1030	26	26	26	>Tb927.3.1030 | organism=Trypanosoma_brucei_TREU927 | product=RNA-binding protein (RPB28) | location=Tb927_03_v5.1:253218-254291(+) | length=357 | sequence_SO=chromosome | SO=protein_coding		1	26	26	26	0	8	8	25	11	3	9	4	22	7	25	3	0	8	8	25	11	3	9	4	22	7	25	3	0	8	8	25	11	3	9	4	22
						Tb927.11.1430	Tb927.11.1430	5	5	5	>Tb927.11.1430 | organism=Trypanosoma_brucei_TREU927 | product=hypothetical protein, conserved | location=Tb927_11_v5.1:422497-424755(+) | length=752 | sequence_SO=chromosome | SO=protein_coding		1	5	5	5	2	2	1	2	2	2	2	1	2	1	4	3	2	2	1	2	2	2	2	1	2	1	4	3	2	2	1	2	2	2	2	1	2
						Tb927.11.6810;Tb11.v5.0901	Tb927.11.6810	3;1	3;1	3;1	>Tb927.11.6810 | organism=Trypanosoma_brucei_TREU927 | product=tubulin-tyrsoine ligase-like protein, putative (TTL) | location=Tb927_11_v5.1:1920890-1923832(-) | length=980 | sequence_SO=chromosome | SO=protein_coding		2	3	3	3	3	0	3	0	0	2	0	3	0	2	0	2	3	0	3	0	0	2	0	3	0	2	0	2	3	0	3	0	0	2	0	3	0
						Tb927.10.7440	Tb927.10.7440	12	12	12	>Tb927.10.7440 | organism=Trypanosoma_brucei_TREU927 | product=MTR4 (MTR4) | location=Tb927_10_v5.1:1875499-1878351(-) | length=950 | sequence_SO=chromosome | SO=protein_coding		1	12	12	12	1	9	5	11	8	0	7	2	5	0	11	2	1	9	5	11	8	0	7	2	5	0	11	2	1	9	5	11	8	0	7	2	5
						Tb927.2.340	Tb927.2.340	31	12	3	>Tb927.2.340 | organism=Trypanosoma_brucei_TREU927 | product=retrotransposon hot spot protein 4 (RHS4), putative | location=Tb927_02_v5.1:46167-48743(-) | length=858 | sequence_SO=chromosome | SO=protein_coding		1	31	12	3	17	24	20	30	26	18	23	21	28	18	30	20	3	5	5	11	8	5	5	5	9	6	11	5	1	1	1	3	2	1	1	1	3
						Tb927.7.2140;Tb07.11L3.90	Tb927.7.2140;Tb07.11L3.90	8;8	8;8	8;8	>Tb927.7.2140 | organism=Trypanosoma_brucei_TREU927 | product=hypothetical protein,zinc finger protein family member, putative (ZC3H18) | location=Tb927_07_v5.1:544639-545769(-) | length=376 | sequence_SO=chromosome | SO=protein_coding;>Tb07.11L3.90 | orga		2	8	8	8	6	6	8	6	7	4	5	7	5	5	7	6	6	6	8	6	7	4	5	7	5	5	7	6	6	6	8	6	7	4	5	7	5
						Tb927.3.3580;REV__Tb927.11.18180;REV__Tb927.11.17180	Tb927.3.3580	14;1;1	14;1;1	14;1;1	>Tb927.3.3580 | organism=Trypanosoma_brucei_TREU927 | product=lipophosphoglycan biosynthetic protein, putative (LPG3) | location=Tb927_03_v5.1:1006678-1008999(+) | length=773 | sequence_SO=chromosome | SO=protein_coding		3	14	14	14	6	9	4	11	8	5	4	4	11	6	14	7	6	9	4	11	8	5	4	4	11	6	14	7	6	9	4	11	8	5	4	4	11
						Tb927.5.1090	Tb927.5.1090	11	11	11	>Tb927.5.1090 | organism=Trypanosoma_brucei_TREU927 | product=threonyl-tRNA synthetase, putative | location=Tb927_05_v5.1:409463-412112(+) | length=799 | sequence_SO=chromosome | SO=protein_coding		1	11	11	11	5	6	3	9	6	4	6	4	6	2	9	7	5	6	3	9	6	4	6	4	6	2	9	7	5	6	3	9	6	4	6	4	6
						Tb927.2.5060;Tb10.v4.0129	Tb927.2.5060	8;1	8;1	8;1	>Tb927.2.5060 | organism=Trypanosoma_brucei_TREU927 | product=GTP binding protein, putative | location=Tb927_02_v5.1:895305-896489(-) | length=394 | sequence_SO=chromosome | SO=protein_coding		2	8	8	8	2	2	1	6	3	2	3	2	6	2	7	2	2	2	1	6	3	2	3	2	6	2	7	2	2	2	1	6	3	2	3	2	6
						Tb927.5.4420;Tb05.5K5.70	Tb927.5.4420;Tb05.5K5.70	35;35	35;35	35;35	>Tb927.5.4420 | organism=Trypanosoma_brucei_TREU927 | product=nucleolar RNA helicase II, putative,nucleolar RNA helicase Gu, putative | location=Tb927_05_v5.1:1366993-1368933(-) | length=632 | sequence_SO=chromosome | SO=protein_coding;>Tb05.5K5.70 | organ		2	35	35	35	20	28	27	24	27	21	18	23	19	21	24	19	20	28	27	24	27	21	18	23	19	21	24	19	20	28	27	24	27	21	18	23	19
						Tb927.10.3200	Tb927.10.3200	8	8	8	>Tb927.10.3200 | organism=Trypanosoma_brucei_TREU927 | product=U2 splicing auxiliary factor, putative (U2AF35) | location=Tb927_10_v5.1:829453-830196(+) | length=247 | sequence_SO=chromosome | SO=protein_coding		1	8	8	8	6	8	8	6	5	7	2	6	4	7	4	6	6	8	8	6	5	7	2	6	4	7	4	6	6	8	8	6	5	7	2	6	4
						Tb927.10.6950;Tb927.10.6910;Tb11.v5.0496;Tb10.v4.0247	Tb927.10.6950;Tb927.10.6910;Tb11.v5.0496;Tb10.v4.0247	7;7;7;7	7;7;7;7	7;7;7;7	>Tb927.10.6950 | organism=Trypanosoma_brucei_TREU927 | product=sterol 24-c-methyltransferase, putative | location=Tb927_10_v5.1:1752628-1753707(+) | length=359 | sequence_SO=chromosome | SO=protein_coding;>Tb927.10.6910 | organism=Trypanosoma_brucei_TREU92		4	7	7	7	4	6	3	4	5	5	5	3	3	4	5	4	4	6	3	4	5	5	5	3	3	4	5	4	4	6	3	4	5	5	5	3	3
						Tb927.6.2390	Tb927.6.2390	13	13	13	>Tb927.6.2390 | organism=Trypanosoma_brucei_TREU927 | product=hypothetical protein, conserved | location=Tb927_06_v5.1:736625-738343(+) | length=572 | sequence_SO=chromosome | SO=protein_coding		1	13	13	13	5	7	11	7	5	5	3	12	3	13	4	5	5	7	11	7	5	5	3	12	3	13	4	5	5	7	11	7	5	5	3	12	3
						Tb927.7.2660	Tb927.7.2660	14	11	11	>Tb927.7.2660 | organism=Trypanosoma_brucei_TREU927 | product=zinc finger protein family member, putative (ZC3H20) | location=Tb927_07_v5.1:682981-684198(-) | length=405 | sequence_SO=chromosome | SO=protein_coding		1	14	11	11	9	13	12	12	9	13	5	5	8	7	11	11	7	10	10	9	7	11	4	3	6	5	9	9	7	10	10	9	7	11	4	3	6
						Tb927.5.3400	Tb927.5.3400	21	21	21	>Tb927.5.3400 | organism=Trypanosoma_brucei_TREU927 | product=calcium-translocating P-type ATPase,calcium pump | location=Tb927_05_v5.1:1131431-1134466(-) | length=1011 | sequence_SO=chromosome | SO=protein_coding		1	21	21	21	21	15	10	11	11	19	12	5	2	15	13	18	21	15	10	11	11	19	12	5	2	15	13	18	21	15	10	11	11	19	12	5	2
						Tb927.2.1180	Tb927.2.1180	8	2	2	>Tb927.2.1180 | organism=Trypanosoma_brucei_TREU927 | product=retrotransposon hot spot protein 3 (RHS3), putative | location=Tb927_02_v5.1:210947-212686(-) | length=579 | sequence_SO=chromosome | SO=protein_coding		1	8	2	2	5	8	3	8	7	4	8	4	7	3	6	4	1	2	0	2	2	1	2	0	2	0	2	1	1	2	0	2	2	1	2	0	2
						Tb927.9.9630	Tb927.9.9630	5	5	5	>Tb927.9.9630 | organism=Trypanosoma_brucei_TREU927 | product=hypothetical protein, conserved | location=Tb927_09_v5.1:1532826-1533893(-) | length=355 | sequence_SO=chromosome | SO=protein_coding		1	5	5	5	3	3	2	1	2	3	1	0	0	3	1	4	3	3	2	1	2	3	1	0	0	3	1	4	3	3	2	1	2	3	1	0	0
						Tb927.10.5540	Tb927.10.5540	2	2	2	>Tb927.10.5540 | organism=Trypanosoma_brucei_TREU927 | product=hypothetical protein, conserved | location=Tb927_10_v5.1:1390380-1391195(+) | length=271 | sequence_SO=chromosome | SO=protein_coding		1	2	2	2	0	2	0	2	1	0	2	0	1	0	1	0	0	2	0	2	1	0	2	0	1	0	1	0	0	2	0	2	1	0	2	0	1
						Tb11.v5.0480;Tb927.10.15370	Tb11.v5.0480;Tb927.10.15370	7;6	7;6	7;6	>Tb11.v5.0480 | organism=Trypanosoma_brucei_TREU927 | product=DNA-directed RNA polymerase, alpha subunit, putative | location=Tb927_11_bin_v5.1:1954570-1955583(+) | length=337 | sequence_SO=random_sequence | SO=protein_coding;>Tb927.10.15370 | organism=Try		2	7	7	7	4	7	2	7	5	5	6	3	7	3	7	5	4	7	2	7	5	5	6	3	7	3	7	5	4	7	2	7	5	5	6	3	7
						Tb927.7.1300	Tb927.7.1300	7	7	7	>Tb927.7.1300 | organism=Trypanosoma_brucei_TREU927 | product=protein disulfide isomerase, putative | location=Tb927_07_v5.1:334736-335869(+) | length=377 | sequence_SO=chromosome | SO=protein_coding		1	7	7	7	1	7	2	7	7	1	5	1	6	1	7	1	1	7	2	7	7	1	5	1	6	1	7	1	1	7	2	7	7	1	5	1	6
						Tb927.10.7700	Tb927.10.7700	2	2	2	>Tb927.10.7700 | organism=Trypanosoma_brucei_TREU927 | product=ABC transporter, putative | location=Tb927_10_v5.1:1938606-1940612(-) | length=668 | sequence_SO=chromosome | SO=protein_coding		1	2	2	2	2	2	2	0	1	2	2	1	0	2	0	2	2	2	2	0	1	2	2	1	0	2	0	2	2	2	2	0	1	2	2	1	0
						Tb927.3.3900	Tb927.3.3900	14	14	14	>Tb927.3.3900 | organism=Trypanosoma_brucei_TREU927 | product=carnitine O-palmitoyltransferase II, putative (CPT II) | location=Tb927_03_v5.1:1084019-1085884(+) | length=621 | sequence_SO=chromosome | SO=protein_coding		1	14	14	14	12	5	6	3	3	12	3	7	0	10	4	12	12	5	6	3	3	12	3	7	0	10	4	12	12	5	6	3	3	12	3	7	0
						Tb927.3.2960	Tb927.3.2960	3	3	3	>Tb927.3.2960 | organism=Trypanosoma_brucei_TREU927 | product=inosine-adenosine-guanosine-nucleosidehydrolase,IAG-nucleoside hydrolase (IAGNH) | location=Tb927_03_v5.1:763717-764700(-) | length=327 | sequence_SO=chromosome | SO=protein_coding		1	3	3	3	2	3	2	1	2	2	3	1	0	2	2	2	2	3	2	1	2	2	3	1	0	2	2	2	2	3	2	1	2	2	3	1	0
						Tb927.7.1670	Tb927.7.1670	7	7	7	>Tb927.7.1670 | organism=Trypanosoma_brucei_TREU927 | product=hypothetical protein, conserved | location=Tb927_07_v5.1:418176-418736(+) | length=186 | sequence_SO=chromosome | SO=protein_coding		1	7	7	7	1	7	3	7	6	1	2	0	3	1	6	0	1	7	3	7	6	1	2	0	3	1	6	0	1	7	3	7	6	1	2	0	3
						Tb927.3.5500	Tb927.3.5500	2	2	2	>Tb927.3.5500 | organism=Trypanosoma_brucei_TREU927 | product=DNA-directed RNA polymerase II subunit 3, putative,RNA polymerase subunit, putative (RPB3) | location=Tb927_03_v5.1:1538242-1539265(+) | length=337 | sequence_SO=chromosome | SO=protein_coding		1	2	2	2	1	2	1	2	2	0	2	1	1	0	2	0	1	2	1	2	2	0	2	1	1	0	2	0	1	2	1	2	2	0	2	1	1
						Tb927.1.880;Tb11.v5.0418;Tb11.v5.0419	Tb927.1.880	68;13;7	68;13;7	68;13;7	>Tb927.1.880 | organism=Trypanosoma_brucei_TREU927 | product=hypothetical protein, conserved | location=Tb927_01_v5.1:263638-277416(-) | length=4592 | sequence_SO=chromosome | SO=protein_coding		3	68	68	68	36	27	32	28	31	61	16	21	13	18	24	61	36	27	32	28	31	61	16	21	13	18	24	61	36	27	32	28	31	61	16	21	13
						Tb927.7.2940;Tb927.7.2930;Tb927.7.2920;Tb927.7.2910;Tb927.7.2900;Tb927.7.2890;Tb927.7.2880;Tb927.7.2870;Tb927.7.2860;Tb927.7.2850;Tb927.7.2840;Tb927.7.2830;Tb927.7.2820	Tb927.7.2940;Tb927.7.2930;Tb927.7.2920;Tb927.7.2910;Tb927.7.2900;Tb927.7.2890;Tb927.7.2880;Tb927.7.2870;Tb927.7.2860;Tb927.7.2850;Tb927.7.2840;Tb927.7.2830;Tb927.7.2820	9;9;9;9;9;9;9;9;9;9;9;9;9	9;9;9;9;9;9;9;9;9;9;9;9;9	9;9;9;9;9;9;9;9;9;9;9;9;9	>Tb927.7.2940 | organism=Trypanosoma_brucei_TREU927 | product=histone H2A, putative | location=Tb927_07_v5.1:739886-740297(+) | length=134 | sequence_SO=chromosome | SO=protein_coding;>Tb927.7.2930 | organism=Trypanosoma_brucei_TREU927 | product=histone H2		13	9	9	9	7	9	5	9	9	7	9	5	7	5	9	7	7	9	5	9	9	7	9	5	7	5	9	7	7	9	5	9	9	7	9	5	7
						Tb927.10.12840	Tb927.10.12840	9	9	9	>Tb927.10.12840 | organism=Trypanosoma_brucei_TREU927 | product=mitochondrial carrier protein (MCP12) | location=Tb927_10_v5.1:3119218-3120132(-) | length=304 | sequence_SO=chromosome | SO=protein_coding		1	9	9	9	9	4	8	4	4	7	4	7	1	6	4	8	9	4	8	4	4	7	4	7	1	6	4	8	9	4	8	4	4	7	4	7	1
						Tb927.11.6280	Tb927.11.6280	82	82	82	>Tb927.11.6280 | organism=Trypanosoma_brucei_TREU927 | product=pyruvate phosphate dikinase (PPDK) | location=Tb927_11_v5.1:1767498-1770239(-) | length=913 | sequence_SO=chromosome | SO=protein_coding		1	82	82	82	58	74	72	70	78	61	68	67	55	66	68	61	58	74	72	70	78	61	68	67	55	66	68	61	58	74	72	70	78	61	68	67	55
						Tb927.7.7210	Tb927.7.7210	17	17	17	>Tb927.7.7210 | organism=Trypanosoma_brucei_TREU927 | product=hypothetical protein, conserved | location=Tb927_07_v5.1:2077046-2079136(-) | length=696 | sequence_SO=chromosome | SO=protein_coding		1	17	17	17	2	5	11	6	4	2	2	15	3	17	4	2	2	5	11	6	4	2	2	15	3	17	4	2	2	5	11	6	4	2	2	15	3
						Tb927.10.12660	Tb927.10.12660	15	15	15	>Tb927.10.12660 | organism=Trypanosoma_brucei_TREU927 | product=pumilio/PUF RNA binding protein 2 (PUF2) | location=Tb927_10_v5.1:3073565-3076108(-) | length=847 | sequence_SO=chromosome | SO=protein_coding		1	15	15	15	13	11	12	10	9	14	9	9	5	11	10	14	13	11	12	10	9	14	9	9	5	11	10	14	13	11	12	10	9	14	9	9	5
						Tb927.9.9660	Tb927.9.9660	6	6	6	>Tb927.9.9660 | organism=Trypanosoma_brucei_TREU927 | product=hypothetical protein, conserved | location=Tb927_09_v5.1:1537822-1538877(-) | length=351 | sequence_SO=chromosome | SO=protein_coding		1	6	6	6	6	4	4	2	4	5	3	6	1	5	2	4	6	4	4	2	4	5	3	6	1	5	2	4	6	4	4	2	4	5	3	6	1
						Tb927.6.2850	Tb927.6.2850	1	1	1	>Tb927.6.2850 | organism=Trypanosoma_brucei_TREU927 | product=ESAG8-associated protein, putative (PIE8) | location=Tb927_06_v5.1:851667-853349(+) | length=560 | sequence_SO=chromosome | SO=protein_coding		1	1	1	1	1	0	0	0	0	1	0	0	0	1	0	1	1	0	0	0	0	1	0	0	0	1	0	1	1	0	0	0	0	1	0	0	0
						Tb927.9.11600;Tb927.9.11580	Tb927.9.11600;Tb927.9.11580	10;9	10;9	10;9	>Tb927.9.11600 | organism=Trypanosoma_brucei_TREU927 | product=unspecified product (gim5B) | location=Tb927_09_v5.1:1806052-1808712(+) | length=241 | sequence_SO=chromosome | SO=protein_coding;>Tb927.9.11580 | organism=Trypanosoma_brucei_TREU927 | product=		2	10	10	10	7	8	6	5	8	9	7	7	6	6	5	8	7	8	6	5	8	9	7	7	6	6	5	8	7	8	6	5	8	9	7	7	6
						Tb927.11.1840;Tb11.1380	Tb927.11.1840;Tb11.1380	18;18	18;18	18;18	>Tb927.11.1840 | organism=Trypanosoma_brucei_TREU927 | product=hypothetical protein, conserved | location=Tb927_11_v5.1:546579-547778(-) | length=399 | sequence_SO=chromosome | SO=protein_coding;>Tb11.1380 | organism=Trypanosoma_brucei_TREU927 | product=hy		2	18	18	18	5	17	5	14	13	3	13	5	9	8	15	4	5	17	5	14	13	3	13	5	9	8	15	4	5	17	5	14	13	3	13	5	9
						Tb927.4.410	Tb927.4.410	14	14	14	>Tb927.4.410 | organism=Trypanosoma_brucei_TREU927 | product=CAF 40 (CAF40) | location=Tb927_04_v5.1:116904-117854(-) | length=316 | sequence_SO=chromosome | SO=protein_coding		1	14	14	14	7	6	13	7	7	7	6	12	6	13	6	7	7	6	13	7	7	7	6	12	6	13	6	7	7	6	13	7	7	7	6	12	6
						Tb927.9.5460	Tb927.9.5460	22	22	22	>Tb927.9.5460 | organism=Trypanosoma_brucei_TREU927 | product=eukaryotic translation initation factor 4 gamma, putative | location=Tb927_09_v5.1:945458-948454(+) | length=998 | sequence_SO=chromosome | SO=protein_coding		1	22	22	22	5	10	13	22	9	5	9	8	10	5	12	6	5	10	13	22	9	5	9	8	10	5	12	6	5	10	13	22	9	5	9	8	10
						Tb927.10.3500	Tb927.10.3500	10	10	10	>Tb927.10.3500 | organism=Trypanosoma_brucei_TREU927 | product=RNA-binding protein, putative (RBSR4) | location=Tb927_10_v5.1:899704-902340(+) | length=878 | sequence_SO=chromosome | SO=protein_coding		1	10	10	10	4	8	6	8	7	3	8	3	5	2	9	4	4	8	6	8	7	3	8	3	5	2	9	4	4	8	6	8	7	3	8	3	5
						Tb927.5.3010;Tb11.v5.0691	Tb927.5.3010;Tb11.v5.0691	7;4	7;4	7;4	>Tb927.5.3010 | organism=Trypanosoma_brucei_TREU927 | product=MRB1-associated protein, putative,guide RNA binding protein, putative | location=Tb927_05_v5.1:1001145-1002695(+) | length=516 | sequence_SO=chromosome | SO=protein_coding;>Tb11.v5.0691 | organi		2	7	7	7	5	4	4	1	5	7	2	5	0	4	3	7	5	4	4	1	5	7	2	5	0	4	3	7	5	4	4	1	5	7	2	5	0
						Tb927.11.15850	Tb927.11.15850	11	11	11	>Tb927.11.15850 | organism=Trypanosoma_brucei_TREU927 | product=kinteoplast poly(A) polymerase complex 1 subunit | location=Tb927_11_v5.1:4198210-4200474(-) | length=754 | sequence_SO=chromosome | SO=protein_coding		1	11	11	11	4	10	3	7	7	6	2	3	4	3	7	5	4	10	3	7	7	6	2	3	4	3	7	5	4	10	3	7	7	6	2	3	4
						Tb927.4.2310	Tb927.4.2310	3	3	3	>Tb927.4.2310 | organism=Trypanosoma_brucei_TREU927 | product=asparaginyl-tRNA synthetase, putative | location=Tb927_04_v5.1:601224-603245(+) | length=667 | sequence_SO=chromosome | SO=protein_coding		1	3	3	3	0	3	0	2	3	0	2	0	0	0	0	1	0	3	0	2	3	0	2	0	0	0	0	1	0	3	0	2	3	0	2	0	0
						Tb11.v5.0232;Tb927.10.5250	Tb11.v5.0232;Tb927.10.5250	3;3	3;3	3;3	>Tb11.v5.0232 | organism=Trypanosoma_brucei_TREU927 | product=hypothetical protein, conserved | location=Tb927_11_bin_v5.1:448777-450669(-) | length=630 | sequence_SO=random_sequence | SO=protein_coding;>Tb927.10.5250 | organism=Trypanosoma_brucei_TREU927		2	3	3	3	0	3	1	3	2	0	2	1	1	0	3	0	0	3	1	3	2	0	2	1	1	0	3	0	0	3	1	3	2	0	2	1	1
						Tb927.11.11770	Tb927.11.11770	14	14	14	>Tb927.11.11770 | organism=Trypanosoma_brucei_TREU927 | product=eukaryotic translation initiation factor 4e, putative | location=Tb927_11_v5.1:3155592-3156920(+) | length=442 | sequence_SO=chromosome | SO=protein_coding		1	14	14	14	5	8	8	14	8	5	4	7	11	4	10	5	5	8	8	14	8	5	4	7	11	4	10	5	5	8	8	14	8	5	4	7	11
						Tb927.11.7600	Tb927.11.7600	10	10	10	>Tb927.11.7600 | organism=Trypanosoma_brucei_TREU927 | product=hypothetical protein, conserved | location=Tb927_11_v5.1:2152198-2152986(-) | length=261 | sequence_SO=chromosome | SO=protein_coding		1	10	10	10	3	3	3	10	6	2	4	2	8	3	8	2	3	3	3	10	6	2	4	2	8	3	8	2	3	3	3	10	6	2	4	2	8
						Tb927.11.7380	Tb927.11.7380	3	3	3	>Tb927.11.7380 | organism=Trypanosoma_brucei_TREU927 | product=glycerol-3-phosphate dehydrogenase (FAD-dependent), mitochondrial | location=Tb927_11_v5.1:2077880-2079691(+) | length=603 | sequence_SO=chromosome | SO=protein_coding		1	3	3	3	3	2	2	1	2	3	2	2	0	3	2	3	3	2	2	1	2	3	2	2	0	3	2	3	3	2	2	1	2	3	2	2	0
						Tb927.5.800;Tb927.5.790	Tb927.5.800	14;4	14;4	14;4	>Tb927.5.800 | organism=Trypanosoma_brucei_TREU927 | product=casein kinase I, isoform 2 (CK1.2) | location=Tb927_05_v5.1:329485-330483(+) | length=332 | sequence_SO=chromosome | SO=protein_coding		2	14	14	14	8	11	10	10	11	5	8	9	6	9	9	7	8	11	10	10	11	5	8	9	6	9	9	7	8	11	10	10	11	5	8	9	6
						Tb927.5.930;Tb11.v5.0613	Tb927.5.930;Tb11.v5.0613	42;21	42;21	19;5	>Tb927.5.930 | organism=Trypanosoma_brucei_TREU927 | product=NADH-dependent fumarate reductase (FRDg) | location=Tb927_05_v5.1:366462-369890(+) | length=1142 | sequence_SO=chromosome | SO=protein_coding;>Tb11.v5.0613 | organism=Trypanosoma_brucei_TREU927 |		2	42	42	19	22	32	29	36	33	23	28	30	20	32	31	25	22	32	29	36	33	23	28	30	20	32	31	25	10	14	10	15	14	11	10	11	8
						Tb927.10.2770;Tb11.v5.0684	Tb927.10.2770;Tb11.v5.0684	29;29	29;29	29;29	>Tb927.10.2770 | organism=Trypanosoma_brucei_TREU927 | product=eukaryotic translation initiation factor 5, putative | location=Tb927_10_v5.1:708691-709839(+) | length=382 | sequence_SO=chromosome | SO=protein_coding;>Tb11.v5.0684 | organism=Trypanosoma_bru		2	29	29	29	14	27	14	29	25	14	22	8	25	11	28	16	14	27	14	29	25	14	22	8	25	11	28	16	14	27	14	29	25	14	22	8	25
						Tb927.11.2750	Tb927.11.2750	2	2	2	>Tb927.11.2750 | organism=Trypanosoma_brucei_TREU927 | product=hypothetical protein, conserved | location=Tb927_11_v5.1:806751-808283(-) | length=473 | sequence_SO=chromosome | SO=protein_coding		1	2	2	2	2	1	2	0	1	1	1	1	0	1	1	2	2	1	2	0	1	1	1	1	0	1	1	2	2	1	2	0	1	1	1	1	0
						Tb927.10.8940	Tb927.10.8940	38	38	38	>Tb927.10.8940 | organism=Trypanosoma_brucei_TREU927 | product=hypothetical protein, conserved | location=Tb927_10_v5.1:2219490-2220725(+) | length=411 | sequence_SO=chromosome | SO=protein_coding		1	38	38	38	29	37	33	37	38	30	35	33	34	34	37	30	29	37	33	37	38	30	35	33	34	34	37	30	29	37	33	37	38	30	35	33	34
						Tb927.5.1900	Tb927.5.1900	3	3	3	>Tb927.5.1900 | organism=Trypanosoma_brucei_TREU927 | product=hypothetical protein, conserved | location=Tb927_05_v5.1:646339-648171(+) | length=610 | sequence_SO=chromosome | SO=protein_coding		1	3	3	3	1	2	1	1	3	2	1	0	0	2	1	1	1	2	1	1	3	2	1	0	0	2	1	1	1	2	1	1	3	2	1	0	0
						Tb927.11.6420	Tb927.11.6420	2	2	2	>Tb927.11.6420 | organism=Trypanosoma_brucei_TREU927 | product=hypothetical protein, conserved | location=Tb927_11_v5.1:1807696-1811655(-) | length=1319 | sequence_SO=chromosome | SO=protein_coding		1	2	2	2	0	2	1	0	2	1	2	0	0	0	1	0	0	2	1	0	2	1	2	0	0	0	1	0	0	2	1	0	2	1	2	0	0
						Tb927.6.2100;Tb927.6.2110	Tb927.6.2100;Tb927.6.2110	4;3	4;3	4;3	>Tb927.6.2100 | organism=Trypanosoma_brucei_TREU927 | product=40S ribosomal protein S30, putative | location=Tb927_06_v5.1:678925-679125(-) | length=66 | sequence_SO=chromosome | SO=protein_coding;>Tb927.6.2110 | organism=Trypanosoma_brucei_TREU927 | produ		2	4	4	4	0	2	0	4	3	0	2	0	1	0	4	0	0	2	0	4	3	0	2	0	1	0	4	0	0	2	0	4	3	0	2	0	1
						Tb927.11.4700	Tb927.11.4700	9	9	9	>Tb927.11.4700 | organism=Trypanosoma_brucei_TREU927 | product=prostaglandin f synthase | location=Tb927_11_v5.1:1356892-1357722(+) | length=276 | sequence_SO=chromosome | SO=protein_coding		1	9	9	9	7	6	7	6	7	8	5	4	3	7	5	8	7	6	7	6	7	8	5	4	3	7	5	8	7	6	7	6	7	8	5	4	3
						Tb927.10.1140;Tb11.0530	Tb927.10.1140;Tb11.0530	5;5	5;5	5;5	>Tb927.10.1140 | organism=Trypanosoma_brucei_TREU927 | product=epsilon tubulin (TUBE1) | location=Tb927_10_v5.1:305279-306742(-) | length=487 | sequence_SO=chromosome | SO=protein_coding;>Tb11.0530 | organism=Trypanosoma_brucei_TREU927 | product=chrX addit		2	5	5	5	5	2	4	1	3	4	1	3	1	4	0	5	5	2	4	1	3	4	1	3	1	4	0	5	5	2	4	1	3	4	1	3	1
						Tb927.11.13190;Tb927.11.13090	Tb927.11.13190;Tb927.11.13090	16;16	16;16	15;15	>Tb927.11.13190 | organism=Trypanosoma_brucei_TREU927 | product=elongation factor 1 gamma, putative | location=Tb927_11_v5.1:3538113-3539406(-) | length=404 | sequence_SO=chromosome | SO=protein_coding;>Tb927.11.13090 | organism=Trypanosoma_brucei_TREU927		2	16	16	15	8	11	10	14	14	9	12	7	12	10	16	9	8	11	10	14	14	9	12	7	12	10	16	9	8	10	9	13	13	9	11	6	11
						Tb927.8.4810	Tb927.8.4810	6	6	6	>Tb927.8.4810 | organism=Trypanosoma_brucei_TREU927 | product=prohibitin 1 (PHB1) | location=Tb927_08_v5.1:1420729-1421562(-) | length=277 | sequence_SO=chromosome | SO=protein_coding		1	6	6	6	5	5	4	4	4	5	5	4	1	3	4	5	5	5	4	4	4	5	5	4	1	3	4	5	5	5	4	4	4	5	5	4	1
						Tb927.8.6110	Tb927.8.6110	17	17	17	>Tb927.8.6110 | organism=Trypanosoma_brucei_TREU927 | product=hypothetical protein, conserved | location=Tb927_08_v5.1:1785314-1786813(+) | length=499 | sequence_SO=chromosome | SO=protein_coding		1	17	17	17	17	11	11	12	12	15	13	11	6	11	11	16	17	11	11	12	12	15	13	11	6	11	11	16	17	11	11	12	12	15	13	11	6
						Tb927.11.260	Tb927.11.260	3	3	3	>Tb927.11.260 | organism=Trypanosoma_brucei_TREU927 | product=predicted WD40 repeat protein (PIFTF6) | location=Tb927_11_v5.1:57995-62065(-) | length=1356 | sequence_SO=chromosome | SO=protein_coding		1	3	3	3	2	3	1	3	3	1	3	1	2	2	2	1	2	3	1	3	3	1	3	1	2	2	2	1	2	3	1	3	3	1	3	1	2
						Tb927.7.190	Tb927.7.190	3	3	3	>Tb927.7.190 | organism=Trypanosoma_brucei_TREU927 | product=thimet oligopeptidase A, putative,metallo- peptidase, Clan MA(E) Family M3, putative (OPA) | location=Tb927_07_v5.1:34032-36263(+) | length=743 | sequence_SO=chromosome | SO=protein_coding		1	3	3	3	2	1	2	1	2	2	2	1	1	3	1	3	2	1	2	1	2	2	2	1	1	3	1	3	2	1	2	1	2	2	2	1	1
						Tb927.1.860	Tb927.1.860	2	2	2	>Tb927.1.860 | organism=Trypanosoma_brucei_TREU927 | product=hypothetical protein, conserved | location=Tb927_01_v5.1:261392-262198(-) | length=268 | sequence_SO=chromosome | SO=protein_coding		1	2	2	2	2	2	1	2	2	1	2	0	0	1	2	1	2	2	1	2	2	1	2	0	0	1	2	1	2	2	1	2	2	1	2	0	0
						Tb927.9.11850	Tb927.9.11850	5	5	5	>Tb927.9.11850 | organism=Trypanosoma_brucei_TREU927 | product=structural maintenance of chromosome 1, putative (SMC1) | location=Tb927_09_v5.1:1847890-1851717(+) | length=1275 | sequence_SO=chromosome | SO=protein_coding		1	5	5	5	4	3	4	3	3	5	2	4	2	4	4	4	4	3	4	3	3	5	2	4	2	4	4	4	4	3	4	3	3	5	2	4	2
						Tb927.10.4060	Tb927.10.4060	9	9	9	>Tb927.10.4060 | organism=Trypanosoma_brucei_TREU927 | product=hypothetical protein, conserved | location=Tb927_10_v5.1:1071270-1072376(-) | length=368 | sequence_SO=chromosome | SO=protein_coding		1	9	9	9	9	6	6	6	7	6	4	6	3	6	6	7	9	6	6	6	7	6	4	6	3	6	6	7	9	6	6	6	7	6	4	6	3
						Tb927.11.5520	Tb927.11.5520	13	13	13	>Tb927.11.5520 | organism=Trypanosoma_brucei_TREU927 | product=triosephosphate isomerase (TIM) | location=Tb927_11_v5.1:1567338-1568090(+) | length=250 | sequence_SO=chromosome | SO=protein_coding		1	13	13	13	10	9	10	9	11	9	11	10	8	12	8	9	10	9	10	9	11	9	11	10	8	12	8	9	10	9	10	9	11	9	11	10	8
						Tb927.11.13810	Tb927.11.13810	4	4	4	>Tb927.11.13810 | organism=Trypanosoma_brucei_TREU927 | product=ATP-dependent DEAD/H RNA helicase, putative,ATP- dependent RNA helicase, putative | location=Tb927_11_v5.1:3676371-3678041(+) | length=556 | sequence_SO=chromosome | SO=protein_coding		1	4	4	4	3	2	4	1	1	3	0	0	0	1	0	3	3	2	4	1	1	3	0	0	0	1	0	3	3	2	4	1	1	3	0	0	0
						Tb927.2.5240	Tb927.2.5240	10	10	10	>Tb927.2.5240 | organism=Trypanosoma_brucei_TREU927 | product=PRP19-like protein, putative (TbPRP19) | location=Tb927_02_v5.1:921221-922750(+) | length=509 | sequence_SO=chromosome | SO=protein_coding		1	10	10	10	6	8	6	8	8	7	6	3	5	5	7	7	6	8	6	8	8	7	6	3	5	5	7	7	6	8	6	8	8	7	6	3	5
						Tb927.11.6460	Tb927.11.6460	5	5	5	>Tb927.11.6460 | organism=Trypanosoma_brucei_TREU927 | product=hypothetical protein, conserved | location=Tb927_11_v5.1:1826021-1829072(-) | length=954 | sequence_SO=chromosome | SO=protein_coding		1	5	5	5	4	1	0	5	3	2	3	1	2	2	5	4	4	1	0	5	3	2	3	1	2	2	5	4	4	1	0	5	3	2	3	1	2
						Tb927.4.3590;Tb927.4.3570	Tb927.4.3590;Tb927.4.3570	12;10	12;10	9;7	>Tb927.4.3590 | organism=Trypanosoma_brucei_TREU927 | product=translation elongation factor 1-beta, putative | location=Tb927_04_v5.1:917073-917753(-) | length=226 | sequence_SO=chromosome | SO=protein_coding;>Tb927.4.3570 | organism=Trypanosoma_brucei_TRE		2	12	12	9	5	6	7	10	7	7	4	5	10	7	9	7	5	6	7	10	7	7	4	5	10	7	9	7	4	4	6	7	4	6	3	4	7
						Tb927.10.6190	Tb927.10.6190	18	18	18	>Tb927.10.6190 | organism=Trypanosoma_brucei_TREU927 | product=aldehyde dehydrogenase, putative (ALDH) | location=Tb927_10_v5.1:1569918-1571429(-) | length=503 | sequence_SO=chromosome | SO=protein_coding		1	18	18	18	17	2	11	9	7	17	4	9	2	14	9	18	17	2	11	9	7	17	4	9	2	14	9	18	17	2	11	9	7	17	4	9	2
						Tb927.10.5340;Tb927.10.5330;Tb11.v5.1060;Tb11.v5.0243	Tb927.10.5340;Tb927.10.5330;Tb11.v5.1060;Tb11.v5.0243	19;19;19;19	19;19;19;19	19;19;19;19	>Tb927.10.5340 | organism=Trypanosoma_brucei_TREU927 | product=40S ribosomal protein S18, putative (RPS18) | location=Tb927_10_v5.1:1333758-1334219(+) | length=153 | sequence_SO=chromosome | SO=protein_coding;>Tb927.10.5330 | organism=Trypanosoma_brucei_TR		4	19	19	19	16	17	16	16	18	16	14	14	12	14	13	17	16	17	16	16	18	16	14	14	12	14	13	17	16	17	16	16	18	16	14	14	12
						Tb927.11.13250	Tb927.11.13250	8	8	8	>Tb927.11.13250 | organism=Trypanosoma_brucei_TREU927 | product=eukaryotic translation initiation factor 2 gamma, putative (eIF-2-gamma) | location=Tb927_11_v5.1:3552393-3553826(-) | length=477 | sequence_SO=chromosome | SO=protein_coding		1	8	8	8	6	5	5	6	4	6	2	3	6	4	5	6	6	5	5	6	4	6	2	3	6	4	5	6	6	5	5	6	4	6	2	3	6
						Tb927.11.12410	Tb927.11.12410	5	2	2	>Tb927.11.12410 | organism=Trypanosoma_brucei_TREU927 | product=protein kinase, putative | location=Tb927_11_v5.1:3314634-3316716(+) | length=465 | sequence_SO=chromosome | SO=protein_coding		1	5	2	2	5	4	2	4	4	3	4	3	4	3	4	5	2	2	1	2	2	1	2	2	2	1	2	2	2	2	1	2	2	1	2	2	2
						Tb927.11.9590	Tb927.11.9590	19	19	19	>Tb927.11.9590 | organism=Trypanosoma_brucei_TREU927 | product=S-adenosylhomocysteine hydrolase, putative | location=Tb927_11_v5.1:2610177-2611490(-) | length=437 | sequence_SO=chromosome | SO=protein_coding		1	19	19	19	17	13	12	15	13	16	11	9	14	12	15	18	17	13	12	15	13	16	11	9	14	12	15	18	17	13	12	15	13	16	11	9	14
						Tb927.11.6140;Tb927.3.4360	Tb927.11.6140;Tb927.3.4360	11;8	11;8	11;8	>Tb927.11.6140 | organism=Trypanosoma_brucei_TREU927 | product=40S ribosomal protein S15A, putative | location=Tb927_11_v5.1:1731663-1732055(-) | length=130 | sequence_SO=chromosome | SO=protein_coding;>Tb927.3.4360 | organism=Trypanosoma_brucei_TREU927 |		2	11	11	11	8	11	7	10	9	8	8	6	9	5	9	8	8	11	7	10	9	8	8	6	9	5	9	8	8	11	7	10	9	8	8	6	9
						Tb927.9.10310	Tb927.9.10310	5	5	5	>Tb927.9.10310 | organism=Trypanosoma_brucei_TREU927 | product=mitochondrial carrier protein (MCP11) | location=Tb927_09_v5.1:1619646-1621538(-) | length=317 | sequence_SO=chromosome | SO=protein_coding		1	5	5	5	5	4	5	3	4	5	2	4	1	4	1	5	5	4	5	3	4	5	2	4	1	4	1	5	5	4	5	3	4	5	2	4	1
						Tb927.7.7430;Tb927.7.7420;REV__Tb927.10.8390	Tb927.7.7430;Tb927.7.7420	20;20;1	20;20;1	20;20;1	>Tb927.7.7430 | organism=Trypanosoma_brucei_TREU927 | product=ATP synthase alpha chain, mitochondrial precursor,ATP synthase F1, alpha subunit | location=Tb927_07_v5.1:2134945-2136699(-) | length=584 | sequence_SO=chromosome | SO=protein_coding;>Tb927.7.74		3	20	20	20	15	16	12	17	16	16	12	13	12	14	14	15	15	16	12	17	16	16	12	13	12	14	14	15	15	16	12	17	16	16	12	13	12
						Tb927.1.2670	Tb927.1.2670	15	15	15	>Tb927.1.2670 | organism=Trypanosoma_brucei_TREU927 | product=flagellar protein PF16 | location=Tb927_01_v5.1:618929-620470(+) | length=513 | sequence_SO=chromosome | SO=protein_coding		1	15	15	15	14	5	12	5	5	15	5	9	1	12	4	15	14	5	12	5	5	15	5	9	1	12	4	15	14	5	12	5	5	15	5	9	1
						Tb927.8.3840	Tb927.8.3840	6	6	6	>Tb927.8.3840 | organism=Trypanosoma_brucei_TREU927 | product=hypothetical protein, conserved | location=Tb927_08_v5.1:1142757-1144982(-) | length=741 | sequence_SO=chromosome | SO=protein_coding		1	6	6	6	2	1	1	6	2	2	1	1	4	2	5	3	2	1	1	6	2	2	1	1	4	2	5	3	2	1	1	6	2	2	1	1	4
						Tb927.11.16730	Tb927.11.16730	21	21	21	>Tb927.11.16730 | organism=Trypanosoma_brucei_TREU927 | product=dihydrolipoyl dehydrogenase (GCVL-2) | location=Tb927_11_v5.1:4452120-4453553(-) | length=477 | sequence_SO=chromosome | SO=protein_coding		1	21	21	21	18	12	17	13	16	18	12	17	7	19	11	19	18	12	17	13	16	18	12	17	7	19	11	19	18	12	17	13	16	18	12	17	7
						Tb11.v5.0588;Tb927.8.1410	Tb11.v5.0588;Tb927.8.1410	5;5	5;5	5;5	>Tb11.v5.0588 | organism=Trypanosoma_brucei_TREU927 | product=hypothetical protein, conserved | location=Tb927_11_bin_v5.1:2726003-2727478(+) | length=491 | sequence_SO=random_sequence | SO=protein_coding;>Tb927.8.1410 | organism=Trypanosoma_brucei_TREU927		2	5	5	5	0	2	1	4	2	0	2	0	1	0	5	1	0	2	1	4	2	0	2	0	1	0	5	1	0	2	1	4	2	0	2	0	1
						Tb927.7.5930;Tb927.7.5950	Tb927.7.5930;Tb927.7.5950	3;2	3;2	0;0	>Tb927.7.5930 | organism=Trypanosoma_brucei_TREU927 | product=Protein Associated with Differentiation (TbPAD1) | location=Tb927_07_v5.1:1590223-1592013(+) | length=596 | sequence_SO=chromosome | SO=protein_coding;>Tb927.7.5950 | organism=Trypanosoma_brucei		2	3	3	0	2	2	2	1	2	2	2	2	1	3	2	2	2	2	2	1	2	2	2	2	1	3	2	2	0	0	0	0	0	0	0	0	0
						Tb927.3.3790;Tb927.3.3770;Tb11.v5.0741	Tb927.3.3790;Tb927.3.3770;Tb11.v5.0741	3;3;3	3;3;3	3;3;3	>Tb927.3.3790 | organism=Trypanosoma_brucei_TREU927 | product=hypothetical protein, conserved | location=Tb927_03_v5.1:1054662-1055522(+) | length=286 | sequence_SO=chromosome | SO=protein_coding;>Tb927.3.3770 | organism=Trypanosoma_brucei_TREU927 | produc		3	3	3	3	3	3	2	3	3	3	3	1	1	2	3	3	3	3	2	3	3	3	3	1	1	2	3	3	3	3	2	3	3	3	3	1	1
						Tb927.1.2390;Tb927.1.2370;Tb927.1.2350;Tb927.1.2330;Tb11.v5.0469;Tb927.1.2410	Tb927.1.2390;Tb927.1.2370;Tb927.1.2350;Tb927.1.2330;Tb11.v5.0469;Tb927.1.2410	45;45;45;45;45;24	45;45;45;45;45;24	45;45;45;45;45;24	>Tb927.1.2390 | organism=Trypanosoma_brucei_TREU927 | product=beta tubulin | location=Tb927_01_v5.1:581408-582736(+) | length=442 | sequence_SO=chromosome | SO=protein_coding;>Tb927.1.2370 | organism=Trypanosoma_brucei_TREU927 | product=beta tubulin | loca		6	45	45	45	41	39	40	41	40	41	41	39	40	37	39	42	41	39	40	41	40	41	41	39	40	37	39	42	41	39	40	41	40	41	41	39	40
						Tb927.1.2570	Tb927.1.2570	11	11	11	>Tb927.1.2570 | organism=Trypanosoma_brucei_TREU927 | product=coatomer beta subunit (beta-coP) | location=Tb927_01_v5.1:603482-606430(+) | length=982 | sequence_SO=chromosome | SO=protein_coding		1	11	11	11	3	11	1	9	10	2	9	1	6	3	10	4	3	11	1	9	10	2	9	1	6	3	10	4	3	11	1	9	10	2	9	1	6
						Tb927.10.8720	Tb927.10.8720	12	12	12	>Tb927.10.8720 | organism=Trypanosoma_brucei_TREU927 | product=CCR4-NOT transcription complex subunit 10, putative | location=Tb927_10_v5.1:2153077-2154744(+) | length=555 | sequence_SO=chromosome | SO=protein_coding		1	12	12	12	6	6	11	7	7	8	5	9	4	9	5	5	6	6	11	7	7	8	5	9	4	9	5	5	6	6	11	7	7	8	5	9	4
						Tb927.10.15410	Tb927.10.15410	22	22	22	>Tb927.10.15410 | organism=Trypanosoma_brucei_TREU927 | product=glycosomal malate dehydrogenase (gMDH) | location=Tb927_10_v5.1:3786037-3787008(+) | length=323 | sequence_SO=chromosome | SO=protein_coding		1	22	22	22	17	14	22	17	17	15	7	22	13	19	15	17	17	14	22	17	17	15	7	22	13	19	15	17	17	14	22	17	17	15	7	22	13
						Tb927.3.910	Tb927.3.910	16	16	16	>Tb927.3.910 | organism=Trypanosoma_brucei_TREU927 | product=gamma-tubulin,tubulin gamma chain | location=Tb927_03_v5.1:211340-212683(+) | length=447 | sequence_SO=chromosome | SO=protein_coding		1	16	16	16	14	9	9	9	10	14	9	5	4	11	7	13	14	9	9	9	10	14	9	5	4	11	7	13	14	9	9	9	10	14	9	5	4
						Tb927.2.4280	Tb927.2.4280	2	2	2	>Tb927.2.4280 | organism=Trypanosoma_brucei_TREU927 | product=kinetoplastid-specific dual specificity phosphatase, putative | location=Tb927_02_v5.1:759384-763151(-) | length=1042 | sequence_SO=chromosome | SO=protein_coding		1	2	2	2	1	1	1	2	2	1	1	1	1	1	2	1	1	1	1	2	2	1	1	1	1	1	2	1	1	1	1	2	2	1	1	1	1
						Tb927.4.560	Tb927.4.560	4	4	4	>Tb927.4.560 | organism=Trypanosoma_brucei_TREU927 | product=Cytoplasmic dynein 2 heavy chain (DYNC2H1), putative | location=Tb927_04_v5.1:151879-164577(-) | length=4232 | sequence_SO=chromosome | SO=protein_coding		1	4	4	4	1	2	1	2	3	1	0	1	1	0	3	1	1	2	1	2	3	1	0	1	1	0	3	1	1	2	1	2	3	1	0	1	1
						Tb927.9.13510;Tb11.v5.0807	Tb927.9.13510;Tb11.v5.0807	8;7	8;7	8;7	>Tb927.9.13510 | organism=Trypanosoma_brucei_TREU927 | product=Poly(A)-specific ribonuclease PARN-3 | location=Tb927_09_v5.1:2142247-2144733(-) | length=623 | sequence_SO=chromosome | SO=protein_coding;>Tb11.v5.0807 | organism=Trypanosoma_brucei_TREU927 |		2	8	8	8	1	2	6	4	3	0	0	5	2	3	3	1	1	2	6	4	3	0	0	5	2	3	3	1	1	2	6	4	3	0	0	5	2
						Tb927.11.8310	Tb927.11.8310	4	4	4	>Tb927.11.8310 | organism=Trypanosoma_brucei_TREU927 | product=class I transcription factor A, subunit 4 (CITFA-4) | location=Tb927_11_v5.1:2333686-2334852(+) | length=388 | sequence_SO=chromosome | SO=protein_coding		1	4	4	4	2	3	1	3	4	2	2	1	1	0	2	2	2	3	1	3	4	2	2	1	1	0	2	2	2	3	1	3	4	2	2	1	1
						Tb927.7.6360	Tb927.7.6360	3	3	3	>Tb927.7.6360 | organism=Trypanosoma_brucei_TREU927 | product=histone H2A variant (h2aZ) | location=Tb927_07_v5.1:1727247-1727786(-) | length=179 | sequence_SO=chromosome | SO=protein_coding		1	3	3	3	2	1	2	1	2	2	2	1	2	2	1	2	2	1	2	1	2	2	2	1	2	2	1	2	2	1	2	1	2	2	2	1	2
						Tb927.8.1470	Tb927.8.1470	5	5	5	>Tb927.8.1470 | organism=Trypanosoma_brucei_TREU927 | product=hypothetical protein, conserved | location=Tb927_08_v5.1:475123-477681(+) | length=578 | sequence_SO=chromosome | SO=protein_coding		1	5	5	5	3	0	0	0	0	1	0	5	0	0	0	0	3	0	0	0	0	1	0	5	0	0	0	0	3	0	0	0	0	1	0	5	0
						Tb927.10.13450	Tb927.10.13450	3	3	3	>Tb927.10.13450 | organism=Trypanosoma_brucei_TREU927 | product=hypothetical protein, conserved,hypothetical protein | location=Tb927_10_v5.1:3281746-3283548(-) | length=600 | sequence_SO=chromosome | SO=protein_coding		1	3	3	3	1	0	0	3	2	1	2	1	2	0	2	1	1	0	0	3	2	1	2	1	2	0	2	1	1	0	0	3	2	1	2	1	2
						Tb927.10.6150;Tb11.v5.0207	Tb927.10.6150	4;1	3;1	3;1	>Tb927.10.6150 | organism=Trypanosoma_brucei_TREU927 | product=neurobeachin/beige protein, putative | location=Tb927_10_v5.1:1549165-1558890(-) | length=3241 | sequence_SO=chromosome | SO=protein_coding		2	4	3	3	4	0	2	0	0	3	0	1	0	3	0	3	3	0	1	0	0	2	0	1	0	2	0	2	3	0	1	0	0	2	0	1	0
						Tb927.11.2430	Tb927.11.2430	4	4	4	>Tb927.11.2430 | organism=Trypanosoma_brucei_TREU927 | product=Cytoplasmic dynein 2 heavy chain (DYNC2H1), putative,Cytoplasmic dynein 2 heavy chain (DYNC2H2), putative (DHC1b) | location=Tb927_11_v5.1:705448-718371(-) | length=4307 | sequence_SO=chromosom		1	4	4	4	1	1	0	2	3	0	2	1	0	0	0	0	1	1	0	2	3	0	2	1	0	0	0	0	1	1	0	2	3	0	2	1	0
						Tb927.10.8210	Tb927.10.8210	3	3	3	>Tb927.10.8210 | organism=Trypanosoma_brucei_TREU927 | product=KREPA2 (KREPA2) | location=Tb927_10_v5.1:2039451-2041214(-) | length=587 | sequence_SO=chromosome | SO=protein_coding		1	3	3	3	0	1	2	1	2	0	0	3	2	0	0	0	0	1	2	1	2	0	0	3	2	0	0	0	0	1	2	1	2	0	0	3	2
						Tb927.11.15490	Tb927.11.15490	3	3	3	>Tb927.11.15490 | organism=Trypanosoma_brucei_TREU927 | product=Tb-291 membrane associated protein, putative,membrane associated protein, putative | location=Tb927_11_v5.1:4115548-4117704(-) | length=718 | sequence_SO=chromosome | SO=protein_coding		1	3	3	3	3	1	2	2	1	1	1	2	0	2	1	1	3	1	2	2	1	1	1	2	0	2	1	1	3	1	2	2	1	1	1	2	0
						Tb927.2.560;Tb11.v5.0294;Tb927.6.5180;Tb927.4.290;Tb927.4.280;Tb927.4.270;Tb927.4.260;Tb927.4.300	Tb927.2.560	10;1;1;1;1;1;1;1	3;0;0;0;0;0;0;0	2;0;0;0;0;0;0;0	>Tb927.2.560 | organism=Trypanosoma_brucei_TREU927 | product=retrotransposon hot spot protein 4 (RHS4), putative | location=Tb927_02_v5.1:108732-111269(-) | length=845 | sequence_SO=chromosome | SO=protein_coding		8	10	3	2	8	7	8	8	7	6	5	7	7	7	8	7	2	1	3	1	1	2	0	2	1	1	2	2	1	0	2	0	0	1	0	1	0
						Tb927.8.610	Tb927.8.610	2	2	2	>Tb927.8.610 | organism=Trypanosoma_brucei_TREU927 | product=hypothetical protein, conserved | location=Tb927_08_v5.1:171661-174306(-) | length=881 | sequence_SO=chromosome | SO=protein_coding		1	2	2	2	1	1	0	0	2	1	1	0	1	0	0	1	1	1	0	0	2	1	1	0	1	0	0	1	1	1	0	0	2	1	1	0	1
						Tb927.10.14390	Tb927.10.14390	3	3	3	>Tb927.10.14390 | organism=Trypanosoma_brucei_TREU927 | product=hypothetical protein, conserved | location=Tb927_10_v5.1:3499848-3501515(-) | length=555 | sequence_SO=chromosome | SO=protein_coding		1	3	3	3	2	1	1	1	1	1	0	0	1	1	2	1	2	1	1	1	1	1	0	0	1	1	2	1	2	1	1	1	1	1	0	0	1
						Tb927.11.2970	Tb927.11.2970	2	2	2	>Tb927.11.2970 | organism=Trypanosoma_brucei_TREU927 | product=hypothetical protein, conserved | location=Tb927_11_v5.1:862130-864106(-) | length=658 | sequence_SO=chromosome | SO=protein_coding		1	2	2	2	1	1	0	2	2	0	1	1	1	0	1	0	1	1	0	2	2	0	1	1	1	0	1	0	1	1	0	2	2	0	1	1	1
						Tb927.6.3650	Tb927.6.3650	2	2	2	>Tb927.6.3650 | organism=Trypanosoma_brucei_TREU927 | product=ADP-ribosylation factor, putative | location=Tb927_06_v5.1:1086752-1087303(-) | length=183 | sequence_SO=chromosome | SO=protein_coding		1	2	2	2	0	1	1	2	2	1	2	1	2	1	2	1	0	1	1	2	2	1	2	1	2	1	2	1	0	1	1	2	2	1	2	1	2
						Tb927.8.2160	Tb927.8.2160	2	2	2	>Tb927.8.2160 | organism=Trypanosoma_brucei_TREU927 | product=multidrug resistance protein A,p-glycoprotein (PGPA) | location=Tb927_08_v5.1:667841-672586(+) | length=1581 | sequence_SO=chromosome | SO=protein_coding		1	2	2	2	2	0	2	0	0	2	0	0	0	1	0	1	2	0	2	0	0	2	0	0	0	1	0	1	2	0	2	0	0	2	0	0	0
						Tb927.10.1690	Tb927.10.1690	2	2	2	>Tb927.10.1690 | organism=Trypanosoma_brucei_TREU927 | product=nucleotide binding protein, putative (NBP 1) | location=Tb927_10_v5.1:454685-455623(+) | length=312 | sequence_SO=chromosome | SO=protein_coding		1	2	2	2	0	0	0	2	2	0	1	0	1	0	1	0	0	0	0	2	2	0	1	0	1	0	1	0	0	0	0	2	2	0	1	0	1
						Tb927.5.2780	Tb927.5.2780	7	7	7	>Tb927.5.2780 | organism=Trypanosoma_brucei_TREU927 | product=mitochondrial DNA polymerase beta | location=Tb927_05_v5.1:935221-936444(-) | length=407 | sequence_SO=chromosome | SO=protein_coding		1	7	7	7	0	0	0	6	2	0	0	0	7	0	5	0	0	0	0	6	2	0	0	0	7	0	5	0	0	0	0	6	2	0	0	0	7
						Tb927.11.7290;Tb11.v5.0254	Tb927.11.7290;Tb11.v5.0254	3;3	3;3	3;3	>Tb927.11.7290 | organism=Trypanosoma_brucei_TREU927 | product=pantothenate kinase subunit, putative | location=Tb927_11_v5.1:2055799-2060202(+) | length=1467 | sequence_SO=chromosome | SO=protein_coding;>Tb11.v5.0254 | organism=Trypanosoma_brucei_TREU927		2	3	3	3	2	2	2	1	2	2	1	0	0	2	1	2	2	2	2	1	2	2	1	0	0	2	1	2	2	2	2	1	2	2	1	0	0
						Tb927.7.6890	Tb927.7.6890	3	3	3	>Tb927.7.6890 | organism=Trypanosoma_brucei_TREU927 | product=hypothetical protein, conserved | location=Tb927_07_v5.1:1949643-1950407(-) | length=254 | sequence_SO=chromosome | SO=protein_coding		1	3	3	3	2	1	1	0	0	2	1	1	0	1	1	1	2	1	1	0	0	2	1	1	0	1	1	1	2	1	1	0	0	2	1	1	0
						Tb927.11.15430	Tb927.11.15430	5	5	5	>Tb927.11.15430 | organism=Trypanosoma_brucei_TREU927 | product=U5 small nuclear ribonucleoprotein component, putative,U5 snrnp-specific protein, putative | location=Tb927_11_v5.1:4097329-4100253(-) | length=974 | sequence_SO=chromosome | SO=protein_coding		1	5	5	5	1	3	4	2	4	0	3	1	2	1	3	4	1	3	4	2	4	0	3	1	2	1	3	4	1	3	4	2	4	0	3	1	2
						Tb927.3.4140	Tb927.3.4140	2	2	2	>Tb927.3.4140 | organism=Trypanosoma_brucei_TREU927 | product=hypothetical protein, conserved | location=Tb927_03_v5.1:1164361-1166046(-) | length=561 | sequence_SO=chromosome | SO=protein_coding		1	2	2	2	1	1	0	1	2	1	1	0	1	1	1	0	1	1	0	1	2	1	1	0	1	1	1	0	1	1	0	1	2	1	1	0	1
						Tb927.7.4450	Tb927.7.4450	4	4	4	>Tb927.7.4450 | organism=Trypanosoma_brucei_TREU927 | product=hypothetical protein, conserved | location=Tb927_07_v5.1:1179417-1183080(-) | length=996 | sequence_SO=chromosome | SO=protein_coding		1	4	4	4	0	2	0	4	2	0	1	0	1	0	1	0	0	2	0	4	2	0	1	0	1	0	1	0	0	2	0	4	2	0	1	0	1
						Tb927.1.2100	Tb927.1.2100	2	2	2	>Tb927.1.2100 | organism=Trypanosoma_brucei_TREU927 | product=calpain-like cysteine peptidase, putative,cysteine peptidase, Clan CA, family C2, putative | location=Tb927_01_v5.1:531578-535023(+) | length=1146 | sequence_SO=chromosome | SO=protein_coding		1	2	2	2	0	1	0	2	2	0	1	0	1	1	2	1	0	1	0	2	2	0	1	0	1	1	2	1	0	1	0	2	2	0	1	0	1
						Tb927.11.7350	Tb927.11.7350	1	1	1	>Tb927.11.7350 | organism=Trypanosoma_brucei_TREU927 | product=histone H2B variant, putative (H2BVAR) | location=Tb927_11_v5.1:2071522-2071953(+) | length=143 | sequence_SO=chromosome | SO=protein_coding		1	1	1	1	1	1	1	1	1	1	0	1	0	1	0	1	1	1	1	1	1	1	0	1	0	1	0	1	1	1	1	1	1	1	0	1	0
						Tb927.11.3480	Tb927.11.3480	2	2	2	>Tb927.11.3480 | organism=Trypanosoma_brucei_TREU927 | product=hypothetical protein, conserved | location=Tb927_11_v5.1:1029126-1031261(+) | length=711 | sequence_SO=chromosome | SO=protein_coding		1	2	2	2	0	2	1	1	2	0	0	0	1	0	1	1	0	2	1	1	2	0	0	0	1	0	1	1	0	2	1	1	2	0	0	0	1
						Tb927.7.700	Tb927.7.700	3	3	3	>Tb927.7.700 | organism=Trypanosoma_brucei_TREU927 | product=hypothetical protein, conserved | location=Tb927_07_v5.1:151879-153905(-) | length=666 | sequence_SO=chromosome | SO=protein_coding		1	3	3	3	0	3	0	2	2	0	1	0	0	0	2	1	0	3	0	2	2	0	1	0	0	0	2	1	0	3	0	2	2	0	1	0	0
						Tb927.5.1870	Tb927.5.1870	2	2	2	>Tb927.5.1870 | organism=Trypanosoma_brucei_TREU927 | product=metalloprotease, putative | location=Tb927_05_v5.1:637462-640125(+) | length=887 | sequence_SO=chromosome | SO=protein_coding		1	2	2	2	1	1	0	2	2	0	1	2	1	1	1	0	1	1	0	2	2	0	1	2	1	1	1	0	1	1	0	2	2	0	1	2	1
						Tb927.10.11450	Tb927.10.11450	1	1	1	>Tb927.10.11450 | organism=Trypanosoma_brucei_TREU927 | product=TFIIF-stimulated CTD phosphatase, putative | location=Tb927_10_v5.1:2794186-2796375(+) | length=729 | sequence_SO=chromosome | SO=protein_coding		1	1	1	1	1	0	0	0	0	0	0	0	0	0	0	0	1	0	0	0	0	0	0	0	0	0	0	0	1	0	0	0	0	0	0	0	0
						Tb11.v5.0326	Tb11.v5.0326	6	1	1	>Tb11.v5.0326 | organism=Trypanosoma_brucei_TREU927 | product=retrotransposon hot spot (RHS) protein, putative | location=Tb927_11_bin_v5.1:912792-913700(+) | length=302 | sequence_SO=random_sequence | SO=protein_coding		1	6	1	1	6	5	5	5	5	6	3	5	4	5	2	5	1	1	1	1	1	1	0	1	1	1	0	0	1	1	1	1	1	1	0	1	1
						Tb927.7.1500	Tb927.7.1500	2	2	2	>Tb927.7.1500 | organism=Trypanosoma_brucei_TREU927 | product=nucleotide binding protein, putative (NBP 2) | location=Tb927_07_v5.1:379078-379947(+) | length=289 | sequence_SO=chromosome | SO=protein_coding		1	2	2	2	0	1	0	2	2	0	0	0	1	0	1	0	0	1	0	2	2	0	0	0	1	0	1	0	0	1	0	2	2	0	0	0	1
						Tb927.3.740	Tb927.3.740	5	5	5	>Tb927.3.740 | organism=Trypanosoma_brucei_TREU927 | product=ZFP family member, putative (ZC3H5) | location=Tb927_03_v5.1:180145-180885(-) | length=246 | sequence_SO=chromosome | SO=protein_coding		1	5	5	5	1	0	3	4	2	1	1	1	2	0	4	0	1	0	3	4	2	1	1	1	2	0	4	0	1	0	3	4	2	1	1	1	2
						Tb927.10.1930	Tb927.10.1930	2	2	2	>Tb927.10.1930 | organism=Trypanosoma_brucei_TREU927 | product=hypothetical protein, conserved | location=Tb927_10_v5.1:504445-506388(+) | length=647 | sequence_SO=chromosome | SO=protein_coding		1	2	2	2	0	1	0	1	2	1	1	0	0	1	0	0	0	1	0	1	2	1	1	0	0	1	0	0	0	1	0	1	2	1	1	0	0
						Tb927.4.2280	Tb927.4.2280	3	3	3	>Tb927.4.2280 | organism=Trypanosoma_brucei_TREU927 | product=hypothetical protein, conserved | location=Tb927_04_v5.1:593290-594438(+) | length=382 | sequence_SO=chromosome | SO=protein_coding		1	3	3	3	0	1	0	2	2	0	1	0	3	0	2	0	0	1	0	2	2	0	1	0	3	0	2	0	0	1	0	2	2	0	1	0	3
						Tb927.9.10010	Tb927.9.10010	2	2	2	>Tb927.9.10010 | organism=Trypanosoma_brucei_TREU927 | product=chaperone protein DNAj, putative | location=Tb927_09_v5.1:1583245-1584717(-) | length=490 | sequence_SO=chromosome | SO=protein_coding		1	2	2	2	1	2	1	1	2	1	0	1	1	1	1	1	1	2	1	1	2	1	0	1	1	1	1	1	1	2	1	1	2	1	0	1	1
						Tb927.11.8290	Tb927.11.8290	2	2	2	>Tb927.11.8290 | organism=Trypanosoma_brucei_TREU927 | product=exosome complex exonuclease RRP44, putative | location=Tb927_11_v5.1:2327343-2330030(+) | length=895 | sequence_SO=chromosome | SO=protein_coding		1	2	2	2	0	0	1	2	2	0	0	0	1	0	2	0	0	0	1	2	2	0	0	0	1	0	2	0	0	0	1	2	2	0	0	0	1
						Tb927.4.420	Tb927.4.420	3	3	3	>Tb927.4.420 | organism=Trypanosoma_brucei_TREU927 | product=phosphatidylinositol 3-kinase (tor2) (TOR2) | location=Tb927_04_v5.1:119948-127186(-) | length=2412 | sequence_SO=chromosome | SO=protein_coding		1	3	3	3	2	0	1	0	0	1	0	3	0	3	0	1	2	0	1	0	0	1	0	3	0	3	0	1	2	0	1	0	0	1	0	3	0
						Tb927.5.3600	Tb927.5.3600	2	2	2	>Tb927.5.3600 | organism=Trypanosoma_brucei_TREU927 | product=ATP-dependent DEAD/H RNA helicase, putative | location=Tb927_05_v5.1:1182288-1185134(+) | length=948 | sequence_SO=chromosome | SO=protein_coding		1	2	2	2	1	1	0	2	2	1	1	0	0	0	1	1	1	1	0	2	2	1	1	0	0	0	1	1	1	1	0	2	2	1	1	0	0
						Tb927.1.3830	Tb927.1.3830	1	1	1	>Tb927.1.3830 | organism=Trypanosoma_brucei_TREU927 | product=glucose-6-phosphate isomerase, glycosomal (PGI) | location=Tb927_01_v5.1:816419-818242(+) | length=607 | sequence_SO=chromosome | SO=protein_coding		1	1	1	1	0	1	0	0	1	0	0	0	0	0	0	0	0	1	0	0	1	0	0	0	0	0	0	0	0	1	0	0	1	0	0	0	0
						Tb927.5.520	Tb927.5.520	2	2	2	>Tb927.5.520 | organism=Trypanosoma_brucei_TREU927 | product=stomatin-like protein, putative | location=Tb927_05_v5.1:219996-221591(-) | length=531 | sequence_SO=chromosome | SO=protein_coding		1	2	2	2	2	0	0	0	1	0	0	1	0	1	0	1	2	0	0	0	1	0	0	1	0	1	0	1	2	0	0	0	1	0	0	1	0
						Tb927.11.12440	Tb927.11.12440	2	2	2	>Tb927.11.12440 | organism=Trypanosoma_brucei_TREU927 | product=hypothetical protein, conserved | location=Tb927_11_v5.1:3330769-3331953(+) | length=394 | sequence_SO=chromosome | SO=protein_coding		1	2	2	2	0	1	0	2	2	0	1	0	1	0	2	1	0	1	0	2	2	0	1	0	1	0	2	1	0	1	0	2	2	0	1	0	1
						Tb927.11.11470	Tb927.11.11470	1	1	1	>Tb927.11.11470 | organism=Trypanosoma_brucei_TREU927 | product=hypothetical protein, conserved | location=Tb927_11_v5.1:3072397-3073245(+) | length=282 | sequence_SO=chromosome | SO=protein_coding		1	1	1	1	0	1	0	0	1	0	0	0	0	0	0	0	0	1	0	0	1	0	0	0	0	0	0	0	0	1	0	0	1	0	0	0	0
						Tb927.11.16340	Tb927.11.16340	1	1	1	>Tb927.11.16340 | organism=Trypanosoma_brucei_TREU927 | product=hypothetical protein, conserved | location=Tb927_11_v5.1:4333499-4336948(-) | length=1149 | sequence_SO=chromosome | SO=protein_coding		1	1	1	1	0	0	0	1	1	0	0	0	0	0	0	0	0	0	0	1	1	0	0	0	0	0	0	0	0	0	0	1	1	0	0	0	0
						Tb927.11.4950	Tb927.11.4950	4	4	4	>Tb927.11.4950 | organism=Trypanosoma_brucei_TREU927 | product=hypothetical protein, conserved | location=Tb927_11_v5.1:1409821-1412181(+) | length=786 | sequence_SO=chromosome | SO=protein_coding		1	4	4	4	0	1	0	2	3	0	1	0	1	0	2	2	0	1	0	2	3	0	1	0	1	0	2	2	0	1	0	2	3	0	1	0	1
						Tb927.10.13270;Tb11.v5.0563	Tb927.10.13270;Tb11.v5.0563	2;2	2;2	2;2	>Tb927.10.13270 | organism=Trypanosoma_brucei_TREU927 | product=periodic tryptophan protein 2, putative,predicted WD40 repeat protein,predicted involvement in cytokinesis,predicted involvement in cell separation | location=Tb927_10_v5.1:3235033-3237852(-)		2	2	2	2	1	1	1	1	2	1	1	0	1	1	1	1	1	1	1	1	2	1	1	0	1	1	1	1	1	1	1	1	2	1	1	0	1
						Tb927.5.3640	Tb927.5.3640	1	1	1	>Tb927.5.3640 | organism=Trypanosoma_brucei_TREU927 | product=hypothetical protein, conserved | location=Tb927_05_v5.1:1200956-1201768(+) | length=270 | sequence_SO=chromosome | SO=protein_coding		1	1	1	1	0	1	0	0	1	0	0	0	0	0	0	0	0	1	0	0	1	0	0	0	0	0	0	0	0	1	0	0	1	0	0	0	0
						Tb927.11.16020	Tb927.11.16020	1	1	1	>Tb927.11.16020 | organism=Trypanosoma_brucei_TREU927 | product=RNA-binding protein, putative (DRBD10) | location=Tb927_11_v5.1:4243246-4244547(-) | length=433 | sequence_SO=chromosome | SO=protein_coding		1	1	1	1	0	1	0	1	1	0	0	0	0	0	0	0	0	1	0	1	1	0	0	0	0	0	0	0	0	1	0	1	1	0	0	0	0
						Tb927.7.5330	Tb927.7.5330	1	1	1	>Tb927.7.5330 | organism=Trypanosoma_brucei_TREU927 | product=hypothetical protein, conserved | location=Tb927_07_v5.1:1415981-1418296(+) | length=771 | sequence_SO=chromosome | SO=protein_coding		1	1	1	1	0	1	0	1	1	0	0	0	0	0	0	0	0	1	0	1	1	0	0	0	0	0	0	0	0	1	0	1	1	0	0	0	0
						Tb927.10.3010	Tb927.10.3010	1	1	1	>Tb927.10.3010 | organism=Trypanosoma_brucei_TREU927 | product=hypothetical protein, conserved | location=Tb927_10_v5.1:786335-790006(+) | length=1223 | sequence_SO=chromosome | SO=protein_coding		1	1	1	1	1	0	0	0	0	0	0	0	0	0	0	0	1	0	0	0	0	0	0	0	0	0	0	0	1	0	0	0	0	0	0	0	0
						Tb927.5.4480;Tb05.5K5.130	Tb927.5.4480;Tb05.5K5.130	2;2	2;2	2;2	>Tb927.5.4480 | organism=Trypanosoma_brucei_TREU927 | product=paraflagellar rod component par4, putative | location=Tb927_05_v5.1:1380402-1382169(-) | length=579 | sequence_SO=chromosome | SO=protein_coding;>Tb05.5K5.130 | organism=Trypanosoma_brucei_TREU9		2	2	2	2	0	1	1	1	1	2	1	0	0	0	2	0	0	1	1	1	1	2	1	0	0	0	2	0	0	1	1	1	1	2	1	0	0
						Tb10.v4.0237	Tb10.v4.0237	1	1	1	>Tb10.v4.0237 | organism=Trypanosoma_brucei_TREU927 | product=variant surface glycoprotein (VSG, pseudogene), putative /product=,chrX additional, unordered contigs | location=tryp_X-50f09.p2kB193:15592-17055(+) | length=488 | sequence_SO=contig | SO=protei		1	1	1	1	0	0	0	0	0	0	0	1	0	0	0	0	0	0	0	0	0	0	0	1	0	0	0	0	0	0	0	0	0	0	0	1	0
						Tb927.11.7214;Tb11.02.5100b	Tb927.11.7214;Tb11.02.5100b	1;1	1;1	1;1	>Tb927.11.7214 | organism=Trypanosoma_brucei_TREU927 | product=hypothetical protein, conserved | location=Tb927_11_v5.1:2028720-2030391(+) | length=553 | sequence_SO=chromosome | SO=protein_coding;>Tb11.02.5100b | organism=Trypanosoma_brucei_TREU927 | prod		2	1	1	1	0	1	1	1	1	1	0	0	1	0	1	0	0	1	1	1	1	1	0	0	1	0	1	0	0	1	1	1	1	1	0	0	1
						Tb11.02.5390b;Tb11.02.5390	Tb11.02.5390b;Tb11.02.5390	3;3	3;3	3;3	>Tb11.02.5390b | organism=Trypanosoma_brucei_TREU927 | product=mRNA processing protein, putative | location=Tb927_11_bin_v5.1:653545-656808(+) | length=1087 | sequence_SO=random_sequence | SO=protein_coding;>Tb11.02.5390 | organism=Trypanosoma_brucei_TREU9		2	3	3	3	2	2	1	1	1	2	1	2	1	1	1	2	2	2	1	1	1	2	1	2	1	1	1	2	2	2	1	1	1	2	1	2	1
						Tb11.0890;Tb927.11.670	Tb11.0890;Tb927.11.670	3;3	3;3	3;3	>Tb11.0890 | organism=Trypanosoma_brucei_TREU927 | product=epsin, putative,chrXI additional, unordered contigs | location=tryp_XI-147f01.q1ca:11029-12510(+) | length=493 | sequence_SO=contig | SO=protein_coding;>Tb927.11.670 | organism=Trypanosoma_brucei_T		2	3	3	3	0	0	0	2	0	0	0	0	2	0	3	0	0	0	0	2	0	0	0	0	2	0	3	0	0	0	0	2	0	0	0	0	2
						Tb927.10.15270;Tb11.v5.0998;Tb11.1240	Tb927.10.15270;Tb11.v5.0998;Tb11.1240	4;4;4	4;4;4	4;4;4	>Tb927.10.15270 | organism=Trypanosoma_brucei_TREU927 | product=methionine aminopeptidase, putative,metallo- peptidase, Clan MG, Family M24 | location=Tb927_10_v5.1:3724538-3725725(+) | length=395 | sequence_SO=chromosome | SO=protein_coding;>Tb11.v5.0998		3	4	4	4	0	1	0	3	0	0	0	0	3	0	4	0	0	1	0	3	0	0	0	0	3	0	4	0	0	1	0	3	0	0	0	0	3
						Tb927.7.4820;Tb11.v5.0164	Tb927.7.4820;Tb11.v5.0164	2;2	2;2	2;2	>Tb927.7.4820 | organism=Trypanosoma_brucei_TREU927 | product=hypothetical protein, conserved | location=Tb927_07_v5.1:1270606-1270989(-) | length=127 | sequence_SO=chromosome | SO=protein_coding;>Tb11.v5.0164 | organism=Trypanosoma_brucei_TREU927 | produc		2	2	2	2	0	1	0	2	1	0	1	0	1	0	2	0	0	1	0	2	1	0	1	0	1	0	2	0	0	1	0	2	1	0	1	0	1
						Tb11.v5.0173	Tb11.v5.0173	1	1	1	>Tb11.v5.0173 | organism=Trypanosoma_brucei_TREU927 | product=hypothetical protein, conserved | location=Tb927_11_bin_v5.1:208959-211181(-) | length=740 | sequence_SO=random_sequence | SO=protein_coding		1	1	1	1	1	1	1	0	0	0	0	0	0	1	0	0	1	1	1	0	0	0	0	0	0	1	0	0	1	1	1	0	0	0	0	0	0
						Tb927.10.6080;Tb11.v5.0200	Tb927.10.6080;Tb11.v5.0200	1;1	1;1	1;1	>Tb927.10.6080 | organism=Trypanosoma_brucei_TREU927 | product=proteasome beta 5 subunit, putative,proteasome beta 5 subunit (PRCE) | location=Tb927_10_v5.1:1533450-1534382(-) | length=310 | sequence_SO=chromosome | SO=protein_coding;>Tb11.v5.0200 | organi		2	1	1	1	0	1	0	1	0	0	1	1	0	0	1	0	0	1	0	1	0	0	1	1	0	0	1	0	0	1	0	1	0	0	1	1	0
						Tb927.7.4550;Tb11.v5.0268	Tb927.7.4550;Tb11.v5.0268	1;1	1;1	1;1	>Tb927.7.4550 | organism=Trypanosoma_brucei_TREU927 | product=60S ribosomal protein-like | location=Tb927_07_v5.1:1209651-1210720(-) | length=183 | sequence_SO=chromosome | SO=protein_coding;>Tb11.v5.0268 | organism=Trypanosoma_brucei_TREU927 | product=60S		2	1	1	1	1	1	1	1	1	0	0	1	1	1	1	0	1	1	1	1	1	0	0	1	1	1	1	0	1	1	1	1	1	0	0	1	1
						Tb927.1.1470;Tb11.v5.0315	Tb927.1.1470;Tb11.v5.0315	2;2	2;2	2;2	>Tb927.1.1470 | organism=Trypanosoma_brucei_TREU927 | product=hypothetical protein, conserved | location=Tb927_01_v5.1:367865-369622(+) | length=585 | sequence_SO=chromosome | SO=protein_coding;>Tb11.v5.0315 | organism=Trypanosoma_brucei_TREU927 | product=		2	2	2	2	0	0	1	2	0	0	0	0	2	0	2	0	0	0	1	2	0	0	0	0	2	0	2	0	0	0	1	2	0	0	0	0	2
						Tb11.v5.0410;Tb11.v5.0881	Tb11.v5.0410;Tb11.v5.0881	23;18	1;0	1;0	>Tb11.v5.0410 | organism=Trypanosoma_brucei_TREU927 | product=antigenic protein, conserved | location=Tb927_11_bin_v5.1:1556188-1561377(-) | length=1729 | sequence_SO=random_sequence | SO=protein_coding;>Tb11.v5.0881 | organism=Trypanosoma_brucei_TREU927 |		2	23	1	1	8	21	6	21	16	6	14	6	20	15	23	6	0	1	0	1	0	0	0	0	0	1	1	0	0	1	0	1	0	0	0	0	0
						Tb927.1.1640;Tb11.v5.0426	Tb927.1.1640;Tb11.v5.0426	1;1	1;1	1;1	>Tb927.1.1640 | organism=Trypanosoma_brucei_TREU927 | product=hypothetical protein, conserved | location=Tb927_01_v5.1:416752-417804(+) | length=350 | sequence_SO=chromosome | SO=protein_coding;>Tb11.v5.0426 | organism=Trypanosoma_brucei_TREU927 | product=		2	1	1	1	0	0	0	0	0	0	0	0	1	0	0	0	0	0	0	0	0	0	0	0	1	0	0	0	0	0	0	0	0	0	0	0	1
						Tb927.10.15380;Tb11.v5.0481	Tb927.10.15380;Tb11.v5.0481	1;1	1;1	1;1	>Tb927.10.15380 | organism=Trypanosoma_brucei_TREU927 | product=U3 snoRNA-associated protein UTP11, putative | location=Tb927_10_v5.1:3771950-3772990(+) | length=346 | sequence_SO=chromosome | SO=protein_coding;>Tb11.v5.0481 | organism=Trypanosoma_brucei_T		2	1	1	1	0	1	0	0	1	0	0	1	1	0	1	0	0	1	0	0	1	0	0	1	1	0	1	0	0	1	0	0	1	0	0	1	1
						Tb927.10.70;Tb11.v5.0532	Tb927.10.70;Tb11.v5.0532	6;6	1;1	0;0	>Tb927.10.70 | organism=Trypanosoma_brucei_TREU927 | product=retrotransposon hot spot (RHS), putative, (fragment) | location=Tb927_10_v5.1:38612-40018(-) | length=468 | sequence_SO=chromosome | SO=protein_coding;>Tb11.v5.0532 | organism=Trypanosoma_brucei_		2	6	1	0	3	3	3	4	4	3	4	2	4	3	4	3	0	1	0	1	1	1	1	0	1	0	1	0	0	0	0	0	0	0	0	0	0
						Tb11.v5.0547;Tb927.10.11020	Tb11.v5.0547;Tb927.10.11020	1;1	1;1	1;1	>Tb11.v5.0547 | organism=Trypanosoma_brucei_TREU927 | product=DNA mismatch repair protein, putative | location=Tb927_11_bin_v5.1:2394866-2395816(+) | length=316 | sequence_SO=random_sequence | SO=protein_coding;>Tb927.10.11020 | organism=Trypanosoma_brucei		2	1	1	1	0	1	0	1	1	0	1	0	1	0	1	0	0	1	0	1	1	0	1	0	1	0	1	0	0	1	0	1	1	0	1	0	1
						Tb11.v5.0594;Tb927.10.110	Tb11.v5.0594	20;5	2;0	2;0	>Tb11.v5.0594 | organism=Trypanosoma_brucei_TREU927 | product=retrotransposon hot spot (RHS) protein, putative | location=Tb927_11_bin_v5.1:2789263-2791071(-) | length=602 | sequence_SO=random_sequence | SO=protein_coding		2	20	2	2	9	15	11	16	12	4	10	9	11	7	16	9	0	1	0	1	1	0	0	0	1	0	1	0	0	1	0	1	1	0	0	0	1
						Tb927.7.7070;Tb11.v5.0612	Tb927.7.7070;Tb11.v5.0612	3;3	3;3	3;3	>Tb927.7.7070 | organism=Trypanosoma_brucei_TREU927 | product=hypothetical protein, conserved | location=Tb927_07_v5.1:2019858-2021189(-) | length=443 | sequence_SO=chromosome | SO=protein_coding;>Tb11.v5.0612 | organism=Trypanosoma_brucei_TREU927 | produc		2	3	3	3	0	1	0	3	1	0	0	0	3	0	3	0	0	1	0	3	1	0	0	0	3	0	3	0	0	1	0	3	1	0	0	0	3
						Tb11.v5.0629;Tb927.3.4500	Tb11.v5.0629;Tb927.3.4500	1;1	1;1	1;1	>Tb11.v5.0629 | organism=Trypanosoma_brucei_TREU927 | product=fumarate hydratase, putative | location=Tb927_11_bin_v5.1:3056974-3058350(+) | length=458 | sequence_SO=random_sequence | SO=protein_coding;>Tb927.3.4500 | organism=Trypanosoma_brucei_TREU927 |		2	1	1	1	0	1	0	1	1	0	0	0	1	0	1	0	0	1	0	1	1	0	0	0	1	0	1	0	0	1	0	1	1	0	0	0	1
						Tb927.10.380;Tb11.v5.0637	Tb927.10.380;Tb11.v5.0637	1;1	1;1	1;1	>Tb927.10.380 | organism=Trypanosoma_brucei_TREU927 | product=mitochondrial RNA binding complex 1 subunit (PPR5) | location=Tb927_10_v5.1:102867-103895(+) | length=342 | sequence_SO=chromosome | SO=protein_coding;>Tb11.v5.0637 | organism=Trypanosoma_brucei		2	1	1	1	0	1	0	1	1	0	0	0	0	0	1	0	0	1	0	1	1	0	0	0	0	0	1	0	0	1	0	1	1	0	0	0	0
						Tb11.v5.0681;Tb927.8.3870	Tb11.v5.0681;Tb927.8.3870	2;2	2;2	2;2	>Tb11.v5.0681 | organism=Trypanosoma_brucei_TREU927 | product=hypothetical protein, conserved | location=Tb927_11_bin_v5.1:3414890-3416257(-) | length=455 | sequence_SO=random_sequence | SO=protein_coding;>Tb927.8.3870 | organism=Trypanosoma_brucei_TREU927		2	2	2	2	1	0	1	0	0	0	0	0	1	2	0	0	1	0	1	0	0	0	0	0	1	2	0	0	1	0	1	0	0	0	0	0	1
						Tb927.6.1260;Tb11.v5.0742	Tb927.6.1260;Tb11.v5.0742	1;1	1;1	1;1	>Tb927.6.1260 | organism=Trypanosoma_brucei_TREU927 | product=proteasome beta-1 subunit, putative (TbPSB1) | location=Tb927_06_v5.1:469629-470487(-) | length=282 | sequence_SO=chromosome | SO=protein_coding;>Tb11.v5.0742 | organism=Trypanosoma_brucei_TREU9		2	1	1	1	0	1	0	1	0	0	1	0	1	0	1	0	0	1	0	1	0	0	1	0	1	0	1	0	0	1	0	1	0	0	1	0	1
						Tb927.10.730;Tb11.v5.0822	Tb927.10.730;Tb11.v5.0822	1;1	1;1	1;1	>Tb927.10.730 | organism=Trypanosoma_brucei_TREU927 | product=ATP synthase, putative | location=Tb927_10_v5.1:187414-188820(+) | length=468 | sequence_SO=chromosome | SO=protein_coding;>Tb11.v5.0822 | organism=Trypanosoma_brucei_TREU927 | product=ATP synth		2	1	1	1	0	1	1	1	1	1	1	0	1	1	1	0	0	1	1	1	1	1	1	0	1	1	1	0	0	1	1	1	1	1	1	0	1
						Tb11.v5.0836;Tb927.8.7460	Tb11.v5.0836;Tb927.8.7460	1;1	1;1	1;1	>Tb11.v5.0836 | organism=Trypanosoma_brucei_TREU927 | product=metal-ion transporter, putative | location=Tb927_11_bin_v5.1:4367002-4367763(+) | length=253 | sequence_SO=random_sequence | SO=protein_coding;>Tb927.8.7460 | organism=Trypanosoma_brucei_TREU927		2	1	1	1	0	1	0	1	1	0	1	0	0	0	1	0	0	1	0	1	1	0	1	0	0	0	1	0	0	1	0	1	1	0	1	0	0
						Tb927.8.4130;Tb927.8.4080;Tb927.8.4030;Tb11.v5.0861	Tb927.8.4130;Tb927.8.4080;Tb927.8.4030;Tb11.v5.0861	1;1;1;1	1;1;1;1	1;1;1;1	>Tb927.8.4130 | organism=Trypanosoma_brucei_TREU927 | product=class I transcription factor A, subunit 5b (CITFA-5b) | location=Tb927_08_v5.1:1218947-1219582(-) | length=211 | sequence_SO=chromosome | SO=protein_coding;>Tb927.8.4080 | organism=Trypanosoma_b		4	1	1	1	0	1	0	1	1	0	0	0	1	0	0	0	0	1	0	1	1	0	0	0	1	0	0	0	0	1	0	1	1	0	0	0	1
						Tb927.1.1200	Tb927.1.1200	1	1	1	>Tb927.1.1200 | organism=Trypanosoma_brucei_TREU927 | product=hypothetical protein, conserved | location=Tb927_01_v5.1:323179-324486(+) | length=429 | sequence_SO=chromosome | SO=protein_coding		1	1	1	1	0	1	0	1	0	0	0	0	1	0	1	0	0	1	0	1	0	0	0	0	1	0	1	0	0	1	0	1	0	0	0	0	1
						Tb927.1.1220	Tb927.1.1220	2	2	2	>Tb927.1.1220 | organism=Trypanosoma_brucei_TREU927 | product=hypothetical protein, conserved | location=Tb927_01_v5.1:326712-327395(+) | length=227 | sequence_SO=chromosome | SO=protein_coding		1	2	2	2	0	0	0	2	0	0	0	0	0	0	2	0	0	0	0	2	0	0	0	0	0	0	2	0	0	0	0	2	0	0	0	0	0
						Tb927.1.1420	Tb927.1.1420	2	2	2	>Tb927.1.1420 | organism=Trypanosoma_brucei_TREU927 | product=hypothetical protein, conserved | location=Tb927_01_v5.1:360261-362252(+) | length=663 | sequence_SO=chromosome | SO=protein_coding		1	2	2	2	1	0	0	2	0	0	0	0	1	0	2	1	1	0	0	2	0	0	0	0	1	0	2	1	1	0	0	2	0	0	0	0	1
						Tb927.1.2120	Tb927.1.2120	2	2	2	>Tb927.1.2120 | organism=Trypanosoma_brucei_TREU927 | product=calpain, putative,cysteine peptidase, Clan CA, family C2, putative | location=Tb927_01_v5.1:540718-542916(+) | length=732 | sequence_SO=chromosome | SO=protein_coding		1	2	2	2	0	0	0	1	1	1	1	0	1	1	2	0	0	0	0	1	1	1	1	0	1	1	2	0	0	0	0	1	1	1	1	0	1
						Tb927.1.2580	Tb927.1.2580	2	2	2	>Tb927.1.2580 | organism=Trypanosoma_brucei_TREU927 | product=RNasePH-like protein,exosome-associated protein 1,Rrp42 homologue (TbEAP1) | location=Tb927_01_v5.1:607384-608595(+) | length=397 | sequence_SO=chromosome | SO=protein_coding		1	2	2	2	0	1	0	2	1	1	1	0	2	1	2	0	0	1	0	2	1	1	1	0	2	1	2	0	0	1	0	2	1	1	1	0	2
						Tb927.1.2750	Tb927.1.2750	9	9	9	>Tb927.1.2750 | organism=Trypanosoma_brucei_TREU927 | product=hypothetical protein, conserved | location=Tb927_01_v5.1:633309-633871(+) | length=168 | sequence_SO=chromosome | SO=protein_coding		1	9	9	9	0	0	0	9	0	0	0	0	7	0	8	0	0	0	0	9	0	0	0	0	7	0	8	0	0	0	0	9	0	0	0	0	7
						Tb927.1.330	Tb927.1.330	1	1	1	>Tb927.1.330 | organism=Trypanosoma_brucei_TREU927 | product=retrotransposon hot spot protein (RHS, pseudogene), putative | location=Tb927_01_v5.1:131092-131943(-) | length=284 | sequence_SO=chromosome | SO=protein_coding		1	1	1	1	0	1	0	1	1	0	1	0	0	0	1	0	0	1	0	1	1	0	1	0	0	0	1	0	0	1	0	1	1	0	1	0	0
						Tb927.1.410	Tb927.1.410	12	1	0	>Tb927.1.410 | organism=Trypanosoma_brucei_TREU927 | product=retrotransposon hot spot protein (RHS, pseudogene), putative | location=Tb927_01_v5.1:151277-153022(+) | length=581 | sequence_SO=chromosome | SO=protein_coding		1	12	1	0	11	12	10	12	12	9	11	11	12	7	11	9	1	1	0	1	1	1	1	1	1	1	0	0	0	0	0	0	0	0	0	0	0
						Tb927.1.670	Tb927.1.670	6	6	6	>Tb927.1.670 | organism=Trypanosoma_brucei_TREU927 | product=hypothetical protein, conserved | location=Tb927_01_v5.1:228266-230110(-) | length=614 | sequence_SO=chromosome | SO=protein_coding		1	6	6	6	0	1	5	5	0	0	0	2	2	1	4	0	0	1	5	5	0	0	0	2	2	1	4	0	0	1	5	5	0	0	0	2	2
						Tb927.1.90	Tb927.1.90	7	1	1	>Tb927.1.90 | organism=Trypanosoma_brucei_TREU927 | product=retrotransposon hot spot protein (RHS, pseudogene), putative | location=Tb927_01_v5.1:50428-52203(-) | length=592 | sequence_SO=chromosome | SO=protein_coding		1	7	1	1	5	7	5	7	6	2	6	5	7	6	7	4	0	1	0	1	1	0	1	0	1	0	1	0	0	1	0	1	1	0	1	0	1
						Tb927.10.10010	Tb927.10.10010	1	1	1	>Tb927.10.10010 | organism=Trypanosoma_brucei_TREU927 | product=60S acidic ribosomal protein, putative | location=Tb927_10_v5.1:2468708-2469388(+) | length=226 | sequence_SO=chromosome | SO=protein_coding		1	1	1	1	0	0	1	0	0	0	1	1	0	1	0	0	0	0	1	0	0	0	1	1	0	1	0	0	0	0	1	0	0	0	1	1	0
						Tb927.10.10330	Tb927.10.10330	2	2	2	>Tb927.10.10330 | organism=Trypanosoma_brucei_TREU927 | product=hypothetical protein, conserved | location=Tb927_10_v5.1:2537990-2539663(-) | length=557 | sequence_SO=chromosome | SO=protein_coding		1	2	2	2	0	0	2	1	0	0	0	1	0	2	0	0	0	0	2	1	0	0	0	1	0	2	0	0	0	0	2	1	0	0	0	1	0
						Tb927.10.10610	Tb927.10.10610	1	1	1	>Tb927.10.10610 | organism=Trypanosoma_brucei_TREU927 | product=protein tyrosine phosphatase, putative | location=Tb927_10_v5.1:2586326-2587015(-) | length=229 | sequence_SO=chromosome | SO=protein_coding		1	1	1	1	0	0	1	0	0	0	0	1	0	1	0	0	0	0	1	0	0	0	0	1	0	1	0	0	0	0	1	0	0	0	0	1	0
						Tb927.10.10620	Tb927.10.10620	1	1	1	>Tb927.10.10620 | organism=Trypanosoma_brucei_TREU927 | product=hypothetical protein, conserved | location=Tb927_10_v5.1:2587958-2588848(-) | length=296 | sequence_SO=chromosome | SO=protein_coding		1	1	1	1	0	0	0	1	0	0	0	0	0	0	1	0	0	0	0	1	0	0	0	0	0	0	1	0	0	0	0	1	0	0	0	0	0
						Tb927.10.10730	Tb927.10.10730	1	1	1	>Tb927.10.10730 | organism=Trypanosoma_brucei_TREU927 | product=hypothetical protein | location=Tb927_10_v5.1:2605787-2610316(-) | length=1509 | sequence_SO=chromosome | SO=protein_coding		1	1	1	1	0	1	0	1	0	0	1	0	1	0	1	0	0	1	0	1	0	0	1	0	1	0	1	0	0	1	0	1	0	0	1	0	1
						Tb927.10.11000	Tb927.10.11000	5	5	5	>Tb927.10.11000 | organism=Trypanosoma_brucei_TREU927 | product=hypothetical protein, conserved | location=Tb927_10_v5.1:2684956-2685972(-) | length=338 | sequence_SO=chromosome | SO=protein_coding		1	5	5	5	1	0	3	0	1	0	0	3	2	1	0	0	1	0	3	0	1	0	0	3	2	1	0	0	1	0	3	0	1	0	0	3	2
						Tb927.10.11230	Tb927.10.11230	1	1	1	>Tb927.10.11230 | organism=Trypanosoma_brucei_TREU927 | product=hypothetical protein, conserved | location=Tb927_10_v5.1:2746454-2747425(-) | length=323 | sequence_SO=chromosome | SO=protein_coding		1	1	1	1	0	1	0	1	1	0	0	0	1	0	1	0	0	1	0	1	1	0	0	0	1	0	1	0	0	1	0	1	1	0	0	0	1
						Tb927.10.11300	Tb927.10.11300	1	1	1	>Tb927.10.11300 | organism=Trypanosoma_brucei_TREU927 | product=paraflagellar rod component, putative (PFC16) | location=Tb927_10_v5.1:2760514-2760894(+) | length=126 | sequence_SO=chromosome | SO=protein_coding		1	1	1	1	1	1	0	1	1	0	1	0	1	0	1	0	1	1	0	1	1	0	1	0	1	0	1	0	1	1	0	1	1	0	1	0	1
						Tb927.10.11340;Tb11.v5.0604	Tb927.10.11340;Tb11.v5.0604	4;3	4;3	4;3	>Tb927.10.11340 | organism=Trypanosoma_brucei_TREU927 | product=hypothetical protein, conserved | location=Tb927_10_v5.1:2765916-2770076(+) | length=1386 | sequence_SO=chromosome | SO=protein_coding;>Tb11.v5.0604 | organism=Trypanosoma_brucei_TREU927 | pro		2	4	4	4	0	1	2	1	2	1	2	1	0	1	0	1	0	1	2	1	2	1	2	1	0	1	0	1	0	1	2	1	2	1	2	1	0
						Tb927.10.11380	Tb927.10.11380	1	1	1	>Tb927.10.11380 | organism=Trypanosoma_brucei_TREU927 | product=hypothetical protein, conserved | location=Tb927_10_v5.1:2775826-2776998(+) | length=390 | sequence_SO=chromosome | SO=protein_coding		1	1	1	1	0	1	0	1	0	0	1	0	1	0	1	0	0	1	0	1	0	0	1	0	1	0	1	0	0	1	0	1	0	0	1	0	1
						Tb927.10.11610	Tb927.10.11610	1	1	1	>Tb927.10.11610 | organism=Trypanosoma_brucei_TREU927 | product=hypothetical protein, conserved | location=Tb927_10_v5.1:2833067-2833483(+) | length=138 | sequence_SO=chromosome | SO=protein_coding		1	1	1	1	0	0	1	0	0	1	0	1	0	1	0	0	0	0	1	0	0	1	0	1	0	1	0	0	0	0	1	0	0	1	0	1	0
						Tb927.10.11900	Tb927.10.11900	1	1	1	>Tb927.10.11900 | organism=Trypanosoma_brucei_TREU927 | product=hypothetical protein, conserved | location=Tb927_10_v5.1:2904292-2904795(+) | length=167 | sequence_SO=chromosome | SO=protein_coding		1	1	1	1	0	0	0	0	0	0	0	0	1	0	0	0	0	0	0	0	0	0	0	0	1	0	0	0	0	0	0	0	0	0	0	0	1
						Tb927.10.1310	Tb927.10.1310	4	4	4	>Tb927.10.1310 | organism=Trypanosoma_brucei_TREU927 | product=hypothetical protein, conserved | location=Tb927_10_v5.1:346938-349772(-) | length=944 | sequence_SO=chromosome | SO=protein_coding		1	4	4	4	1	0	3	2	1	0	0	2	1	0	0	0	1	0	3	2	1	0	0	2	1	0	0	0	1	0	3	2	1	0	0	2	1
						Tb927.10.13110	Tb927.10.13110	1	1	1	>Tb927.10.13110 | organism=Trypanosoma_brucei_TREU927 | product=dynein light chain, putative,dynein light chain 2B, cytoplasmic, putative,predicted dynein modulator,roadblock/LC7 family member | location=Tb927_10_v5.1:3191542-3191898(-) | length=118 | sequ		1	1	1	1	0	1	0	1	1	0	1	0	0	0	1	0	0	1	0	1	1	0	1	0	0	0	1	0	0	1	0	1	1	0	1	0	0
						Tb927.10.13310	Tb927.10.13310	1	1	1	>Tb927.10.13310 | organism=Trypanosoma_brucei_TREU927 | product=DNA-directed RNA polymerase I subunit, putative,RNA polymerase subunit, putative (RPB5z) | location=Tb927_10_v5.1:3249634-3250533(-) | length=299 | sequence_SO=chromosome | SO=protein_coding		1	1	1	1	0	1	1	1	1	0	0	0	1	0	1	0	0	1	1	1	1	0	0	0	1	0	1	0	0	1	1	1	1	0	0	0	1
						Tb927.10.13540	Tb927.10.13540	1	1	1	>Tb927.10.13540 | organism=Trypanosoma_brucei_TREU927 | product=RNA-binding protein, putative (RBP12) | location=Tb927_10_v5.1:3304783-3305886(-) | length=367 | sequence_SO=chromosome | SO=protein_coding		1	1	1	1	0	1	0	1	1	0	1	0	1	0	1	0	0	1	0	1	1	0	1	0	1	0	1	0	0	1	0	1	1	0	1	0	1
						Tb927.10.13740	Tb927.10.13740	2	2	2	>Tb927.10.13740 | organism=Trypanosoma_brucei_TREU927 | product=calcium-dependent lipid binding protein, putative,synaptotagmin, putative (CaLB) | location=Tb927_10_v5.1:3355547-3357331(-) | length=594 | sequence_SO=chromosome | SO=protein_coding		1	2	2	2	1	1	1	1	1	0	1	0	0	2	1	1	1	1	1	1	1	0	1	0	0	2	1	1	1	1	1	1	1	0	1	0	0
						Tb927.10.13970	Tb927.10.13970	2	2	2	>Tb927.10.13970 | organism=Trypanosoma_brucei_TREU927 | product=uracil-DNA glycosylase, putative | location=Tb927_10_v5.1:3403458-3404351(-) | length=297 | sequence_SO=chromosome | SO=protein_coding		1	2	2	2	0	0	0	2	0	0	0	0	2	0	2	0	0	0	0	2	0	0	0	0	2	0	2	0	0	0	0	2	0	0	0	0	2
						Tb927.10.14360	Tb927.10.14360	2	2	2	>Tb927.10.14360 | organism=Trypanosoma_brucei_TREU927 | product=U2 small nuclear ribonucleoprotein 40K (U2_40K) | location=Tb927_10_v5.1:3492521-3493498(-) | length=325 | sequence_SO=chromosome | SO=protein_coding		1	2	2	2	0	1	0	1	1	1	1	1	2	1	2	0	0	1	0	1	1	1	1	1	2	1	2	0	0	1	0	1	1	1	1	1	2
						Tb927.10.14380	Tb927.10.14380	5	5	5	>Tb927.10.14380 | organism=Trypanosoma_brucei_TREU927 | product=hypothetical protein, conserved | location=Tb927_10_v5.1:3495871-3498456(-) | length=861 | sequence_SO=chromosome | SO=protein_coding		1	5	5	5	0	1	0	4	0	0	1	0	4	0	4	0	0	1	0	4	0	0	1	0	4	0	4	0	0	1	0	4	0	0	1	0	4
						Tb927.10.14860	Tb927.10.14860	2	2	2	>Tb927.10.14860 | organism=Trypanosoma_brucei_TREU927 | product=hypothetical protein, conserved | location=Tb927_10_v5.1:3624761-3626902(+) | length=713 | sequence_SO=chromosome | SO=protein_coding		1	2	2	2	0	0	0	2	1	0	1	0	0	0	1	0	0	0	0	2	1	0	1	0	0	0	1	0	0	0	0	2	1	0	1	0	0
						Tb927.10.14870	Tb927.10.14870	3	3	3	>Tb927.10.14870 | organism=Trypanosoma_brucei_TREU927 | product=hypothetical protein, conserved | location=Tb927_10_v5.1:3627364-3629409(+) | length=681 | sequence_SO=chromosome | SO=protein_coding		1	3	3	3	1	1	1	1	1	1	1	0	0	0	3	1	1	1	1	1	1	1	1	0	0	0	3	1	1	1	1	1	1	1	1	0	0
						Tb927.10.15220	Tb927.10.15220	1	1	1	>Tb927.10.15220 | organism=Trypanosoma_brucei_TREU927 | product=hypothetical protein, conserved | location=Tb927_10_v5.1:3709793-3710377(+) | length=194 | sequence_SO=chromosome | SO=protein_coding		1	1	1	1	0	1	0	1	1	0	1	0	0	0	1	0	0	1	0	1	1	0	1	0	0	0	1	0	0	1	0	1	1	0	1	0	0
						Tb927.10.15310;REV__Tb927.10.2600	Tb927.10.15310;REV__Tb927.10.2600	2;1	2;1	2;1	>Tb927.10.15310 | organism=Trypanosoma_brucei_TREU927 | product=hypothetical protein, conserved | location=Tb927_10_v5.1:3745784-3747139(+) | length=451 | sequence_SO=chromosome | SO=protein_coding;>Tb927.10.2600 | organism=Trypanosoma_brucei_TREU927 | pro		2	2	2	2	0	0	0	2	0	0	1	0	0	0	2	0	0	0	0	2	0	0	1	0	0	0	2	0	0	0	0	2	0	0	1	0	0
						Tb927.10.15870	Tb927.10.15870	1	1	1	>Tb927.10.15870 | organism=Trypanosoma_brucei_TREU927 | product=RNA binding protein, putative | location=Tb927_10_v5.1:3914983-3915708(+) | length=241 | sequence_SO=chromosome | SO=protein_coding		1	1	1	1	0	1	0	1	1	0	1	0	1	0	1	0	0	1	0	1	1	0	1	0	1	0	1	0	0	1	0	1	1	0	1	0	1
						Tb927.10.3250	Tb927.10.3250	1	1	1	>Tb927.10.3250 | organism=Trypanosoma_brucei_TREU927 | product=hypothetical protein, conserved | location=Tb927_10_v5.1:839977-840900(+) | length=307 | sequence_SO=chromosome | SO=protein_coding		1	1	1	1	0	1	0	1	1	0	1	0	1	0	1	0	0	1	0	1	1	0	1	0	1	0	1	0	0	1	0	1	1	0	1	0	1
						Tb927.10.3580	Tb927.10.3580	1	1	1	>Tb927.10.3580 | organism=Trypanosoma_brucei_TREU927 | product=hypothetical protein, conserved | location=Tb927_10_v5.1:927654-928628(+) | length=324 | sequence_SO=chromosome | SO=protein_coding		1	1	1	1	0	1	0	1	1	0	0	0	0	0	1	0	0	1	0	1	1	0	0	0	0	0	1	0	0	1	0	1	1	0	0	0	0
						Tb927.10.3770	Tb927.10.3770	1	1	1	>Tb927.10.3770 | organism=Trypanosoma_brucei_TREU927 | product=predicted TPR repeat protein | location=Tb927_10_v5.1:978150-980252(-) | length=700 | sequence_SO=chromosome | SO=protein_coding		1	1	1	1	0	0	0	1	0	0	0	0	0	0	1	0	0	0	0	1	0	0	0	0	0	0	1	0	0	0	0	1	0	0	0	0	0
						Tb927.10.4220	Tb927.10.4220	1	1	1	>Tb927.10.4220 | organism=Trypanosoma_brucei_TREU927 | product=hypothetical protein, conserved | location=Tb927_10_v5.1:1109764-1110693(+) | length=309 | sequence_SO=chromosome | SO=protein_coding		1	1	1	1	0	1	0	1	1	0	1	0	1	0	1	0	0	1	0	1	1	0	1	0	1	0	1	0	0	1	0	1	1	0	1	0	1
						Tb927.10.4690	Tb927.10.4690	1	1	1	>Tb927.10.4690 | organism=Trypanosoma_brucei_TREU927 | product=dynein light chain, putative | location=Tb927_10_v5.1:1185279-1185617(-) | length=112 | sequence_SO=chromosome | SO=protein_coding		1	1	1	1	0	1	0	1	0	0	1	0	1	0	1	0	0	1	0	1	0	0	1	0	1	0	1	0	0	1	0	1	0	0	1	0	1
						Tb927.10.4880	Tb927.10.4880	1	1	1	>Tb927.10.4880 | organism=Trypanosoma_brucei_TREU927 | product=hypothetical protein, conserved | location=Tb927_10_v5.1:1217581-1218255(-) | length=224 | sequence_SO=chromosome | SO=protein_coding		1	1	1	1	0	1	0	1	1	0	1	0	0	0	1	0	0	1	0	1	1	0	1	0	0	0	1	0	0	1	0	1	1	0	1	0	0
						Tb927.10.4900	Tb927.10.4900	2	2	2	>Tb927.10.4900 | organism=Trypanosoma_brucei_TREU927 | product=TPR-repeat-containing chaperone protein DNAJ, putative,TPR repeat protein | location=Tb927_10_v5.1:1221293-1222792(-) | length=499 | sequence_SO=chromosome | SO=protein_coding		1	2	2	2	1	1	1	1	1	0	1	0	1	0	1	1	1	1	1	1	1	0	1	0	1	0	1	1	1	1	1	1	1	0	1	0	1
						Tb927.10.5760	Tb927.10.5760	1	1	1	>Tb927.10.5760 | organism=Trypanosoma_brucei_TREU927 | product=adenylate kinase, putative | location=Tb927_10_v5.1:1427888-1428535(-) | length=215 | sequence_SO=chromosome | SO=protein_coding		1	1	1	1	0	0	0	1	0	0	0	0	1	0	0	0	0	0	0	1	0	0	0	0	1	0	0	0	0	0	0	1	0	0	0	0	1
						Tb927.10.6360	Tb927.10.6360	1	1	1	>Tb927.10.6360 | organism=Trypanosoma_brucei_TREU927 | product=hypothetical protein, conserved | location=Tb927_10_v5.1:1610610-1612073(-) | length=487 | sequence_SO=chromosome | SO=protein_coding		1	1	1	1	0	1	0	1	1	1	1	0	1	0	1	0	0	1	0	1	1	1	1	0	1	0	1	0	0	1	0	1	1	1	1	0	1
						Tb927.10.6970;Tb927.10.6940	Tb927.10.6970;Tb927.10.6940	1;1	1;1	1;1	>Tb927.10.6970 | organism=Trypanosoma_brucei_TREU927 | product=dipeptidyl-peptidase 8-like serine peptidase,serine peptidase, Clan SC, Family S9B | location=Tb927_10_v5.1:1756887-1759439(+) | length=850 | sequence_SO=chromosome | SO=protein_coding;>Tb927.1		2	1	1	1	0	0	0	1	0	0	0	0	1	0	1	0	0	0	0	1	0	0	0	0	1	0	1	0	0	0	0	1	0	0	0	0	1
						Tb927.10.8080	Tb927.10.8080	1	1	1	>Tb927.10.8080 | organism=Trypanosoma_brucei_TREU927 | product=hypothetical protein, conserved | location=Tb927_10_v5.1:2012909-2015131(-) | length=740 | sequence_SO=chromosome | SO=protein_coding		1	1	1	1	0	1	0	1	1	0	0	0	0	0	1	0	0	1	0	1	1	0	0	0	0	0	1	0	0	1	0	1	1	0	0	0	0
						Tb927.10.8240	Tb927.10.8240	2	2	2	>Tb927.10.8240 | organism=Trypanosoma_brucei_TREU927 | product=hypothetical protein, conserved | location=Tb927_10_v5.1:2045528-2046652(-) | length=374 | sequence_SO=chromosome | SO=protein_coding		1	2	2	2	1	2	1	2	1	0	1	0	1	1	2	1	1	2	1	2	1	0	1	0	1	1	2	1	1	2	1	2	1	0	1	0	1
						Tb927.10.8600	Tb927.10.8600	1	1	1	>Tb927.10.8600 | organism=Trypanosoma_brucei_TREU927 | product=hypothetical protein, conserved | location=Tb927_10_v5.1:2130956-2134225(+) | length=1089 | sequence_SO=chromosome | SO=protein_coding		1	1	1	1	0	0	0	0	0	0	0	0	0	0	1	0	0	0	0	0	0	0	0	0	0	0	1	0	0	0	0	0	0	0	0	0	0
						Tb927.10.8780	Tb927.10.8780	1	1	1	>Tb927.10.8780 | organism=Trypanosoma_brucei_TREU927 | product=hypothetical protein, conserved | location=Tb927_10_v5.1:2165297-2171806(+) | length=2169 | sequence_SO=chromosome | SO=protein_coding		1	1	1	1	0	0	0	1	0	0	1	0	0	0	1	0	0	0	0	1	0	0	1	0	0	0	1	0	0	0	0	1	0	0	1	0	0
						Tb927.10.9640	Tb927.10.9640	1	1	1	>Tb927.10.9640 | organism=Trypanosoma_brucei_TREU927 | product=hypothetical protein, conserved | location=Tb927_10_v5.1:2375341-2376366(+) | length=341 | sequence_SO=chromosome | SO=protein_coding		1	1	1	1	0	1	0	1	1	0	1	0	0	0	1	0	0	1	0	1	1	0	1	0	0	0	1	0	0	1	0	1	1	0	1	0	0
						Tb927.10.9840	Tb927.10.9840	1	1	1	>Tb927.10.9840 | organism=Trypanosoma_brucei_TREU927 | product=chaperone protein DNAj, putative | location=Tb927_10_v5.1:2433556-2434344(+) | length=262 | sequence_SO=chromosome | SO=protein_coding		1	1	1	1	0	1	1	1	1	0	0	1	1	0	1	0	0	1	1	1	1	0	0	1	1	0	1	0	0	1	1	1	1	0	0	1	1
						Tb927.10.9920	Tb927.10.9920	2	2	2	>Tb927.10.9920 | organism=Trypanosoma_brucei_TREU927 | product=hypothetical protein, conserved | location=Tb927_10_v5.1:2451500-2452732(+) | length=410 | sequence_SO=chromosome | SO=protein_coding		1	2	2	2	1	1	1	2	1	0	1	0	1	1	2	0	1	1	1	2	1	0	1	0	1	1	2	0	1	1	1	2	1	0	1	0	1
						Tb927.11.10010	Tb927.11.10010	1	1	1	>Tb927.11.10010 | organism=Trypanosoma_brucei_TREU927 | product=vacuolar sorting-associated protein-like, putative | location=Tb927_11_v5.1:2693689-2695499(+) | length=357 | sequence_SO=chromosome | SO=protein_coding		1	1	1	1	0	1	0	0	1	0	1	0	0	0	1	0	0	1	0	0	1	0	1	0	0	0	1	0	0	1	0	0	1	0	1	0	0
						Tb927.11.10170	Tb927.11.10170	1	1	1	>Tb927.11.10170 | organism=Trypanosoma_brucei_TREU927 | product=hypothetical protein, conserved | location=Tb927_11_v5.1:2721501-2722142(+) | length=213 | sequence_SO=chromosome | SO=protein_coding		1	1	1	1	0	1	0	1	1	0	1	0	1	0	0	0	0	1	0	1	1	0	1	0	1	0	0	0	0	1	0	1	1	0	1	0	1
						Tb927.11.10420	Tb927.11.10420	1	1	1	>Tb927.11.10420 | organism=Trypanosoma_brucei_TREU927 | product=DNA-directed RNA polymerase I subunit, putative (RPA12) | location=Tb927_11_v5.1:2777074-2777529(+) | length=151 | sequence_SO=chromosome | SO=protein_coding		1	1	1	1	0	1	0	1	1	0	1	0	0	0	1	0	0	1	0	1	1	0	1	0	0	0	1	0	0	1	0	1	1	0	1	0	0
						Tb927.11.10650	Tb927.11.10650	1	1	1	>Tb927.11.10650 | organism=Trypanosoma_brucei_TREU927 | product=beta-adaptin 3, putative,adaptin complex 3 subunit, putative | location=Tb927_11_v5.1:2836054-2838810(+) | length=918 | sequence_SO=chromosome | SO=protein_coding		1	1	1	1	0	1	0	0	1	0	0	0	0	1	1	0	0	1	0	0	1	0	0	0	0	1	1	0	0	1	0	0	1	0	0	0	0
						Tb927.11.10670	Tb927.11.10670	1	1	1	>Tb927.11.10670 | organism=Trypanosoma_brucei_TREU927 | product=glycosyl hydrolase, putative | location=Tb927_11_v5.1:2857384-2860983(+) | length=1199 | sequence_SO=chromosome | SO=protein_coding		1	1	1	1	0	1	0	1	1	0	1	0	1	0	1	0	0	1	0	1	1	0	1	0	1	0	1	0	0	1	0	1	1	0	1	0	1
						Tb927.11.10950	Tb927.11.10950	1	1	1	>Tb927.11.10950 | organism=Trypanosoma_brucei_TREU927 | product=hypothetical protein, conserved | location=Tb927_11_v5.1:2923723-2924712(+) | length=329 | sequence_SO=chromosome | SO=protein_coding		1	1	1	1	0	1	0	1	1	0	1	0	1	0	1	0	0	1	0	1	1	0	1	0	1	0	1	0	0	1	0	1	1	0	1	0	1
						Tb927.11.11000	Tb927.11.11000	1	1	1	>Tb927.11.11000 | organism=Trypanosoma_brucei_TREU927 | product=hypothetical protein, conserved | location=Tb927_11_v5.1:2940916-2942397(+) | length=493 | sequence_SO=chromosome | SO=protein_coding		1	1	1	1	0	0	0	1	0	1	0	0	1	0	1	0	0	0	0	1	0	1	0	0	1	0	1	0	0	0	0	1	0	1	0	0	1
						Tb927.11.1110	Tb927.11.1110	10	1	0	>Tb927.11.1110 | organism=Trypanosoma_brucei_TREU927 | product=calpain, putative | location=Tb927_11_v5.1:310409-314971(+) | length=1520 | sequence_SO=chromosome | SO=protein_coding		1	10	1	0	7	7	7	9	8	8	6	7	8	6	8	9	0	0	0	1	1	0	0	0	0	0	1	0	0	0	0	0	0	0	0	0	0
						Tb927.11.11310	Tb927.11.11310	1	1	1	>Tb927.11.11310 | organism=Trypanosoma_brucei_TREU927 | product=hypothetical protein, conserved | location=Tb927_11_v5.1:3024219-3025715(+) | length=498 | sequence_SO=chromosome | SO=protein_coding		1	1	1	1	0	1	0	1	1	0	1	0	0	0	1	0	0	1	0	1	1	0	1	0	0	0	1	0	0	1	0	1	1	0	1	0	0
						Tb927.11.1160	Tb927.11.1160	2	2	2	>Tb927.11.1160 | organism=Trypanosoma_brucei_TREU927 | product=hypothetical protein, conserved | location=Tb927_11_v5.1:338781-342104(+) | length=1107 | sequence_SO=chromosome | SO=protein_coding		1	2	2	2	1	2	2	1	1	0	1	2	0	2	1	1	1	2	2	1	1	0	1	2	0	2	1	1	1	2	2	1	1	0	1	2	0
						Tb927.11.11750;Tb927.11.11740	Tb927.11.11750;Tb927.11.11740	2;2	2;2	2;2	>Tb927.11.11750 | organism=Trypanosoma_brucei_TREU927 | product=membrane-bound acid phosphatase, putative | location=Tb927_11_v5.1:3150565-3152052(+) | length=495 | sequence_SO=chromosome | SO=protein_coding;>Tb927.11.11740 | organism=Trypanosoma_brucei_TR		2	2	2	2	0	1	1	0	0	0	0	0	1	2	1	0	0	1	1	0	0	0	0	0	1	2	1	0	0	1	1	0	0	0	0	0	1
						Tb927.11.1200	Tb927.11.1200	1	1	1	>Tb927.11.1200 | organism=Trypanosoma_brucei_TREU927 | product=hypothetical protein, conserved | location=Tb927_11_v5.1:350523-352367(+) | length=614 | sequence_SO=chromosome | SO=protein_coding		1	1	1	1	0	1	0	1	1	0	1	0	0	0	1	0	0	1	0	1	1	0	1	0	0	0	1	0	0	1	0	1	1	0	1	0	0
						Tb927.11.12380	Tb927.11.12380	2	2	2	>Tb927.11.12380 | organism=Trypanosoma_brucei_TREU927 | product=hypothetical protein, conserved | location=Tb927_11_v5.1:3304808-3306052(+) | length=414 | sequence_SO=chromosome | SO=protein_coding		1	2	2	2	1	1	2	2	2	2	0	2	2	2	2	1	1	1	2	2	2	2	0	2	2	2	2	1	1	1	2	2	2	2	0	2	2
						Tb927.11.13570	Tb927.11.13570	2	2	2	>Tb927.11.13570 | organism=Trypanosoma_brucei_TREU927 | product=hypothetical protein, conserved | location=Tb927_11_v5.1:3626434-3626826(-) | length=130 | sequence_SO=chromosome | SO=protein_coding		1	2	2	2	0	0	0	2	0	0	0	0	2	0	2	0	0	0	0	2	0	0	0	0	2	0	2	0	0	0	0	2	0	0	0	0	2
						Tb927.11.13890	Tb927.11.13890	1	1	1	>Tb927.11.13890 | organism=Trypanosoma_brucei_TREU927 | product=hypothetical protein, conserved | location=Tb927_11_v5.1:3690573-3691379(+) | length=268 | sequence_SO=chromosome | SO=protein_coding		1	1	1	1	0	1	0	1	1	0	0	0	1	0	1	0	0	1	0	1	1	0	0	0	1	0	1	0	0	1	0	1	1	0	0	0	1
						Tb927.11.13970	Tb927.11.13970	3	3	3	>Tb927.11.13970 | organism=Trypanosoma_brucei_TREU927 | product=Pab1p-dependent poly(A) ribonuclease subunit, putative | location=Tb927_11_v5.1:3704264-3705802(+) | length=512 | sequence_SO=chromosome | SO=protein_coding		1	3	3	3	0	1	1	3	1	1	0	1	1	1	1	1	0	1	1	3	1	1	0	1	1	1	1	1	0	1	1	3	1	1	0	1	1
						Tb927.11.14300	Tb927.11.14300	2	2	2	>Tb927.11.14300 | organism=Trypanosoma_brucei_TREU927 | product=dynein intermediate chain IC70, putative | location=Tb927_11_v5.1:3803683-3805491(+) | length=602 | sequence_SO=chromosome | SO=protein_coding		1	2	2	2	0	1	0	2	1	0	0	0	0	0	2	0	0	1	0	2	1	0	0	0	0	0	2	0	0	1	0	2	1	0	0	0	0
						Tb927.11.15150	Tb927.11.15150	1	1	1	>Tb927.11.15150 | organism=Trypanosoma_brucei_TREU927 | product=1-acyl-sn-glycerol-3-phosphate acyltransferase, putative | location=Tb927_11_v5.1:4028205-4029020(-) | length=271 | sequence_SO=chromosome | SO=protein_coding		1	1	1	1	1	0	0	0	0	0	0	0	0	0	0	0	1	0	0	0	0	0	0	0	0	0	0	0	1	0	0	0	0	0	0	0	0
						Tb927.11.15630	Tb927.11.15630	4	4	4	>Tb927.11.15630 | organism=Trypanosoma_brucei_TREU927 | product=hypothetical protein, conserved | location=Tb927_11_v5.1:4146239-4147246(-) | length=335 | sequence_SO=chromosome | SO=protein_coding		1	4	4	4	0	0	0	2	0	0	0	0	3	0	4	0	0	0	0	2	0	0	0	0	3	0	4	0	0	0	0	2	0	0	0	0	3
						Tb927.11.15950;Tb927.11.15960	Tb927.11.15950;Tb927.11.15960	2;1	2;1	2;1	>Tb927.11.15950 | organism=Trypanosoma_brucei_TREU927 | product=amino acid transporter, putative | location=Tb927_11_v5.1:4218130-4219617(-) | length=495 | sequence_SO=chromosome | SO=protein_coding;>Tb927.11.15960 | organism=Trypanosoma_brucei_TREU927 | p		2	2	2	2	1	1	2	1	1	1	1	1	0	2	1	1	1	1	2	1	1	1	1	1	0	2	1	1	1	1	2	1	1	1	1	1	0
						Tb927.11.15970	Tb927.11.15970	1	1	1	>Tb927.11.15970 | organism=Trypanosoma_brucei_TREU927 | product=hypothetical protein, conserved | location=Tb927_11_v5.1:4226572-4229712(-) | length=1046 | sequence_SO=chromosome | SO=protein_coding		1	1	1	1	0	1	0	1	1	0	1	0	1	0	1	0	0	1	0	1	1	0	1	0	1	0	1	0	0	1	0	1	1	0	1	0	1
						Tb927.11.16230	Tb927.11.16230	3	3	3	>Tb927.11.16230 | organism=Trypanosoma_brucei_TREU927 | product=hypothetical protein, conserved | location=Tb927_11_v5.1:4294242-4297163(-) | length=973 | sequence_SO=chromosome | SO=protein_coding		1	3	3	3	0	1	0	1	1	0	2	0	1	0	1	0	0	1	0	1	1	0	2	0	1	0	1	0	0	1	0	1	1	0	2	0	1
						Tb927.11.16330	Tb927.11.16330	1	1	1	>Tb927.11.16330 | organism=Trypanosoma_brucei_TREU927 | product=hypothetical protein, conserved | location=Tb927_11_v5.1:4330144-4332966(-) | length=940 | sequence_SO=chromosome | SO=protein_coding		1	1	1	1	0	0	1	1	1	0	0	0	0	0	1	0	0	0	1	1	1	0	0	0	0	0	1	0	0	0	1	1	1	0	0	0	0
						Tb927.11.16660	Tb927.11.16660	2	2	2	>Tb927.11.16660 | organism=Trypanosoma_brucei_TREU927 | product=hypothetical protein, conserved | location=Tb927_11_v5.1:4425687-4432094(-) | length=2135 | sequence_SO=chromosome | SO=protein_coding		1	2	2	2	0	0	1	0	1	1	1	2	1	2	1	1	0	0	1	0	1	1	1	2	1	2	1	1	0	0	1	0	1	1	1	2	1
						Tb927.11.16740	Tb927.11.16740	1	1	1	>Tb927.11.16740 | organism=Trypanosoma_brucei_TREU927 | product=chaperone protein DNAj, putative | location=Tb927_11_v5.1:4454558-4455712(-) | length=384 | sequence_SO=chromosome | SO=protein_coding		1	1	1	1	0	1	0	1	1	0	0	1	1	1	1	0	0	1	0	1	1	0	0	1	1	1	1	0	0	1	0	1	1	0	0	1	1
						Tb927.11.190	Tb927.11.190	2	2	2	>Tb927.11.190 | organism=Trypanosoma_brucei_TREU927 | product=elongation factor, putative | location=Tb927_11_v5.1:42408-44369(-) | length=653 | sequence_SO=chromosome | SO=protein_coding		1	2	2	2	1	2	0	2	1	1	1	0	0	1	1	0	1	2	0	2	1	1	1	0	0	1	1	0	1	2	0	2	1	1	1	0	0
						Tb927.11.2100	Tb927.11.2100	1	1	1	>Tb927.11.2100 | organism=Trypanosoma_brucei_TREU927 | product=hypothetical protein, conserved | location=Tb927_11_v5.1:598832-600736(+) | length=634 | sequence_SO=chromosome | SO=protein_coding		1	1	1	1	0	1	0	0	1	0	1	0	0	0	1	0	0	1	0	0	1	0	1	0	0	0	1	0	0	1	0	0	1	0	1	0	0
						Tb927.11.2270	Tb927.11.2270	1	1	1	>Tb927.11.2270 | organism=Trypanosoma_brucei_TREU927 | product=dynein intermediate chain IC140 (IDA7), putative | location=Tb927_11_v5.1:644653-647082(+) | length=809 | sequence_SO=chromosome | SO=protein_coding		1	1	1	1	0	0	0	0	0	0	0	0	0	0	1	0	0	0	0	0	0	0	0	0	0	0	1	0	0	0	0	0	0	0	0	0	0
						Tb927.11.2340	Tb927.11.2340	1	1	1	>Tb927.11.2340 | organism=Trypanosoma_brucei_TREU927 | product=hypothetical protein, conserved | location=Tb927_11_v5.1:669889-671475(+) | length=528 | sequence_SO=chromosome | SO=protein_coding		1	1	1	1	0	1	0	1	1	0	1	0	0	0	1	0	0	1	0	1	1	0	1	0	0	0	1	0	0	1	0	1	1	0	1	0	0
						Tb927.11.240	Tb927.11.240	2	2	2	>Tb927.11.240 | organism=Trypanosoma_brucei_TREU927 | product=hypothetical protein, conserved | location=Tb927_11_v5.1:52527-55682(-) | length=1051 | sequence_SO=chromosome | SO=protein_coding		1	2	2	2	1	1	2	0	1	1	0	2	1	1	1	1	1	1	2	0	1	1	0	2	1	1	1	1	1	1	2	0	1	1	0	2	1
						Tb927.11.2540	Tb927.11.2540	1	1	1	>Tb927.11.2540 | organism=Trypanosoma_brucei_TREU927 | product=hypothetical protein, conserved | location=Tb927_11_v5.1:748077-748970(-) | length=297 | sequence_SO=chromosome | SO=protein_coding		1	1	1	1	0	0	0	0	0	1	1	0	0	0	0	0	0	0	0	0	0	1	1	0	0	0	0	0	0	0	0	0	0	1	1	0	0
						Tb927.11.2590	Tb927.11.2590	1	1	1	>Tb927.11.2590 | organism=Trypanosoma_brucei_TREU927 | product=hypothetical protein, conserved | location=Tb927_11_v5.1:758352-761631(-) | length=1081 | sequence_SO=chromosome | SO=protein_coding		1	1	1	1	1	0	0	0	0	0	0	0	0	0	0	0	1	0	0	0	0	0	0	0	0	0	0	0	1	0	0	0	0	0	0	0	0
						Tb927.11.2670	Tb927.11.2670	3	3	3	>Tb927.11.2670 | organism=Trypanosoma_brucei_TREU927 | product=Nucleoporin (TbNup59) | location=Tb927_11_v5.1:783041-784678(-) | length=545 | sequence_SO=chromosome | SO=protein_coding		1	3	3	3	0	1	1	0	1	1	0	1	2	2	2	1	0	1	1	0	1	1	0	1	2	2	2	1	0	1	1	0	1	1	0	1	2
						Tb927.11.3440	Tb927.11.3440	2	2	2	>Tb927.11.3440 | organism=Trypanosoma_brucei_TREU927 | product=hypothetical protein, conserved | location=Tb927_11_v5.1:1016595-1018187(+) | length=530 | sequence_SO=chromosome | SO=protein_coding		1	2	2	2	0	1	1	2	1	0	1	1	1	0	2	0	0	1	1	2	1	0	1	1	1	0	2	0	0	1	1	2	1	0	1	1	1
						Tb927.11.3640	Tb927.11.3640	1	1	1	>Tb927.11.3640 | organism=Trypanosoma_brucei_TREU927 | product=hypothetical protein, conserved | location=Tb927_11_v5.1:1072715-1073272(+) | length=185 | sequence_SO=chromosome | SO=protein_coding		1	1	1	1	0	1	0	0	1	0	0	0	1	0	1	0	0	1	0	0	1	0	0	0	1	0	1	0	0	1	0	0	1	0	0	0	1
						Tb927.11.3660	Tb927.11.3660	1	1	1	>Tb927.11.3660 | organism=Trypanosoma_brucei_TREU927 | product=dynein light chain, putative,dynein Tctex1 family, putative | location=Tb927_11_v5.1:1080719-1081069(+) | length=116 | sequence_SO=chromosome | SO=protein_coding		1	1	1	1	0	0	0	1	1	0	0	0	0	0	1	0	0	0	0	1	1	0	0	0	0	0	1	0	0	0	0	1	1	0	0	0	0
						Tb927.11.4320	Tb927.11.4320	2	2	2	>Tb927.11.4320 | organism=Trypanosoma_brucei_TREU927 | product=hypothetical protein, conserved | location=Tb927_11_v5.1:1255369-1256796(-) | length=475 | sequence_SO=chromosome | SO=protein_coding		1	2	2	2	1	2	1	2	1	0	2	0	1	1	2	1	1	2	1	2	1	0	2	0	1	1	2	1	1	2	1	2	1	0	2	0	1
						Tb927.11.440	Tb927.11.440	1	1	1	>Tb927.11.440 | organism=Trypanosoma_brucei_TREU927 | product=hypothetical protein, conserved | location=Tb927_11_v5.1:97129-98010(-) | length=293 | sequence_SO=chromosome | SO=protein_coding		1	1	1	1	0	1	0	1	1	0	0	0	1	0	1	0	0	1	0	1	1	0	0	0	1	0	1	0	0	1	0	1	1	0	0	0	1
						Tb927.11.4480	Tb927.11.4480	1	1	1	>Tb927.11.4480 | organism=Trypanosoma_brucei_TREU927 | product=radial spoke protein RSP4/6, putative | location=Tb927_11_v5.1:1297212-1298969(+) | length=585 | sequence_SO=chromosome | SO=protein_coding		1	1	1	1	1	1	0	1	1	1	0	0	1	1	1	0	1	1	0	1	1	1	0	0	1	1	1	0	1	1	0	1	1	1	0	0	1
						Tb927.11.4810	Tb927.11.4810	1	1	1	>Tb927.11.4810 | organism=Trypanosoma_brucei_TREU927 | product=hypothetical protein, conserved | location=Tb927_11_v5.1:1386255-1386779(+) | length=174 | sequence_SO=chromosome | SO=protein_coding		1	1	1	1	0	1	0	1	1	0	1	0	0	0	1	0	0	1	0	1	1	0	1	0	0	0	1	0	0	1	0	1	1	0	1	0	0
						Tb927.11.4860	Tb927.11.4860	1	1	1	>Tb927.11.4860 | organism=Trypanosoma_brucei_TREU927 | product=hypothetical protein, conserved | location=Tb927_11_v5.1:1394308-1395708(+) | length=466 | sequence_SO=chromosome | SO=protein_coding		1	1	1	1	0	0	0	0	0	0	0	0	1	0	0	0	0	0	0	0	0	0	0	0	1	0	0	0	0	0	0	0	0	0	0	0	1
						Tb927.11.5000	Tb927.11.5000	4	4	4	>Tb927.11.5000 | organism=Trypanosoma_brucei_TREU927 | product=dynein intermediate chain IC78, putative | location=Tb927_11_v5.1:1425525-1427492(+) | length=655 | sequence_SO=chromosome | SO=protein_coding		1	4	4	4	0	1	0	2	0	0	2	0	1	0	3	1	0	1	0	2	0	0	2	0	1	0	3	1	0	1	0	2	0	0	2	0	1
						Tb927.11.5060	Tb927.11.5060	1	1	1	>Tb927.11.5060 | organism=Trypanosoma_brucei_TREU927 | product=hypothetical protein, conserved | location=Tb927_11_v5.1:1444733-1447858(+) | length=1041 | sequence_SO=chromosome | SO=protein_coding		1	1	1	1	0	1	0	0	1	0	0	0	1	0	1	0	0	1	0	0	1	0	0	0	1	0	1	0	0	1	0	0	1	0	0	0	1
						Tb927.11.5250	Tb927.11.5250	1	1	1	>Tb927.11.5250 | organism=Trypanosoma_brucei_TREU927 | product=hypothetical protein, conserved | location=Tb927_11_v5.1:1494742-1499496(+) | length=1584 | sequence_SO=chromosome | SO=protein_coding		1	1	1	1	0	0	1	1	1	0	0	1	0	1	1	0	0	0	1	1	1	0	0	1	0	1	1	0	0	0	1	1	1	0	0	1	0
						Tb927.11.5420	Tb927.11.5420	2	2	2	>Tb927.11.5420 | organism=Trypanosoma_brucei_TREU927 | product=hypothetical protein, conserved | location=Tb927_11_v5.1:1541385-1542377(+) | length=330 | sequence_SO=chromosome | SO=protein_coding		1	2	2	2	0	1	1	1	1	0	1	0	1	0	2	0	0	1	1	1	1	0	1	0	1	0	2	0	0	1	1	1	1	0	1	0	1
						Tb927.11.5450	Tb927.11.5450	3	3	3	>Tb927.11.5450 | organism=Trypanosoma_brucei_TREU927 | product=malic enzyme | location=Tb927_11_v5.1:1550378-1552093(+) | length=571 | sequence_SO=chromosome | SO=protein_coding		1	3	3	3	1	0	0	2	0	0	0	0	1	0	3	0	1	0	0	2	0	0	0	0	1	0	3	0	1	0	0	2	0	0	0	0	1
						Tb927.11.5840	Tb927.11.5840	2	2	2	>Tb927.11.5840 | organism=Trypanosoma_brucei_TREU927 | product=Protein translation factor SUI1 homolog, putative | location=Tb927_11_v5.1:1654928-1655257(+) | length=109 | sequence_SO=chromosome | SO=protein_coding		1	2	2	2	1	0	1	2	1	0	0	1	2	0	1	1	1	0	1	2	1	0	0	1	2	0	1	1	1	0	1	2	1	0	0	1	2
						Tb927.11.6130	Tb927.11.6130	3	3	3	>Tb927.11.6130 | organism=Trypanosoma_brucei_TREU927 | product=S-phase kinase-associated protein, putative,Skp1 family protein, putative,Cyclin A/CDK2-associated protein,Cyclin A/CDK2- associated protein | location=Tb927_11_v5.1:1729404-1729952(-) | length		1	3	3	3	2	1	1	2	2	1	1	2	0	2	2	1	2	1	1	2	2	1	1	2	0	2	2	1	2	1	1	2	2	1	1	2	0
						Tb927.11.6410	Tb927.11.6410	2	2	2	>Tb927.11.6410 | organism=Trypanosoma_brucei_TREU927 | product=hypothetical protein, conserved | location=Tb927_11_v5.1:1802849-1807213(-) | length=1454 | sequence_SO=chromosome | SO=protein_coding		1	2	2	2	2	1	0	1	1	0	1	1	2	0	1	1	2	1	0	1	1	0	1	1	2	0	1	1	2	1	0	1	1	0	1	1	2
						Tb927.11.6630	Tb927.11.6630	4	4	4	>Tb927.11.6630 | organism=Trypanosoma_brucei_TREU927 | product=3-methylcrotonoyl-CoA carboxylase beta subunit, putative | location=Tb927_11_v5.1:1869609-1871447(-) | length=612 | sequence_SO=chromosome | SO=protein_coding		1	4	4	4	0	1	0	3	0	1	0	0	3	0	3	1	0	1	0	3	0	1	0	0	3	0	3	1	0	1	0	3	0	1	0	0	3
						Tb927.11.740	Tb927.11.740	6	6	6	>Tb927.11.740 | organism=Trypanosoma_brucei_TREU927 | product=eukaryotic translation initiation factor 5a, putative (eIF-5A) | location=Tb927_11_v5.1:183340-185046(+) | length=166 | sequence_SO=chromosome | SO=protein_coding		1	6	6	6	1	0	2	6	1	0	0	1	5	1	5	0	1	0	2	6	1	0	0	1	5	1	5	0	1	0	2	6	1	0	0	1	5
						Tb927.11.8210;Tb11.v5.0572	Tb927.11.8210;Tb11.v5.0572	2;1	2;1	2;1	>Tb927.11.8210 | organism=Trypanosoma_brucei_TREU927 | product=RAD50 DNA repair-like protein | location=Tb927_11_v5.1:2306956-2311005(+) | length=1349 | sequence_SO=chromosome | SO=protein_coding;>Tb11.v5.0572 | organism=Trypanosoma_brucei_TREU927 | produc		2	2	2	2	0	1	0	2	1	0	1	0	1	0	1	0	0	1	0	2	1	0	1	0	1	0	1	0	0	1	0	2	1	0	1	0	1
						Tb927.11.8250	Tb927.11.8250	1	1	1	>Tb927.11.8250 | organism=Trypanosoma_brucei_TREU927 | product=hypothetical protein, conserved | location=Tb927_11_v5.1:2320103-2320657(+) | length=184 | sequence_SO=chromosome | SO=protein_coding		1	1	1	1	0	0	0	0	0	0	0	1	0	1	0	0	0	0	0	0	0	0	0	1	0	1	0	0	0	0	0	0	0	0	0	1	0
						Tb927.11.8890	Tb927.11.8890	1	1	1	>Tb927.11.8890 | organism=Trypanosoma_brucei_TREU927 | product=DNA-dependent RNA polymerases, putative (RPC19) | location=Tb927_11_v5.1:2443930-2444367(+) | length=134 | sequence_SO=chromosome | SO=protein_coding		1	1	1	1	0	1	0	1	1	0	0	1	1	0	1	0	0	1	0	1	1	0	0	1	1	0	1	0	0	1	0	1	1	0	0	1	1
						Tb927.11.900	Tb927.11.900	5	1	1	>Tb927.11.900 | organism=Trypanosoma_brucei_TREU927 | product=isocitrate dehydrogenase, putative (IDH) | location=Tb927_11_v5.1:230567-231808(+) | length=413 | sequence_SO=chromosome | SO=protein_coding		1	5	1	1	2	3	1	4	5	1	5	0	3	1	3	1	0	0	0	1	1	0	1	0	1	0	1	0	0	0	0	1	1	0	1	0	1
						Tb927.11.9060	Tb927.11.9060	1	1	1	>Tb927.11.9060 | organism=Trypanosoma_brucei_TREU927 | product=hypothetical protein, conserved | location=Tb927_11_v5.1:2481891-2483062(+) | length=381 | sequence_SO=chromosome | SO=protein_coding		1	1	1	1	0	1	0	1	1	0	1	0	1	0	1	0	0	1	0	1	1	0	1	0	1	0	1	0	0	1	0	1	1	0	1	0	1
						Tb927.11.940	Tb927.11.940	1	1	1	>Tb927.11.940 | organism=Trypanosoma_brucei_TREU927 | product=KREPB5 (KREPB5) | location=Tb927_11_v5.1:241915-243063(+) | length=382 | sequence_SO=chromosome | SO=protein_coding		1	1	1	1	0	1	0	1	1	0	1	1	1	0	1	0	0	1	0	1	1	0	1	1	1	0	1	0	0	1	0	1	1	0	1	1	1
						Tb927.11.9450	Tb927.11.9450	1	1	1	>Tb927.11.9450 | organism=Trypanosoma_brucei_TREU927 | product=cyclophilin type peptidyl-prolyl cis-trans isomerase, putative (PPIase) | location=Tb927_11_v5.1:2586884-2587456(-) | length=190 | sequence_SO=chromosome | SO=protein_coding		1	1	1	1	0	1	0	1	1	0	1	0	1	0	0	0	0	1	0	1	1	0	1	0	1	0	0	0	0	1	0	1	1	0	1	0	1
						Tb927.11.9760	Tb927.11.9760	2	2	2	>Tb927.11.9760 | organism=Trypanosoma_brucei_TREU927 | product=hypothetical protein, conserved | location=Tb927_11_v5.1:2638761-2640053(-) | length=430 | sequence_SO=chromosome | SO=protein_coding		1	2	2	2	0	1	0	0	0	1	0	0	0	0	2	0	0	1	0	0	0	1	0	0	0	0	2	0	0	1	0	0	0	1	0	0	0
						Tb927.11.9950	Tb927.11.9950	1	1	1	>Tb927.11.9950 | organism=Trypanosoma_brucei_TREU927 | product=hypothetical protein, conserved | location=Tb927_11_v5.1:2680725-2683043(+) | length=772 | sequence_SO=chromosome | SO=protein_coding		1	1	1	1	0	1	0	1	1	0	0	0	0	0	1	0	0	1	0	1	1	0	0	0	0	0	1	0	0	1	0	1	1	0	0	0	0
						Tb927.11.9980	Tb927.11.9980	1	1	1	>Tb927.11.9980 | organism=Trypanosoma_brucei_TREU927 | product=2-oxoglutarate dehydrogenase E1 component, putative | location=Tb927_11_v5.1:2685796-2688813(+) | length=1005 | sequence_SO=chromosome | SO=protein_coding		1	1	1	1	0	0	0	1	1	0	1	0	0	0	1	0	0	0	0	1	1	0	1	0	0	0	1	0	0	0	0	1	1	0	1	0	0
						Tb927.2.1120;Tb11.0820;Tb11.v5.0295	Tb927.2.1120;Tb11.0820;Tb11.v5.0295	16;9;8	1;1;1	1;1;1	>Tb927.2.1120 | organism=Trypanosoma_brucei_TREU927 | product=retrotransposon hot spot protein (RHS, pseudogene), putative,retrotransposon hot spot protein 4 (RHS4), point mutation | location=Tb927_02_v5.1:190725-192860(-) | length=711 | sequence_SO=chromo		3	16	1	1	8	12	10	15	14	8	12	11	13	8	15	10	1	0	1	0	1	0	0	1	0	1	0	0	1	0	1	0	1	0	0	1	0
						Tb927.2.2340	Tb927.2.2340	2	2	1	>Tb927.2.2340 | organism=Trypanosoma_brucei_TREU927 | product=hypothetical protein, conserved | location=Tb927_02_v5.1:452065-455688(-) | length=1207 | sequence_SO=chromosome | SO=protein_coding		1	2	2	1	0	0	0	1	1	0	1	0	1	0	1	0	0	0	0	1	1	0	1	0	1	0	1	0	0	0	0	1	1	0	1	0	1
						Tb927.2.2390	Tb927.2.2390	2	2	2	>Tb927.2.2390 | organism=Trypanosoma_brucei_TREU927 | product=hypothetical protein, conserved | location=Tb927_02_v5.1:468736-469221(-) | length=161 | sequence_SO=chromosome | SO=protein_coding		1	2	2	2	1	2	1	1	0	1	1	0	1	1	2	1	1	2	1	1	0	1	1	0	1	1	2	1	1	2	1	1	0	1	1	0	1
						Tb927.2.2430	Tb927.2.2430	1	1	1	>Tb927.2.2430 | organism=Trypanosoma_brucei_TREU927 | product=casein kinase II, alpha chain (CK2A2) | location=Tb927_02_v5.1:476743-478540(-) | length=372 | sequence_SO=chromosome | SO=protein_coding		1	1	1	1	0	1	0	1	1	1	1	0	1	0	1	0	0	1	0	1	1	1	1	0	1	0	1	0	0	1	0	1	1	1	1	0	1
						Tb927.2.3480	Tb927.2.3480	1	1	1	>Tb927.2.3480 | organism=Trypanosoma_brucei_TREU927 | product=transcription elongation factor s-II, putative (TFIIS2-2) | location=Tb927_02_v5.1:635004-636149(-) | length=381 | sequence_SO=chromosome | SO=protein_coding		1	1	1	1	0	0	0	1	0	0	0	0	1	0	1	0	0	0	0	1	0	0	0	0	1	0	1	0	0	0	0	1	0	0	0	0	1
						Tb927.2.380;Tb11.v5.0533	Tb927.2.380	25;6	1;1	1;1	>Tb927.2.380 | organism=Trypanosoma_brucei_TREU927 | product=retrotransposon hot spot protein 2 (RHS2), putative | location=Tb927_02_v5.1:61399-63768(-) | length=789 | sequence_SO=chromosome | SO=protein_coding		2	25	1	1	10	20	13	20	17	6	14	12	14	8	20	12	0	1	0	1	1	0	1	0	1	0	1	0	0	1	0	1	1	0	1	0	1
						Tb927.2.4890;Tb927.2.4740	Tb927.2.4890;Tb927.2.4740	1;1	1;1	1;1	>Tb927.2.4890 | organism=Trypanosoma_brucei_TREU927 | product=ribosomal protein L11, putative | location=Tb927_02_v5.1:863746-864774(-) | length=342 | sequence_SO=chromosome | SO=protein_coding;>Tb927.2.4740 | organism=Trypanosoma_brucei_TREU927 | product=		2	1	1	1	0	0	0	0	1	1	1	1	1	0	0	0	0	0	0	0	1	1	1	1	1	0	0	0	0	0	0	0	1	1	1	1	1
						Tb927.2.4850	Tb927.2.4850	3	3	3	>Tb927.2.4850 | organism=Trypanosoma_brucei_TREU927 | product=hypothetical protein, conserved | location=Tb927_02_v5.1:860900-861658(-) | length=252 | sequence_SO=chromosome | SO=protein_coding		1	3	3	3	0	1	0	2	0	0	0	0	3	0	3	0	0	1	0	2	0	0	0	0	3	0	3	0	0	1	0	2	0	0	0	0	3
						Tb927.2.5850	Tb927.2.5850	1	1	1	>Tb927.2.5850 | organism=Trypanosoma_brucei_TREU927 | product=small nuclear ribonucleoprotein SmD2 (Sm-D2) | location=Tb927_02_v5.1:1058716-1059083(+) | length=111 | sequence_SO=chromosome | SO=protein_coding		1	1	1	1	0	1	0	1	1	0	1	0	1	0	1	0	0	1	0	1	1	0	1	0	1	0	1	0	0	1	0	1	1	0	1	0	1
						Tb927.2.6070	Tb927.2.6070	1	1	1	>Tb927.2.6070 | organism=Trypanosoma_brucei_TREU927 | product=mitochondrial RNA binding complex 1 subunit (MRB6070) | location=Tb927_02_v5.1:1096360-1097217(+) | length=285 | sequence_SO=chromosome | SO=protein_coding		1	1	1	1	0	1	1	1	1	0	0	0	1	0	1	0	0	1	1	1	1	0	0	0	1	0	1	0	0	1	1	1	1	0	0	0	1
						Tb927.3.1110	Tb927.3.1110	1	1	1	>Tb927.3.1110 | organism=Trypanosoma_brucei_TREU927 | product=flagellar transport protein, putative (PIFTA1) | location=Tb927_03_v5.1:270798-272231(+) | length=477 | sequence_SO=chromosome | SO=protein_coding		1	1	1	1	0	1	1	1	1	0	1	1	0	1	1	0	0	1	1	1	1	0	1	1	0	1	1	0	0	1	1	1	1	0	1	1	0
						Tb927.3.1140	Tb927.3.1140	1	1	1	>Tb927.3.1140 | organism=Trypanosoma_brucei_TREU927 | product=hypothetical protein, conserved | location=Tb927_03_v5.1:278267-279439(+) | length=390 | sequence_SO=chromosome | SO=protein_coding		1	1	1	1	0	1	0	1	0	0	0	0	1	0	1	0	0	1	0	1	0	0	0	0	1	0	1	0	0	1	0	1	0	0	0	0	1
						Tb927.3.1150	Tb927.3.1150	1	1	1	>Tb927.3.1150 | organism=Trypanosoma_brucei_TREU927 | product=hypothetical protein, conserved | location=Tb927_03_v5.1:279975-280817(+) | length=280 | sequence_SO=chromosome | SO=protein_coding		1	1	1	1	0	1	0	1	1	0	1	0	0	0	1	0	0	1	0	1	1	0	1	0	0	0	1	0	0	1	0	1	1	0	1	0	0
						Tb927.3.1710	Tb927.3.1710	1	1	1	>Tb927.3.1710 | organism=Trypanosoma_brucei_TREU927 | product=hypothetical protein, conserved | location=Tb927_03_v5.1:448519-450420(-) | length=378 | sequence_SO=chromosome | SO=protein_coding		1	1	1	1	0	1	0	1	1	0	1	0	0	0	1	0	0	1	0	1	1	0	1	0	0	0	1	0	0	1	0	1	1	0	1	0	0
						Tb927.3.1810	Tb927.3.1810	2	2	2	>Tb927.3.1810 | organism=Trypanosoma_brucei_TREU927 | product=hypothetical protein, conserved | location=Tb927_03_v5.1:470302-471282(-) | length=326 | sequence_SO=chromosome | SO=protein_coding		1	2	2	2	0	2	0	2	1	0	0	0	0	0	1	0	0	2	0	2	1	0	0	0	0	0	1	0	0	2	0	2	1	0	0	0	0
						Tb927.3.1820	Tb927.3.1820	3	3	3	>Tb927.3.1820 | organism=Trypanosoma_brucei_TREU927 | product=mitochondrial RNA binding complex 1 subunit (MRB1820) | location=Tb927_03_v5.1:472935-473672(-) | length=245 | sequence_SO=chromosome | SO=protein_coding		1	3	3	3	1	1	1	1	1	0	0	0	3	0	2	0	1	1	1	1	1	0	0	0	3	0	2	0	1	1	1	1	1	0	0	0	3
						Tb927.3.2130	Tb927.3.2130	1	1	1	>Tb927.3.2130 | organism=Trypanosoma_brucei_TREU927 | product=hypothetical protein, conserved | location=Tb927_03_v5.1:559440-561682(-) | length=746 | sequence_SO=chromosome | SO=protein_coding		1	1	1	1	0	1	0	1	1	0	1	0	1	0	1	0	0	1	0	1	1	0	1	0	1	0	1	0	0	1	0	1	1	0	1	0	1
						Tb927.3.2190	Tb927.3.2190	1	1	1	>Tb927.3.2190 | organism=Trypanosoma_brucei_TREU927 | product=RNA triphosphatase (TbCET1) | location=Tb927_03_v5.1:574262-575023(-) | length=253 | sequence_SO=chromosome | SO=protein_coding		1	1	1	1	0	1	0	1	1	0	0	0	1	0	1	0	0	1	0	1	1	0	0	0	1	0	1	0	0	1	0	1	1	0	0	0	1
						Tb927.3.2220	Tb927.3.2220	2	2	2	>Tb927.3.2220 | organism=Trypanosoma_brucei_TREU927 | product=hypothetical protein, conserved | location=Tb927_03_v5.1:579283-579945(-) | length=220 | sequence_SO=chromosome | SO=protein_coding		1	2	2	2	0	0	0	2	0	0	0	0	2	0	1	0	0	0	0	2	0	0	0	0	2	0	1	0	0	0	0	2	0	0	0	0	2
						Tb927.3.2360	Tb927.3.2360	1	1	1	>Tb927.3.2360 | organism=Trypanosoma_brucei_TREU927 | product=hypothetical protein, conserved | location=Tb927_03_v5.1:602105-603532(+) | length=475 | sequence_SO=chromosome | SO=protein_coding		1	1	1	1	0	1	0	1	1	0	1	0	0	0	1	0	0	1	0	1	1	0	1	0	0	0	1	0	0	1	0	1	1	0	1	0	0
						Tb927.3.2680	Tb927.3.2680	1	1	1	>Tb927.3.2680 | organism=Trypanosoma_brucei_TREU927 | product=hypothetical protein, conserved | location=Tb927_03_v5.1:678950-680545(-) | length=531 | sequence_SO=chromosome | SO=protein_coding		1	1	1	1	0	0	0	1	0	0	0	0	1	0	1	0	0	0	0	1	0	0	0	0	1	0	1	0	0	0	0	1	0	0	0	0	1
						Tb927.3.3000	Tb927.3.3000	1	1	1	>Tb927.3.3000 | organism=Trypanosoma_brucei_TREU927 | product=flagellar transport protein, putative (PIFTC3) | location=Tb927_03_v5.1:769174-770874(-) | length=566 | sequence_SO=chromosome | SO=protein_coding		1	1	1	1	0	1	0	1	1	0	1	0	1	0	1	0	0	1	0	1	1	0	1	0	1	0	1	0	0	1	0	1	1	0	1	0	1
						Tb927.3.3220	Tb927.3.3220	2	2	2	>Tb927.3.3220 | organism=Trypanosoma_brucei_TREU927 | product=RNA polymerase-associated protein CTR9, putative | location=Tb927_03_v5.1:830201-832906(-) | length=901 | sequence_SO=chromosome | SO=protein_coding		1	2	2	2	0	1	0	2	2	1	2	0	1	0	2	0	0	1	0	2	2	1	2	0	1	0	2	0	0	1	0	2	2	1	2	0	1
						Tb927.3.3370	Tb927.3.3370	5	5	5	>Tb927.3.3370 | organism=Trypanosoma_brucei_TREU927 | product=hypothetical protein, conserved | location=Tb927_03_v5.1:862331-863505(-) | length=390 | sequence_SO=chromosome | SO=protein_coding		1	5	5	5	0	1	1	5	0	0	0	0	3	0	1	0	0	1	1	5	0	0	0	0	3	0	1	0	0	1	1	5	0	0	0	0	3
						Tb927.3.3490	Tb927.3.3490	3	3	3	>Tb927.3.3490 | organism=Trypanosoma_brucei_TREU927 | product=high mobility group protein, putative (TDP1) | location=Tb927_03_v5.1:985606-986436(+) | length=271 | sequence_SO=chromosome | SO=protein_coding		1	3	3	3	0	0	0	3	0	0	0	0	2	0	3	0	0	0	0	3	0	0	0	0	2	0	3	0	0	0	0	3	0	0	0	0	2
						Tb927.3.3540	Tb927.3.3540	1	1	1	>Tb927.3.3540 | organism=Trypanosoma_brucei_TREU927 | product=Nucleoporin (TbNup53b) | location=Tb927_03_v5.1:994998-996533(+) | length=511 | sequence_SO=chromosome | SO=protein_coding		1	1	1	1	1	0	0	1	1	1	1	0	0	0	1	0	1	0	0	1	1	1	1	0	0	0	1	0	1	0	0	1	1	1	1	0	0
						Tb927.3.3820	Tb927.3.3820	1	1	1	>Tb927.3.3820 | organism=Trypanosoma_brucei_TREU927 | product=hypothetical protein, conserved | location=Tb927_03_v5.1:1061367-1062587(+) | length=406 | sequence_SO=chromosome | SO=protein_coding		1	1	1	1	0	0	0	0	0	0	0	0	0	0	0	1	0	0	0	0	0	0	0	0	0	0	0	1	0	0	0	0	0	0	0	0	0
						Tb927.3.4160	Tb927.3.4160	3	3	3	>Tb927.3.4160 | organism=Trypanosoma_brucei_TREU927 | product=hypothetical protein, conserved | location=Tb927_03_v5.1:1169793-1170761(-) | length=321 | sequence_SO=chromosome | SO=protein_coding		1	3	3	3	0	1	0	3	2	0	0	0	2	0	3	0	0	1	0	3	2	0	0	0	2	0	3	0	0	1	0	3	2	0	0	0	2
						Tb927.3.4190	Tb927.3.4190	1	1	1	>Tb927.3.4190 | organism=Trypanosoma_brucei_TREU927 | product=endosomal integral membrane protein, putative | location=Tb927_03_v5.1:1176273-1178212(-) | length=645 | sequence_SO=chromosome | SO=protein_coding		1	1	1	1	0	1	1	0	1	0	0	1	0	0	0	0	0	1	1	0	1	0	0	1	0	0	0	0	0	1	1	0	1	0	0	1	0
						Tb927.3.4510	Tb927.3.4510	1	1	1	>Tb927.3.4510 | organism=Trypanosoma_brucei_TREU927 | product=hypothetical protein, conserved | location=Tb927_03_v5.1:1260167-1264162(-) | length=1331 | sequence_SO=chromosome | SO=protein_coding		1	1	1	1	0	0	0	0	0	0	0	1	0	0	0	0	0	0	0	0	0	0	0	1	0	0	0	0	0	0	0	0	0	0	0	1	0
						Tb927.3.5340	Tb927.3.5340	3	3	3	>Tb927.3.5340 | organism=Trypanosoma_brucei_TREU927 | product=Hsc70-interacting protein (Hip), putative | location=Tb927_03_v5.1:1499136-1500290(+) | length=384 | sequence_SO=chromosome | SO=protein_coding		1	3	3	3	1	2	0	3	2	1	1	1	2	1	2	1	1	2	0	3	2	1	1	1	2	1	2	1	1	2	0	3	2	1	1	1	2
						Tb927.3.5400	Tb927.3.5400	3	3	3	>Tb927.3.5400 | organism=Trypanosoma_brucei_TREU927 | product=hypothetical protein, conserved | location=Tb927_03_v5.1:1512105-1513823(+) | length=572 | sequence_SO=chromosome | SO=protein_coding		1	3	3	3	0	0	0	2	0	0	0	0	2	0	3	0	0	0	0	2	0	0	0	0	2	0	3	0	0	0	0	2	0	0	0	0	2
						Tb927.3.5540	Tb927.3.5540	1	1	1	>Tb927.3.5540 | organism=Trypanosoma_brucei_TREU927 | product=dynein intermediate chain WDRD34, putative | location=Tb927_03_v5.1:1556101-1557705(+) | length=534 | sequence_SO=chromosome | SO=protein_coding		1	1	1	1	0	0	0	0	0	0	1	0	0	0	1	0	0	0	0	0	0	0	1	0	0	0	1	0	0	0	0	0	0	0	1	0	0
						Tb927.3.5580	Tb927.3.5580	1	1	1	>Tb927.3.5580 | organism=Trypanosoma_brucei_TREU927 | product=tryptophanyl-tRNA synthetase | location=Tb927_03_v5.1:1561871-1563040(+) | length=389 | sequence_SO=chromosome | SO=protein_coding		1	1	1	1	0	1	0	1	1	0	1	0	1	0	1	0	0	1	0	1	1	0	1	0	1	0	1	0	0	1	0	1	1	0	1	0	1
						Tb927.3.610	Tb927.3.610	1	1	1	>Tb927.3.610 | organism=Trypanosoma_brucei_TREU927 | product=N-acetyltransferase complex ARD1 subunit, putative | location=Tb927_03_v5.1:153675-154235(-) | length=186 | sequence_SO=chromosome | SO=protein_coding		1	1	1	1	0	0	0	1	0	0	0	0	1	0	1	0	0	0	0	1	0	0	0	0	1	0	1	0	0	0	0	1	0	0	0	0	1
						Tb927.3.830	Tb927.3.830	2	2	2	>Tb927.3.830 | organism=Trypanosoma_brucei_TREU927 | product=flap endonuclease-1 (FEN-1), putative | location=Tb927_03_v5.1:193601-194782(-) | length=393 | sequence_SO=chromosome | SO=protein_coding		1	2	2	2	0	0	0	2	0	0	0	0	0	0	2	0	0	0	0	2	0	0	0	0	0	0	2	0	0	0	0	2	0	0	0	0	0
						Tb927.3.960	Tb927.3.960	1	1	1	>Tb927.3.960 | organism=Trypanosoma_brucei_TREU927 | product=protein transport protein Sec61 gamma subunit, putative | location=Tb927_03_v5.1:237829-238038(+) | length=69 | sequence_SO=chromosome | SO=protein_coding		1	1	1	1	0	0	0	0	0	0	0	0	0	0	1	0	0	0	0	0	0	0	0	0	0	0	1	0	0	0	0	0	0	0	0	0	0
						Tb927.4.100	Tb927.4.100	12	1	1	>Tb927.4.100 | organism=Trypanosoma_brucei_TREU927 | product=retrotransposon hot spot protein (RHS, pseudogene), putative,retrotransposon hot spot protein 1 (RHS1), interrupted | location=Tb927_04_v5.1:1682-3133(-) | length=483 | sequence_SO=chromosome | S		1	12	1	1	4	11	5	11	11	4	11	2	8	4	11	6	0	1	0	1	1	0	1	0	1	0	1	0	0	1	0	1	1	0	1	0	1
						Tb927.4.1170	Tb927.4.1170	1	1	1	>Tb927.4.1170 | organism=Trypanosoma_brucei_TREU927 | product=ankyrin, putative | location=Tb927_04_v5.1:309786-310805(-) | length=339 | sequence_SO=chromosome | SO=protein_coding		1	1	1	1	0	1	0	1	1	0	0	0	1	0	1	0	0	1	0	1	1	0	0	0	1	0	1	0	0	1	0	1	1	0	0	0	1
						Tb927.4.1600	Tb927.4.1600	1	1	1	>Tb927.4.1600 | organism=Trypanosoma_brucei_TREU927 | product=hypothetical protein, conserved | location=Tb927_04_v5.1:410463-411224(-) | length=234 | sequence_SO=chromosome | SO=protein_coding		1	1	1	1	0	0	0	0	1	0	0	0	0	0	1	0	0	0	0	0	1	0	0	0	0	0	1	0	0	0	0	0	1	0	0	0	0
						Tb927.4.1820	Tb927.4.1820	1	1	1	>Tb927.4.1820 | organism=Trypanosoma_brucei_TREU927 | product=selenocysteine-tRNA-specific elongation factor, putative | location=Tb927_04_v5.1:453171-455138(-) | length=655 | sequence_SO=chromosome | SO=protein_coding		1	1	1	1	0	1	0	1	1	0	1	0	0	0	1	0	0	1	0	1	1	0	1	0	0	0	1	0	0	1	0	1	1	0	1	0	0
						Tb927.4.2220	Tb927.4.2220	1	1	1	>Tb927.4.2220 | organism=Trypanosoma_brucei_TREU927 | product=TPR-repeat-containing chaperone protein DNAJ, putative | location=Tb927_04_v5.1:574676-576793(+) | length=705 | sequence_SO=chromosome | SO=protein_coding		1	1	1	1	0	1	0	0	0	0	1	0	0	0	1	0	0	1	0	0	0	0	1	0	0	0	1	0	0	1	0	0	0	0	1	0	0
						Tb927.4.2340	Tb927.4.2340	1	1	1	>Tb927.4.2340 | organism=Trypanosoma_brucei_TREU927 | product=hypothetical protein, conserved | location=Tb927_04_v5.1:606820-608397(+) | length=525 | sequence_SO=chromosome | SO=protein_coding		1	1	1	1	0	1	0	1	1	0	1	0	1	0	1	0	0	1	0	1	1	0	1	0	1	0	1	0	0	1	0	1	1	0	1	0	1
						Tb927.4.2430	Tb927.4.2430	1	1	1	>Tb927.4.2430 | organism=Trypanosoma_brucei_TREU927 | product=hypothetical protein, conserved | location=Tb927_04_v5.1:631854-633818(+) | length=654 | sequence_SO=chromosome | SO=protein_coding		1	1	1	1	1	0	0	0	0	0	0	0	0	0	0	0	1	0	0	0	0	0	0	0	0	0	0	0	1	0	0	0	0	0	0	0	0
						Tb927.4.2580	Tb927.4.2580	1	1	1	>Tb927.4.2580 | organism=Trypanosoma_brucei_TREU927 | product=hypothetical protein, conserved | location=Tb927_04_v5.1:677663-680683(+) | length=1006 | sequence_SO=chromosome | SO=protein_coding		1	1	1	1	0	1	1	1	1	0	1	1	1	0	1	0	0	1	1	1	1	0	1	1	1	0	1	0	0	1	1	1	1	0	1	1	1
						Tb927.4.2880	Tb927.4.2880	1	1	1	>Tb927.4.2880 | organism=Trypanosoma_brucei_TREU927 | product=Nucleoporin (TbNup225) | location=Tb927_04_v5.1:758292-764504(+) | length=2070 | sequence_SO=chromosome | SO=protein_coding		1	1	1	1	0	1	0	1	0	0	1	0	0	0	1	0	0	1	0	1	0	0	1	0	0	0	1	0	0	1	0	1	0	0	1	0	0
						Tb927.4.3370	Tb927.4.3370	1	1	1	>Tb927.4.3370 | organism=Trypanosoma_brucei_TREU927 | product=hypothetical protein, conserved | location=Tb927_04_v5.1:878400-879317(-) | length=305 | sequence_SO=chromosome | SO=protein_coding		1	1	1	1	0	1	0	1	0	0	1	0	0	0	1	0	0	1	0	1	0	0	1	0	0	0	1	0	0	1	0	1	0	0	1	0	0
						Tb927.4.3410	Tb927.4.3410	1	1	1	>Tb927.4.3410 | organism=Trypanosoma_brucei_TREU927 | product=selenoprotein, putative | location=Tb927_04_v5.1:888960-891299(-) | length=779 | sequence_SO=chromosome | SO=protein_coding		1	1	1	1	0	1	0	0	0	0	0	0	0	0	0	0	0	1	0	0	0	0	0	0	0	0	0	0	0	1	0	0	0	0	0	0	0
						Tb927.4.4310	Tb927.4.4310	3	2	2	>Tb927.4.4310 | organism=Trypanosoma_brucei_TREU927 | product=Nucleoporin (TbNup64) | location=Tb927_04_v5.1:1139815-1141686(-) | length=623 | sequence_SO=chromosome | SO=protein_coding		1	3	2	2	3	1	1	3	2	2	2	1	0	2	2	2	2	0	1	2	1	1	1	1	0	2	1	1	2	0	1	2	1	1	1	1	0
						Tb927.4.4490	Tb927.4.4490	3	3	3	>Tb927.4.4490 | organism=Trypanosoma_brucei_TREU927 | product=multidrug resistance protein E,p-glycoprotein (MRPE) | location=Tb927_04_v5.1:1207210-1212969(-) | length=1759 | sequence_SO=chromosome | SO=protein_coding		1	3	3	3	1	1	0	2	1	1	2	0	1	0	1	1	1	1	0	2	1	1	2	0	1	0	1	1	1	1	0	2	1	1	2	0	1
						Tb927.8.6970;Tb927.4.5350	Tb927.8.6970;Tb927.4.5350	2;2	2;2	2;2	>Tb927.8.6970 | organism=Trypanosoma_brucei_TREU927 | product=3-methylcrotonyl-CoA carboxylase alpha subunit, putative | location=Tb927_08_v5.1:2007562-2009598(+) | length=678 | sequence_SO=chromosome | SO=protein_coding;>Tb927.4.5350 | organism=Trypanosom		2	2	2	2	0	1	0	2	1	0	1	0	2	0	2	1	0	1	0	2	1	0	1	0	2	0	2	1	0	1	0	2	1	0	1	0	2
						Tb927.4.870	Tb927.4.870	3	2	2	>Tb927.4.870 | organism=Trypanosoma_brucei_TREU927 | product=dynein heavy chain, putative | location=Tb927_04_v5.1:237713-251512(-) | length=4599 | sequence_SO=chromosome | SO=protein_coding		1	3	2	2	1	2	1	1	2	1	0	1	0	1	1	1	0	1	0	1	1	0	0	0	0	0	1	0	0	1	0	1	1	0	0	0	0
						Tb927.5.1670	Tb927.5.1670	1	1	1	>Tb927.5.1670 | organism=Trypanosoma_brucei_TREU927 | product=hypothetical protein, conserved | location=Tb927_05_v5.1:584186-585232(+) | length=348 | sequence_SO=chromosome | SO=protein_coding		1	1	1	1	0	1	0	1	0	0	1	0	1	0	1	0	0	1	0	1	0	0	1	0	1	0	1	0	0	1	0	1	0	0	1	0	1
						Tb927.5.1790	Tb927.5.1790	3	3	3	>Tb927.5.1790 | organism=Trypanosoma_brucei_TREU927 | product=hypothetical protein, conserved | location=Tb927_05_v5.1:614586-616948(+) | length=631 | sequence_SO=chromosome | SO=protein_coding		1	3	3	3	0	2	0	2	1	0	1	0	0	0	1	0	0	2	0	2	1	0	1	0	0	0	1	0	0	2	0	2	1	0	1	0	0
						Tb927.5.1920	Tb927.5.1920	1	1	1	>Tb927.5.1920 | organism=Trypanosoma_brucei_TREU927 | product=hypothetical protein, conserved | location=Tb927_05_v5.1:653103-655001(+) | length=632 | sequence_SO=chromosome | SO=protein_coding		1	1	1	1	0	0	0	0	0	0	1	0	0	0	1	0	0	0	0	0	0	0	1	0	0	0	1	0	0	0	0	0	0	0	1	0	0
						Tb927.5.2430	Tb927.5.2430	1	1	1	>Tb927.5.2430 | organism=Trypanosoma_brucei_TREU927 | product=membrane transporter protein, putative | location=Tb927_05_v5.1:833671-835694(+) | length=523 | sequence_SO=chromosome | SO=protein_coding		1	1	1	1	0	1	0	0	0	0	0	0	0	0	1	0	0	1	0	0	0	0	0	0	0	0	1	0	0	1	0	0	0	0	0	0	0
						Tb927.5.2960	Tb927.5.2960	2	2	2	>Tb927.5.2960 | organism=Trypanosoma_brucei_TREU927 | product=phosphoribosylpyrophosphate synthetase, putative (PRS) | location=Tb927_05_v5.1:989472-990632(+) | length=386 | sequence_SO=chromosome | SO=protein_coding		1	2	2	2	0	1	0	1	1	0	1	0	1	1	2	0	0	1	0	1	1	0	1	0	1	1	2	0	0	1	0	1	1	0	1	0	1
						Tb927.5.3110	Tb927.5.3110	1	1	1	>Tb927.5.3110 | organism=Trypanosoma_brucei_TREU927 | product=hypothetical protein, conserved | location=Tb927_05_v5.1:1025483-1026139(-) | length=218 | sequence_SO=chromosome | SO=protein_coding		1	1	1	1	0	1	0	0	0	0	0	0	0	0	0	0	0	1	0	0	0	0	0	0	0	0	0	0	0	1	0	0	0	0	0	0	0
						Tb927.5.3290	Tb927.5.3290	1	1	1	>Tb927.5.3290 | organism=Trypanosoma_brucei_TREU927 | product=hypothetical protein, conserved | location=Tb927_05_v5.1:1089023-1092592(-) | length=1189 | sequence_SO=chromosome | SO=protein_coding		1	1	1	1	1	0	1	0	0	0	0	0	0	1	0	0	1	0	1	0	0	0	0	0	0	1	0	0	1	0	1	0	0	0	0	0	0
						Tb927.5.3980	Tb927.5.3980	1	1	1	>Tb927.5.3980 | organism=Trypanosoma_brucei_TREU927 | product=hypothetical protein, conserved | location=Tb927_05_v5.1:1285959-1287083(+) | length=374 | sequence_SO=chromosome | SO=protein_coding		1	1	1	1	0	1	0	1	1	0	0	0	1	0	1	0	0	1	0	1	1	0	0	0	1	0	1	0	0	1	0	1	1	0	0	0	1
						Tb927.5.4120	Tb927.5.4120	1	1	1	>Tb927.5.4120 | organism=Trypanosoma_brucei_TREU927 | product=hypothetical protein, conserved | location=Tb927_05_v5.1:1318264-1318839(-) | length=191 | sequence_SO=chromosome | SO=protein_coding		1	1	1	1	0	1	1	1	1	1	1	0	1	1	1	0	0	1	1	1	1	1	1	0	1	1	1	0	0	1	1	1	1	1	1	0	1
						Tb927.5.550	Tb927.5.550	1	1	1	>Tb927.5.550 | organism=Trypanosoma_brucei_TREU927 | product=vacuolar ATP synthase, putative | location=Tb927_05_v5.1:228588-229739(-) | length=383 | sequence_SO=chromosome | SO=protein_coding		1	1	1	1	0	0	0	0	0	0	0	0	0	1	0	0	0	0	0	0	0	0	0	0	0	1	0	0	0	0	0	0	0	0	0	0	0
						Tb927.5.960	Tb927.5.960	2	1	1	>Tb927.5.960 | organism=Trypanosoma_brucei_TREU927 | product=hypothetical protein, conserved | location=Tb927_05_v5.1:379155-381201(+) | length=335 | sequence_SO=chromosome | SO=protein_coding		1	2	1	1	1	2	2	1	2	2	2	1	0	1	2	1	0	1	1	0	1	1	1	0	0	1	1	0	0	1	1	0	1	1	1	0	0
						Tb927.6.1040;Tb927.6.1030	Tb927.6.1040;Tb927.6.1030	4;4	1;1	1;1	>Tb927.6.1040 | organism=Trypanosoma_brucei_TREU927 | product=cysteine peptidase precursor,cysteine peptidase, Clan CA, family C1, Cathepsin L-like (CP) | location=Tb927_06_v5.1:418681-420030(-) | length=449 | sequence_SO=chromosome | SO=protein_coding;>Tb		2	4	1	1	3	4	3	4	3	3	4	2	2	3	3	2	0	1	1	1	0	1	1	0	0	1	0	0	0	1	1	1	0	1	1	0	0
						Tb927.6.1280	Tb927.6.1280	1	1	1	>Tb927.6.1280 | organism=Trypanosoma_brucei_TREU927 | product=translation initiation factor EIF-2b alpha subunit, putative,eIF-2B GDP-GTP exchange factor | location=Tb927_06_v5.1:471665-472564(-) | length=299 | sequence_SO=chromosome | SO=protein_coding		1	1	1	1	0	1	0	1	1	0	1	0	1	0	1	0	0	1	0	1	1	0	1	0	1	0	1	0	0	1	0	1	1	0	1	0	1
						Tb927.6.1480	Tb927.6.1480	1	1	1	>Tb927.6.1480 | organism=Trypanosoma_brucei_TREU927 | product=hypothetical protein, conserved | location=Tb927_06_v5.1:517925-522538(-) | length=1537 | sequence_SO=chromosome | SO=protein_coding		1	1	1	1	1	0	0	0	1	0	0	1	1	0	0	0	1	0	0	0	1	0	0	1	1	0	0	0	1	0	0	0	1	0	0	1	1
						Tb927.6.1590	Tb927.6.1590	2	2	2	>Tb927.6.1590 | organism=Trypanosoma_brucei_TREU927 | product=hypothetical protein, conserved | location=Tb927_06_v5.1:546657-548060(-) | length=467 | sequence_SO=chromosome | SO=protein_coding		1	2	2	2	0	1	1	2	0	0	1	0	0	1	1	0	0	1	1	2	0	0	1	0	0	1	1	0	0	1	1	2	0	0	1	0	0
						Tb927.6.1770	Tb927.6.1770	5	5	5	>Tb927.6.1770 | organism=Trypanosoma_brucei_TREU927 | product=kinesin, putative | location=Tb927_06_v5.1:591149-593035(-) | length=628 | sequence_SO=chromosome | SO=protein_coding		1	5	5	5	0	0	0	3	1	0	0	0	2	0	5	0	0	0	0	3	1	0	0	0	2	0	5	0	0	0	0	3	1	0	0	0	2
						Tb927.6.1860	Tb927.6.1860	2	2	2	>Tb927.6.1860 | organism=Trypanosoma_brucei_TREU927 | product=hypothetical protein, conserved | location=Tb927_06_v5.1:619474-620298(-) | length=274 | sequence_SO=chromosome | SO=protein_coding		1	2	2	2	0	0	0	1	0	0	0	0	2	0	1	0	0	0	0	1	0	0	0	0	2	0	1	0	0	0	0	1	0	0	0	0	2
						Tb927.6.1950	Tb927.6.1950	2	2	2	>Tb927.6.1950 | organism=Trypanosoma_brucei_TREU927 | product=hypothetical protein, conserved | location=Tb927_06_v5.1:640951-643539(-) | length=862 | sequence_SO=chromosome | SO=protein_coding		1	2	2	2	0	1	0	1	0	0	1	0	1	0	2	0	0	1	0	1	0	0	1	0	1	0	2	0	0	1	0	1	0	0	1	0	1
						Tb927.6.1970	Tb927.6.1970	1	1	1	>Tb927.6.1970 | organism=Trypanosoma_brucei_TREU927 | product=nuclear cap binding protein, putative (CBC20) | location=Tb927_06_v5.1:646106-646703(-) | length=187 | sequence_SO=chromosome | SO=protein_coding		1	1	1	1	0	1	0	1	1	0	1	0	1	0	1	0	0	1	0	1	1	0	1	0	1	0	1	0	0	1	0	1	1	0	1	0	1
						Tb927.6.1990	Tb927.6.1990	2	2	2	>Tb927.6.1990 | organism=Trypanosoma_brucei_TREU927 | product=hypothetical protein, conserved | location=Tb927_06_v5.1:650113-651087(-) | length=324 | sequence_SO=chromosome | SO=protein_coding		1	2	2	2	0	0	0	0	0	0	0	0	1	0	2	0	0	0	0	0	0	0	0	0	1	0	2	0	0	0	0	0	0	0	0	0	1
						Tb927.6.2150	Tb927.6.2150	1	1	1	>Tb927.6.2150 | organism=Trypanosoma_brucei_TREU927 | product=cell division cycle protein 16, putative,cell division cycle protein 16 homolog, putative | location=Tb927_06_v5.1:684166-685809(-) | length=547 | sequence_SO=chromosome | SO=protein_coding		1	1	1	1	0	1	0	1	1	0	0	0	0	0	1	0	0	1	0	1	1	0	0	0	0	0	1	0	0	1	0	1	1	0	0	0	0
						Tb927.6.2520	Tb927.6.2520	3	3	3	>Tb927.6.2520 | organism=Trypanosoma_brucei_TREU927 | product=hypothetical protein, conserved | location=Tb927_06_v5.1:764427-766991(+) | length=854 | sequence_SO=chromosome | SO=protein_coding		1	3	3	3	0	1	0	2	1	0	1	0	1	0	3	0	0	1	0	2	1	0	1	0	1	0	3	0	0	1	0	2	1	0	1	0	1
						Tb927.6.2690	Tb927.6.2690	3	3	3	>Tb927.6.2690 | organism=Trypanosoma_brucei_TREU927 | product=ubiquitin carboxyl-terminal hydrolase, putative,cysteine peptidase, Clan CA, family C19, putative | location=Tb927_06_v5.1:807824-809743(+) | length=639 | sequence_SO=chromosome | SO=protein_cod		1	3	3	3	0	1	0	3	1	1	1	0	2	0	3	0	0	1	0	3	1	1	1	0	2	0	3	0	0	1	0	3	1	1	1	0	2
						Tb927.6.2700	Tb927.6.2700	1	1	1	>Tb927.6.2700 | organism=Trypanosoma_brucei_TREU927 | product=small nuclear ribonucleoprotein Sm-E (Sm-E) | location=Tb927_06_v5.1:811050-811333(+) | length=86 | sequence_SO=chromosome | SO=protein_coding		1	1	1	1	0	0	0	1	1	0	0	0	1	0	1	0	0	0	0	1	1	0	0	0	1	0	1	0	0	0	0	1	1	0	0	0	1
						Tb927.6.2840	Tb927.6.2840	1	1	1	>Tb927.6.2840 | organism=Trypanosoma_brucei_TREU927 | product=hypothetical protein, conserved | location=Tb927_06_v5.1:849224-850660(+) | length=478 | sequence_SO=chromosome | SO=protein_coding		1	1	1	1	0	0	0	0	0	0	1	0	1	0	1	0	0	0	0	0	0	0	1	0	1	0	1	0	0	0	0	0	0	0	1	0	1
						Tb927.6.3090	Tb927.6.3090	2	2	2	>Tb927.6.3090 | organism=Trypanosoma_brucei_TREU927 | product=hypothetical protein, conserved | location=Tb927_06_v5.1:912279-917144(+) | length=1621 | sequence_SO=chromosome | SO=protein_coding		1	2	2	2	0	0	0	1	1	0	0	0	1	0	1	0	0	0	0	1	1	0	0	0	1	0	1	0	0	0	0	1	1	0	0	0	1
						Tb927.6.3490	Tb927.6.3490	1	1	1	>Tb927.6.3490 | organism=Trypanosoma_brucei_TREU927 | product=zinc finger protein (ZFP1) | location=Tb927_06_v5.1:1033330-1033638(-) | length=102 | sequence_SO=chromosome | SO=protein_coding		1	1	1	1	0	0	0	1	0	0	0	0	1	0	1	0	0	0	0	1	0	0	0	0	1	0	1	0	0	0	0	1	0	0	0	0	1
						Tb927.6.3630	Tb927.6.3630	1	1	1	>Tb927.6.3630 | organism=Trypanosoma_brucei_TREU927 | product=sphingosine 1-phosphate lyase, putative (SPL) | location=Tb927_06_v5.1:1081893-1083509(-) | length=538 | sequence_SO=chromosome | SO=protein_coding		1	1	1	1	1	0	1	0	0	0	0	0	0	0	0	0	1	0	1	0	0	0	0	0	0	0	0	0	1	0	1	0	0	0	0	0	0
						Tb927.6.3790	Tb927.6.3790	2	2	2	>Tb927.6.3790 | organism=Trypanosoma_brucei_TREU927 | product=valosin-containing protein homolog, putative,AAA ATPase | location=Tb927_06_v5.1:1123023-1125410(-) | length=795 | sequence_SO=chromosome | SO=protein_coding		1	2	2	2	0	1	0	2	0	0	1	0	0	0	2	0	0	1	0	2	0	0	1	0	0	0	2	0	0	1	0	2	0	0	1	0	0
						Tb927.6.3840	Tb927.6.3840	1	1	1	>Tb927.6.3840 | organism=Trypanosoma_brucei_TREU927 | product=reticulon domain protein | location=Tb927_06_v5.1:1137866-1138426(-) | length=186 | sequence_SO=chromosome | SO=protein_coding		1	1	1	1	0	1	1	1	1	0	1	0	0	0	1	0	0	1	1	1	1	0	1	0	0	0	1	0	0	1	1	1	1	0	1	0	0
						Tb927.6.3870	Tb927.6.3870	3	3	3	>Tb927.6.3870 | organism=Trypanosoma_brucei_TREU927 | product=RNA-binding protein, putative (SGN1) | location=Tb927_06_v5.1:1144644-1145288(-) | length=214 | sequence_SO=chromosome | SO=protein_coding		1	3	3	3	0	0	0	3	0	0	0	1	2	0	2	0	0	0	0	3	0	0	0	1	2	0	2	0	0	0	0	3	0	0	0	1	2
						Tb927.6.3930	Tb927.6.3930	1	1	1	>Tb927.6.3930 | organism=Trypanosoma_brucei_TREU927 | product=hypothetical protein, conserved | location=Tb927_06_v5.1:1156893-1158173(-) | length=426 | sequence_SO=chromosome | SO=protein_coding		1	1	1	1	0	1	0	1	1	0	0	0	0	0	1	0	0	1	0	1	1	0	0	0	0	0	1	0	0	1	0	1	1	0	0	0	0
						Tb927.6.4560	Tb927.6.4560	1	1	1	>Tb927.6.4560 | organism=Trypanosoma_brucei_TREU927 | product=hypothetical protein, conserved | location=Tb927_06_v5.1:1275532-1276755(-) | length=407 | sequence_SO=chromosome | SO=protein_coding		1	1	1	1	0	1	0	1	1	0	0	0	1	0	1	0	0	1	0	1	1	0	0	0	1	0	1	0	0	1	0	1	1	0	0	0	1
						Tb927.6.4630	Tb927.6.4630	1	1	1	>Tb927.6.4630 | organism=Trypanosoma_brucei_TREU927 | product=kinetoplastid-specific phospho-protein phosphatase, putative | location=Tb927_06_v5.1:1293222-1294326(+) | length=366 | sequence_SO=chromosome | SO=protein_coding		1	1	1	1	0	1	0	0	1	0	1	0	0	0	1	0	0	1	0	0	1	0	1	0	0	0	1	0	0	1	0	0	1	0	1	0	0
						Tb927.6.5040	Tb927.6.5040	4	1	1	>Tb927.6.5040 | organism=Trypanosoma_brucei_TREU927 | product=ribosomal protein L15, putative | location=Tb927_06_v5.1:1380714-1381328(+) | length=204 | sequence_SO=chromosome | SO=protein_coding		1	4	1	1	2	4	2	4	4	2	2	2	3	2	3	2	0	1	0	1	1	0	0	0	1	0	1	0	0	1	0	1	1	0	0	0	1
						Tb927.6.5060	Tb927.6.5060	2	2	2	>Tb927.6.5060 | organism=Trypanosoma_brucei_TREU927 | product=hypothetical protein, conserved | location=Tb927_06_v5.1:1383132-1383587(+) | length=151 | sequence_SO=chromosome | SO=protein_coding		1	2	2	2	0	0	0	0	0	1	0	2	0	2	0	0	0	0	0	0	0	1	0	2	0	2	0	0	0	0	0	0	0	1	0	2	0
						Tb927.6.5080	Tb927.6.5080	2	2	2	>Tb927.6.5080 | organism=Trypanosoma_brucei_TREU927 | product=hypothetical protein, conserved | location=Tb927_06_v5.1:1386635-1388335(+) | length=566 | sequence_SO=chromosome | SO=protein_coding		1	2	2	2	1	1	0	2	0	0	0	1	2	1	2	1	1	1	0	2	0	0	0	1	2	1	2	1	1	1	0	2	0	0	0	1	2
						Tb927.7.1580	Tb927.7.1580	1	1	1	>Tb927.7.1580 | organism=Trypanosoma_brucei_TREU927 | product=hypothetical protein, conserved | location=Tb927_07_v5.1:395945-398620(+) | length=891 | sequence_SO=chromosome | SO=protein_coding		1	1	1	1	0	1	0	1	1	0	1	0	1	0	1	0	0	1	0	1	1	0	1	0	1	0	1	0	0	1	0	1	1	0	1	0	1
						Tb927.7.1910	Tb927.7.1910	2	2	2	>Tb927.7.1910 | organism=Trypanosoma_brucei_TREU927 | product=pyridoxal phosphate containing glycine decarboxylase, putative (GCVP) | location=Tb927_07_v5.1:454902-457814(+) | length=970 | sequence_SO=chromosome | SO=protein_coding		1	2	2	2	0	1	0	2	1	0	1	0	1	0	2	0	0	1	0	2	1	0	1	0	1	0	2	0	0	1	0	2	1	0	1	0	1
						Tb927.7.3020;Tb927.7.2980	Tb927.7.3020;Tb927.7.2980	1;1	1;1	1;1	>Tb927.7.3020 | organism=Trypanosoma_brucei_TREU927 | product=hypothetical protein, conserved | location=Tb927_07_v5.1:761227-761799(+) | length=190 | sequence_SO=chromosome | SO=protein_coding;>Tb927.7.2980 | organism=Trypanosoma_brucei_TREU927 | product=		2	1	1	1	0	1	1	0	1	1	1	0	0	1	1	0	0	1	1	0	1	1	1	0	0	1	1	0	0	1	1	0	1	1	1	0	0
						Tb927.7.3160	Tb927.7.3160	3	3	3	>Tb927.7.3160 | organism=Trypanosoma_brucei_TREU927 | product=Cytoplasmic dynein 1 heavy chain (DYNC1H1), putative | location=Tb927_07_v5.1:801917-817789(+) | length=5290 | sequence_SO=chromosome | SO=protein_coding		1	3	3	3	0	1	0	1	1	0	1	1	1	0	1	0	0	1	0	1	1	0	1	1	1	0	1	0	0	1	0	1	1	0	1	1	1
						Tb927.7.3180	Tb927.7.3180	3	3	3	>Tb927.7.3180 | organism=Trypanosoma_brucei_TREU927 | product=Mu-adaptin 1, putative,adaptor complex AP-1 medium subunit, putative | location=Tb927_07_v5.1:819993-821472(+) | length=432 | sequence_SO=chromosome | SO=protein_coding		1	3	3	3	0	1	0	2	1	1	1	0	1	0	1	1	0	1	0	2	1	1	1	0	1	0	1	1	0	1	0	2	1	1	1	0	1
						Tb927.7.3290	Tb927.7.3290	1	1	1	>Tb927.7.3290 | organism=Trypanosoma_brucei_TREU927 | product=hypothetical protein, conserved | location=Tb927_07_v5.1:848346-849467(-) | length=373 | sequence_SO=chromosome | SO=protein_coding		1	1	1	1	0	0	0	0	0	0	0	0	0	0	1	0	0	0	0	0	0	0	0	0	0	0	1	0	0	0	0	0	0	0	0	0	0
						Tb927.7.3630	Tb927.7.3630	1	1	1	>Tb927.7.3630 | organism=Trypanosoma_brucei_TREU927 | product=TPR-repeat-containing chaperone protein DNAJ, putative | location=Tb927_07_v5.1:943612-946242(-) | length=528 | sequence_SO=chromosome | SO=protein_coding		1	1	1	1	0	0	1	0	0	0	0	0	0	1	0	0	0	0	1	0	0	0	0	0	0	1	0	0	0	0	1	0	0	0	0	0	0
						Tb927.7.3770	Tb927.7.3770	1	1	1	>Tb927.7.3770 | organism=Trypanosoma_brucei_TREU927 | product=hypothetical protein, conserved | location=Tb927_07_v5.1:986198-987925(-) | length=575 | sequence_SO=chromosome | SO=protein_coding		1	1	1	1	0	0	1	1	0	0	0	0	0	0	1	0	0	0	1	1	0	0	0	0	0	0	1	0	0	0	1	1	0	0	0	0	0
						Tb927.7.3780	Tb927.7.3780	2	2	2	>Tb927.7.3780 | organism=Trypanosoma_brucei_TREU927 | product=poly(A) polymerase, putative | location=Tb927_07_v5.1:988349-990412(-) | length=687 | sequence_SO=chromosome | SO=protein_coding		1	2	2	2	0	0	0	1	0	0	0	0	2	0	2	0	0	0	0	1	0	0	0	0	2	0	2	0	0	0	0	1	0	0	0	0	2
						Tb927.7.3950	Tb927.7.3950	1	1	1	>Tb927.7.3950 | organism=Trypanosoma_brucei_TREU927 | product=RNA-editing complex protein,RNA-editing 3 terminal uridylyl transferase 1,KRET1 (KRET1) | location=Tb927_07_v5.1:1034535-1037462(+) | length=975 | sequence_SO=chromosome | SO=protein_coding		1	1	1	1	0	1	0	1	1	0	1	0	1	0	1	0	0	1	0	1	1	0	1	0	1	0	1	0	0	1	0	1	1	0	1	0	1
						Tb927.7.4060;Tb927.7.4070	Tb927.7.4060;Tb927.7.4070	1;1	1;1	1;1	>Tb927.7.4060 | organism=Trypanosoma_brucei_TREU927 | product=calpain-like cysteine peptidase, putative,cysteine peptidase, Clan CA, family C2, putative | location=Tb927_07_v5.1:1075298-1075645(+) | length=115 | sequence_SO=chromosome | SO=protein_coding;>		2	1	1	1	0	1	0	1	1	0	1	0	0	0	1	0	0	1	0	1	1	0	1	0	0	0	1	0	0	1	0	1	1	0	1	0	0
						Tb927.7.4120	Tb927.7.4120	2	2	2	>Tb927.7.4120 | organism=Trypanosoma_brucei_TREU927 | product=hypothetical protein, conserved | location=Tb927_07_v5.1:1093713-1095236(+) | length=507 | sequence_SO=chromosome | SO=protein_coding		1	2	2	2	0	1	1	2	1	1	1	0	2	1	2	0	0	1	1	2	1	1	1	0	2	1	2	0	0	1	1	2	1	1	1	0	2
						Tb927.7.4420	Tb927.7.4420	1	1	1	>Tb927.7.4420 | organism=Trypanosoma_brucei_TREU927 | product=proteasome alpha 3 subunit, putative | location=Tb927_07_v5.1:1174410-1175270(-) | length=286 | sequence_SO=chromosome | SO=protein_coding		1	1	1	1	0	0	0	1	1	0	1	0	1	0	1	0	0	0	0	1	1	0	1	0	1	0	1	0	0	0	0	1	1	0	1	0	1
						Tb927.7.4620	Tb927.7.4620	3	3	3	>Tb927.7.4620 | organism=Trypanosoma_brucei_TREU927 | product=hypothetical protein, conserved | location=Tb927_07_v5.1:1225749-1226576(-) | length=275 | sequence_SO=chromosome | SO=protein_coding		1	3	3	3	0	0	2	0	0	1	0	3	0	2	0	0	0	0	2	0	0	1	0	3	0	2	0	0	0	0	2	0	0	1	0	3	0
						Tb927.7.4700;Tb11.v5.0154	Tb927.7.4700;Tb11.v5.0154	2;1	2;1	2;1	>Tb927.7.4700 | organism=Trypanosoma_brucei_TREU927 | product=hypothetical protein, conserved | location=Tb927_07_v5.1:1250185-1252281(-) | length=698 | sequence_SO=chromosome | SO=protein_coding;>Tb11.v5.0154 | organism=Trypanosoma_brucei_TREU927 | produc		2	2	2	2	0	0	0	2	0	0	0	0	2	0	2	0	0	0	0	2	0	0	0	0	2	0	2	0	0	0	0	2	0	0	0	0	2
						Tb927.7.5210	Tb927.7.5210	1	1	1	>Tb927.7.5210 | organism=Trypanosoma_brucei_TREU927 | product=hypothetical protein, conserved | location=Tb927_07_v5.1:1372414-1375115(+) | length=898 | sequence_SO=chromosome | SO=protein_coding		1	1	1	1	0	1	0	1	0	0	1	0	1	0	1	0	0	1	0	1	0	0	1	0	1	0	1	0	0	1	0	1	0	0	1	0	1
						Tb927.7.5340	Tb927.7.5340	3	3	3	>Tb927.7.5340 | organism=Trypanosoma_brucei_TREU927 | product=hypothetical protein, conserved | location=Tb927_07_v5.1:1419326-1420822(+) | length=498 | sequence_SO=chromosome | SO=protein_coding		1	3	3	3	2	1	0	1	1	0	1	2	1	2	1	2	2	1	0	1	1	0	1	2	1	2	1	2	2	1	0	1	1	0	1	2	1
						Tb927.7.5760	Tb927.7.5760	1	1	1	>Tb927.7.5760 | organism=Trypanosoma_brucei_TREU927 | product=nuclear transport factor 2 protein, putative (NFT2) | location=Tb927_07_v5.1:1554226-1554633(+) | length=135 | sequence_SO=chromosome | SO=protein_coding		1	1	1	1	0	0	0	1	1	0	1	0	1	0	1	0	0	0	0	1	1	0	1	0	1	0	1	0	0	0	0	1	1	0	1	0	1
						Tb927.7.580	Tb927.7.580	2	2	2	>Tb927.7.580 | organism=Trypanosoma_brucei_TREU927 | product=GTP-binding protein, putative | location=Tb927_07_v5.1:117890-119938(-) | length=682 | sequence_SO=chromosome | SO=protein_coding		1	2	2	2	0	1	0	1	1	0	1	0	1	0	1	0	0	1	0	1	1	0	1	0	1	0	1	0	0	1	0	1	1	0	1	0	1
						Tb927.7.5990;Tb927.7.5970	Tb927.7.5990;Tb927.7.5970	3;3	1;1	1;1	>Tb927.7.5990 | organism=Trypanosoma_brucei_TREU927 | product=protein associated with differentiation 7, putative | location=Tb927_07_v5.1:1611542-1613807(+) | length=585 | sequence_SO=chromosome | SO=protein_coding;>Tb927.7.5970 | organism=Trypanosoma_bru		2	3	1	1	2	2	2	0	2	2	2	2	0	2	2	2	0	1	0	0	1	0	1	0	0	0	1	0	0	1	0	0	1	0	1	0	0
						Tb927.7.6470	Tb927.7.6470	1	1	1	>Tb927.7.6470 | organism=Trypanosoma_brucei_TREU927 | product=O-sialoglycoprotein endopeptidase, putative,metallo-peptidase, Clan MK, Family M67 | location=Tb927_07_v5.1:1756885-1758108(+) | length=407 | sequence_SO=chromosome | SO=protein_coding		1	1	1	1	1	0	0	0	0	1	0	0	0	1	0	0	1	0	0	0	0	1	0	0	0	1	0	0	1	0	0	0	0	1	0	0	0
						Tb927.7.7010	Tb927.7.7010	1	1	1	>Tb927.7.7010 | organism=Trypanosoma_brucei_TREU927 | product=hypothetical protein, conserved | location=Tb927_07_v5.1:2006122-2006586(-) | length=154 | sequence_SO=chromosome | SO=protein_coding		1	1	1	1	0	0	0	1	0	0	1	0	1	0	1	0	0	0	0	1	0	0	1	0	1	0	1	0	0	0	0	1	0	0	1	0	1
						Tb927.7.7140	Tb927.7.7140	1	1	1	>Tb927.7.7140 | organism=Trypanosoma_brucei_TREU927 | product=hypothetical protein, conserved | location=Tb927_07_v5.1:2044790-2045740(-) | length=316 | sequence_SO=chromosome | SO=protein_coding		1	1	1	1	0	1	0	1	1	0	1	0	1	0	1	0	0	1	0	1	1	0	1	0	1	0	1	0	0	1	0	1	1	0	1	0	1
						Tb927.7.7300	Tb927.7.7300	2	2	2	>Tb927.7.7300 | organism=Trypanosoma_brucei_TREU927 | product=ATP-dependent DEAD/H RNA helicase, putative | location=Tb927_07_v5.1:2107087-2110137(-) | length=1016 | sequence_SO=chromosome | SO=protein_coding		1	2	2	2	0	0	0	2	0	0	1	0	0	0	2	0	0	0	0	2	0	0	1	0	0	0	2	0	0	0	0	2	0	0	1	0	0
						Tb927.7.900	Tb927.7.900	2	2	2	>Tb927.7.900 | organism=Trypanosoma_brucei_TREU927 | product=hypothetical protein, conserved | location=Tb927_07_v5.1:210635-212489(-) | length=595 | sequence_SO=chromosome | SO=protein_coding		1	2	2	2	1	0	1	0	1	1	0	1	0	0	0	1	1	0	1	0	1	1	0	1	0	0	0	1	1	0	1	0	1	1	0	1	0
						Tb927.8.1420	Tb927.8.1420	1	1	1	>Tb927.8.1420 | organism=Trypanosoma_brucei_TREU927 | product=acyl-CoA dehydrogenase, mitochondrial precursor, putative | location=Tb927_08_v5.1:466770-468329(+) | length=519 | sequence_SO=chromosome | SO=protein_coding		1	1	1	1	0	1	0	0	1	0	1	0	0	0	1	0	0	1	0	0	1	0	1	0	0	0	1	0	0	1	0	0	1	0	1	0	0
						Tb927.8.2230	Tb927.8.2230	1	1	1	>Tb927.8.2230 | organism=Trypanosoma_brucei_TREU927 | product=hypothetical protein, conserved | location=Tb927_08_v5.1:684928-685950(+) | length=340 | sequence_SO=chromosome | SO=protein_coding		1	1	1	1	0	1	0	1	1	0	1	0	1	0	1	0	0	1	0	1	1	0	1	0	1	0	1	0	0	1	0	1	1	0	1	0	1
						Tb927.8.2600	Tb927.8.2600	1	1	1	>Tb927.8.2600 | organism=Trypanosoma_brucei_TREU927 | product=hypothetical protein, conserved | location=Tb927_08_v5.1:764947-766887(+) | length=646 | sequence_SO=chromosome | SO=protein_coding		1	1	1	1	0	1	1	1	0	1	0	0	1	1	0	0	0	1	1	1	0	1	0	0	1	1	0	0	0	1	1	1	0	1	0	0	1
						Tb927.8.2710	Tb927.8.2710	2	2	2	>Tb927.8.2710 | organism=Trypanosoma_brucei_TREU927 | product=hypothetical protein, conserved | location=Tb927_08_v5.1:804397-806538(+) | length=713 | sequence_SO=chromosome | SO=protein_coding		1	2	2	2	1	0	1	1	1	1	0	1	1	1	1	0	1	0	1	1	1	1	0	1	1	1	1	0	1	0	1	1	1	1	0	1	1
						Tb927.8.2740	Tb927.8.2740	1	1	1	>Tb927.8.2740 | organism=Trypanosoma_brucei_TREU927 | product=mitochondrial RNA binding protein (TbRBP38) | location=Tb927_08_v5.1:810007-811569(+) | length=338 | sequence_SO=chromosome | SO=protein_coding		1	1	1	1	0	0	0	1	0	0	1	0	0	0	1	0	0	0	0	1	0	0	1	0	0	0	1	0	0	0	0	1	0	0	1	0	0
						Tb927.8.3200	Tb927.8.3200	2	2	2	>Tb927.8.3200 | organism=Trypanosoma_brucei_TREU927 | product=hypothetical protein, conserved | location=Tb927_08_v5.1:952569-956786(+) | length=1405 | sequence_SO=chromosome | SO=protein_coding		1	2	2	2	1	0	2	0	0	1	0	2	0	2	0	1	1	0	2	0	0	1	0	2	0	2	0	1	1	0	2	0	0	1	0	2	0
						Tb927.8.3700	Tb927.8.3700	1	1	1	>Tb927.8.3700 | organism=Trypanosoma_brucei_TREU927 | product=hypothetical protein, conserved | location=Tb927_08_v5.1:1106544-1111004(-) | length=1486 | sequence_SO=chromosome | SO=protein_coding		1	1	1	1	1	0	0	0	0	0	0	1	0	0	0	0	1	0	0	0	0	0	0	1	0	0	0	0	1	0	0	0	0	0	0	1	0
						Tb927.8.3810	Tb927.8.3810	2	2	2	>Tb927.8.3810 | organism=Trypanosoma_brucei_TREU927 | product=hypothetical protein, conserved | location=Tb927_08_v5.1:1131946-1133135(-) | length=390 | sequence_SO=chromosome | SO=protein_coding		1	2	2	2	0	0	0	1	0	0	1	0	2	0	0	0	0	0	0	1	0	0	1	0	2	0	0	0	0	0	0	1	0	0	1	0	2
						Tb927.8.4110;Tb927.8.4060	Tb927.8.4110;Tb927.8.4060	1;1	1;1	1;1	>Tb927.8.4110 | organism=Trypanosoma_brucei_TREU927 | product=flagellum-adhesion glycoprotein, putative | location=Tb927_08_v5.1:1215670-1217442(-) | length=590 | sequence_SO=chromosome | SO=protein_coding;>Tb927.8.4060 | organism=Trypanosoma_brucei_TREU92		2	1	1	1	0	0	0	0	0	0	1	0	0	0	0	0	0	0	0	0	0	0	1	0	0	0	0	0	0	0	0	0	0	0	1	0	0
						Tb927.8.4170	Tb927.8.4170	1	1	1	>Tb927.8.4170 | organism=Trypanosoma_brucei_TREU927 | product=RNA-binding protein, putative (MRD1) | location=Tb927_08_v5.1:1228341-1230914(-) | length=857 | sequence_SO=chromosome | SO=protein_coding		1	1	1	1	1	1	0	1	1	0	0	1	0	0	0	0	1	1	0	1	1	0	0	1	0	0	0	0	1	1	0	1	1	0	0	1	0
						Tb927.8.4190	Tb927.8.4190	1	1	1	>Tb927.8.4190 | organism=Trypanosoma_brucei_TREU927 | product=hypothetical protein, conserved | location=Tb927_08_v5.1:1233162-1233867(-) | length=231 | sequence_SO=chromosome | SO=protein_coding		1	1	1	1	0	1	0	1	0	0	0	0	0	0	0	0	0	1	0	1	0	0	0	0	0	0	0	0	0	1	0	1	0	0	0	0	0
						Tb927.8.4220	Tb927.8.4220	6	6	6	>Tb927.8.4220 | organism=Trypanosoma_brucei_TREU927 | product=hypothetical protein, conserved | location=Tb927_08_v5.1:1250584-1251261(-) | length=225 | sequence_SO=chromosome | SO=protein_coding		1	6	6	6	0	1	0	6	1	0	0	0	4	0	6	0	0	1	0	6	1	0	0	0	4	0	6	0	0	1	0	6	1	0	0	0	4
						Tb927.8.4580	Tb927.8.4580	4	4	4	>Tb927.8.4580 | organism=Trypanosoma_brucei_TREU927 | product=hypothetical protein, conserved | location=Tb927_08_v5.1:1357172-1358623(-) | length=483 | sequence_SO=chromosome | SO=protein_coding		1	4	4	4	2	1	2	0	1	1	2	2	1	2	2	2	2	1	2	0	1	1	2	2	1	2	2	2	2	1	2	0	1	1	2	2	1
						Tb927.8.5120	Tb927.8.5120	1	1	1	>Tb927.8.5120 | organism=Trypanosoma_brucei_TREU927 | product=cytochrome c | location=Tb927_08_v5.1:1525520-1527404(+) | length=114 | sequence_SO=chromosome | SO=protein_coding		1	1	1	1	1	1	1	1	1	0	0	1	1	1	1	0	1	1	1	1	1	0	0	1	1	1	1	0	1	1	1	1	1	0	0	1	1
						Tb927.8.5780	Tb927.8.5780	1	1	1	>Tb927.8.5780 | organism=Trypanosoma_brucei_TREU927 | product=phosphatase of regenerating liver-type phosphatase, putative | location=Tb927_08_v5.1:1707584-1708114(+) | length=176 | sequence_SO=chromosome | SO=protein_coding		1	1	1	1	0	0	1	0	0	0	0	1	0	1	0	0	0	0	1	0	0	0	0	1	0	1	0	0	0	0	1	0	0	0	0	1	0
						Tb927.8.5820	Tb927.8.5820	1	1	1	>Tb927.8.5820 | organism=Trypanosoma_brucei_TREU927 | product=hypothetical protein, conserved | location=Tb927_08_v5.1:1712208-1713344(+) | length=378 | sequence_SO=chromosome | SO=protein_coding		1	1	1	1	0	1	0	1	1	0	0	0	0	0	1	0	0	1	0	1	1	0	0	0	0	0	1	0	0	1	0	1	1	0	0	0	0
						Tb927.8.5880	Tb927.8.5880	2	2	2	>Tb927.8.5880 | organism=Trypanosoma_brucei_TREU927 | product=eukaryotic translation initiation factor 1A, putative | location=Tb927_08_v5.1:1732407-1732925(+) | length=172 | sequence_SO=chromosome | SO=protein_coding		1	2	2	2	0	0	1	2	1	0	0	1	2	0	2	0	0	0	1	2	1	0	0	1	2	0	2	0	0	0	1	2	1	0	0	1	2
						Tb927.8.620	Tb927.8.620	2	2	2	>Tb927.8.620 | organism=Trypanosoma_brucei_TREU927 | product=KREPA3,RNA-editing complex protein MP42 (KREPA3) | location=Tb927_08_v5.1:175315-176496(-) | length=393 | sequence_SO=chromosome | SO=protein_coding		1	2	2	2	0	0	1	0	0	0	0	2	0	0	0	0	0	0	1	0	0	0	0	2	0	0	0	0	0	0	1	0	0	0	0	2	0
						Tb927.8.680	Tb927.8.680	1	1	1	>Tb927.8.680 | organism=Trypanosoma_brucei_TREU927 | product=KREPA5 (KREPA5) | location=Tb927_08_v5.1:189215-189724(-) | length=169 | sequence_SO=chromosome | SO=protein_coding		1	1	1	1	0	0	0	0	0	0	0	1	0	0	0	0	0	0	0	0	0	0	0	1	0	0	0	0	0	0	0	0	0	0	0	1	0
						Tb927.8.7200	Tb927.8.7200	1	1	1	>Tb927.8.7200 | organism=Trypanosoma_brucei_TREU927 | product=hypothetical protein, conserved | location=Tb927_08_v5.1:2067646-2071017(+) | length=1123 | sequence_SO=chromosome | SO=protein_coding		1	1	1	1	1	1	1	0	0	0	0	1	0	0	0	0	1	1	1	0	0	0	0	1	0	0	0	0	1	1	1	0	0	0	0	1	0
						Tb927.9.10350	Tb927.9.10350	2	2	2	>Tb927.9.10350 | organism=Trypanosoma_brucei_TREU927 | product=hypothetical protein, conserved | location=Tb927_09_v5.1:1623654-1624402(-) | length=207 | sequence_SO=chromosome | SO=protein_coding		1	2	2	2	0	0	0	1	2	0	0	1	2	0	2	0	0	0	0	1	2	0	0	1	2	0	2	0	0	0	0	1	2	0	0	1	2
[truncated: 744 more rows]
[truncated: 102 more columns]

## Sheet: S1b
PABP enrichment ratios of all >2 unique peptides (total list)				(LFQ intensity PABP-eYFP expressing cells +0.001) /( LFQ intensity wild type cells + 0.001)
[truncated: 1,225 more rows]

## Sheet: S1c
Proteins enriched in PABP1-pulldown low salt		(LFQ intensity PABP-eYFP expressing cells +0.001) /( LFQ intensity wild type cells + 0.001)
[truncated: 26 more rows]

[truncated: 4 more sheets: S1d, S1e, S1f, S1g]
